# Supplementary material for: Desulfitobacterium contributes to the microbial transformation of 2,4,5‐T by methanogenic enrichment cultures from a Vietnamese active landfill
Source: Microb Biotechnol. 2018 Aug 16;11(6):1137–56. doi: 10.1111/1751-7915.13301 (PMC6196390; doi:10.1111/1751-7915.13301)
Supplement: Supplementary file 2 — Table S3. Metaproteomic data of the BH1.1 enrichment culture under four different cultivation conditions (first experiment, cultivation with and without 2,4,5‐T, both, in the presence and absence of yeast extract). [file MBT2-11-1137-s002.xlsx]

## Sheet: Manual
Metaproteomic data of subculture 11 under four different cultivation conditions (first experiment, cultivation with and without 2,4,5-T, both, in the presence and absence of yeast extract). Four biological replicates were analyzed per condition. Columns give the description of the meta-protein of a protein group, as defined by Proteome Discoverer 1.4 (Thermo Scientific) and found in Uniprot or NC…
See methods section for details
References:
Uniprot ("Universal Protein Resource") http://www.uniprot.org
NCBI ("National Center for Biotechnology Information ") https://www.ncbi.nlm.nih.gov
Blast ("Basic Local Alignment Search Tool") https://blast.ncbi.nlm.nih.gov/Blast.cgi
PROPHANE ("PROteomics results Pruning & Homology group ANotation Engine") http://www.prophane.de/index.php
Prostar http://www.prostar-proteomics.org/

## Sheet: Table S3
		lowest common ancestor									average abundance (log2 of median)				Stdev				p-value	adj. p-value	p-value	adj. p-value	log2 fold changes		significant log2 fold changes
Accession no. of meta-protein (PD v1.4)	Description meta-protein (PD v1.4)	description [COG/KOG]	main role [COG/KOG]	subrole [COG/KOG]	phylum	class	order	family	genus	species	1_245T	2	3_YE_245T	4_YE	1_245T	2	3_YE_245T	4_YE	1_245T vs 2		3_YE_245T vs 4_YE		1_245T vs 2	3_YE_245T vs 4_YE	1_245T vs 2	3_YE_245T vs 4_YE
498103614	elongation factor Tu [Anaerophaga thermohalophila]	GTPases - translation elongation factors	information storage and processing	Translation, ribosomal structure and biogenesis	heterogeneous	heterogeneous	heterogeneous	heterogeneous	heterogeneous	heterogeneous	11.1629	11.2724	11.9571	11.5387	0.0921724	0.13854	0.317052	0.47217	0.181921	0.504211	0.125853	0.353088	-0.109553	0.418412	non-differential	non-differential
518056739	MULTISPECIES: hypothetical protein [Firmicutes]	Uncharacterized conserved protein	poorly characterized	Function unknown	heterogeneous	heterogeneous	heterogeneous	heterogeneous	heterogeneous	heterogeneous	6.43953	5.60659	Ident	5.93332	0.819987	1.00948		0.132748	0.255713	0.57401	999	999	0.832946	Ident	non-differential	Ident
518056758	MULTISPECIES: elongation factor Ts [Firmicutes]	Translation elongation factor Ts	information storage and processing	Translation, ribosomal structure and biogenesis	heterogeneous	heterogeneous	heterogeneous	heterogeneous	heterogeneous	heterogeneous	9.97502	9.84137	10.0161	9.80017	0.304415	0.0590538	0.138433	0.301131	0.699604	0.878242	0.102587	0.317648	0.133655	0.215884	non-differential	non-differential
518056759	MULTISPECIES: UMP kinase [Firmicutes]	Uridylate kinase	metabolism	Nucleotide transport and metabolism	heterogeneous	heterogeneous	heterogeneous	heterogeneous	heterogeneous	heterogeneous	5.56143	5.32068	3.42119	5.85866	1.24905	0.793852	1.74357	0.177354	0.769301	0.904973	0.00760899	0.105684	0.240753	-2.43747	non-differential	-2.43747
518056760	MULTISPECIES: ribosome recycling factor [Firmicutes]	Ribosome recycling factor	information storage and processing	Translation, ribosomal structure and biogenesis	unclassified	unclassified	unclassified	unclassified	unclassified	Firmicutes	6.40431	6.08434	7.30701	7.00754	0.837772	0.456236	0.366536	0.635915	0.431582	0.718236	0.24522	0.506745	0.319971	0.299471	non-differential	non-differential
518056765	MULTISPECIES: 4-hydroxy-3-methylbut-2-en-1-yl diphosphate synthase [Firmicutes]	Enzyme involved in the deoxyxylulose pathway of isoprenoid biosynthesis	metabolism	Lipid transport and metabolism	heterogeneous	heterogeneous	heterogeneous	heterogeneous	heterogeneous	heterogeneous	3.06372	Ident	n.d.	Ident	0.344332				999	999	999	999	Ident	Unique for -245T	Ident	Ident
518056768	MULTISPECIES: ribosome maturation factor [Firmicutes]	Uncharacterized protein conserved in bacteria	poorly characterized	Function unknown	unclassified	unclassified	unclassified	unclassified	unclassified	Firmicutes	3.35348	3.22134	3.23709	3.07721	0.467301	0.129103	0.994994	0.904843	0.485986	0.752363	0.713898	0.861994	0.132146	0.159873	non-differential	non-differential
518056769	MULTISPECIES: transcription termination/antitermination protein NusA [Firmicutes]	Transcription elongation factor	information storage and processing	Transcription	unclassified	unclassified	unclassified	unclassified	unclassified	Firmicutes	4.88286	4.62525	5.64199	5.38424	0.581555	0.350193	0.161102	0.489532	0.738434	0.896091	0.302988	0.570876	0.257615	0.257757	non-differential	non-differential
518056772	MULTISPECIES: translation initiation factor IF-2 [Firmicutes]	-	-	-	heterogeneous	heterogeneous	heterogeneous	heterogeneous	heterogeneous	heterogeneous	4.60031	4.47752	6.21903	4.53708	0.481852	0.868286	0.382556	2.03602	0.531316	0.77637	0.12587	0.353088	0.122791	1.68195	non-differential	non-differential
518056777	MULTISPECIES: 30S ribosomal protein S15 [Firmicutes]	Ribosomal protein S15P/S13E	information storage and processing	Translation, ribosomal structure and biogenesis	heterogeneous	heterogeneous	heterogeneous	heterogeneous	heterogeneous	heterogeneous	5.49391	5.63618	Ident	3.16863	0.237084	0.831581		0.85763	0.809584	0.925024	999	999	-0.142273	Ident	non-differential	Ident
518056778	MULTISPECIES: polyribonucleotide nucleotidyltransferase [Firmicutes]	-	-	-	heterogeneous	heterogeneous	heterogeneous	heterogeneous	heterogeneous	heterogeneous	7.38268	7.82545	7.94632	8.76736	0.496117	0.700147	0.216293	0.444783	0.360909	0.659642	0.128661	0.357404	-0.44277	-0.821034	non-differential	non-differential
518056785	MULTISPECIES: ribosomal protein S12 methylthiotransferase RimO [Firmicutes]	2-methylthioadenine synthetase	information storage and processing	Translation, ribosomal structure and biogenesis	unclassified	unclassified	unclassified	unclassified	unclassified	Firmicutes	6.11069	Ident	Ident	5.40879	0.725635			0.375803	999	999	999	999	Ident	Ident	Ident	Ident
518056787	MULTISPECIES: DNA recombination/repair protein RecA [Firmicutes]	RecA/RadA recombinase	information storage and processing	Replication, recombination and repair	heterogeneous	heterogeneous	heterogeneous	heterogeneous	heterogeneous	heterogeneous	3.43875	3.35777	4.441	4.24185	1.31087	0.284594	0.295768	1.05993	0.574765	0.806895	0.398122	0.660352	0.080975	0.19915	non-differential	non-differential
518056789	MULTISPECIES: adenylosuccinate lyase [Firmicutes]	Adenylosuccinate lyase	metabolism	Nucleotide transport and metabolism	heterogeneous	heterogeneous	heterogeneous	heterogeneous	heterogeneous	heterogeneous	2.16976	Ident	3.76843	3.87734	1.1757		0.920114	0.49321	999	999	0.708363	0.860432	Ident	-0.108906	Ident	non-differential
518056807	MULTISPECIES: hypothetical protein [Firmicutes]	Cystathionine beta-lyase family protein involved in aluminum resistance	metabolism	Inorganic ion transport and metabolism	unclassified	unclassified	unclassified	unclassified	unclassified	Firmicutes	n.d.	n.d.	1.20515	n.d.			0.11586		999	999	999	999	n.a.	Unique for 245T	n.a.	non-differential
518056817	MULTISPECIES: redox family protein [Firmicutes]	-	-	-	heterogeneous	heterogeneous	heterogeneous	heterogeneous	heterogeneous	heterogeneous	6.04713	5.33581	7.32574	7.7022	0.739208	1.43277	1.07064	0.490554	0.431384	0.718236	0.651273	0.837725	0.711327	-0.376459	non-differential	non-differential
518056834	MULTISPECIES: aminopeptidase [Firmicutes]	Cellulase M and related proteins	metabolism	Carbohydrate transport and metabolism	unclassified	unclassified	unclassified	unclassified	unclassified	Firmicutes	5.01208	4.73529	5.86255	5.20459	0.220506	0.483831	0.146802	0.218459	0.747487	0.896478	0.000815711	0.0328272	0.276795	0.657956	non-differential	0.657956
518056835	MULTISPECIES: aminopeptidase [Firmicutes]	Cellulase M and related proteins	metabolism	Carbohydrate transport and metabolism	unclassified	unclassified	unclassified	unclassified	unclassified	Firmicutes	3.85088	3.67393	4.0071	4.675	0.3587	0.608982	0.65648	0.228918	0.672099	0.867949	0.134195	0.366293	0.17695	-0.667898	non-differential	non-differential
518056836	MULTISPECIES: peptidase M42 [Firmicutes]	Cellulase M and related proteins	metabolism	Carbohydrate transport and metabolism	unclassified	unclassified	unclassified	unclassified	unclassified	Firmicutes	3.98781	4.65003	4.38724	4.09447	1	0.315405	1.30138	1.42497	0.610976	0.828094	0.718304	0.864222	-0.662218	0.292766	non-differential	non-differential
518056837	MULTISPECIES: 4-hydroxy-3-methylbut-2-enyl diphosphate reductase [Firmicutes]	Ribosomal protein S1	information storage and processing	Translation, ribosomal structure and biogenesis	heterogeneous	heterogeneous	heterogeneous	heterogeneous	heterogeneous	heterogeneous	7.27466	7.51228	7.90375	9.12963	0.45462	0.238436	0.205924	0.278143	0.14996	0.459753	0.00472483	0.084396	-0.23762	-1.22588	non-differential	-1.22588
518056840	MULTISPECIES: hypothetical protein [Firmicutes]	Transcriptional regulators	information storage and processing	Transcription	unclassified	unclassified	unclassified	unclassified	unclassified	Firmicutes	5.057	5.48483	n.d.	Ident	1.05542	0.203509			0.307095	0.619712	999	999	-0.427838	Unique for -245T	non-differential	Ident
518056845	MULTISPECIES: hypothetical protein [Firmicutes]	tRNA(1-methyladenosine) methyltransferase and related methyltransferases	information storage and processing	Translation, ribosomal structure and biogenesis	unclassified	unclassified	unclassified	unclassified	unclassified	Firmicutes	4.63775	3.80556	3.47979	2.50806	0.748651	0.349011	0.75384	0.139891	0.141775	0.450217	0.069087	0.258788	0.83219	0.97173	non-differential	non-differential
518056853	MULTISPECIES: phosphopentomutase [Firmicutes]	Phosphopentomutase	metabolism	Carbohydrate transport and metabolism	unclassified	unclassified	unclassified	unclassified	unclassified	Firmicutes	5.93355	5.79569	n.d.	n.d.	0.291625	0.481286			0.347916	0.651104	999	999	0.137862	n.a.	non-differential	n.a.
518056858	MULTISPECIES: sporulation transcription factor Spo0A [Firmicutes]	Response regulators consisting of a CheY-like receiver domain and a winged-helix DNA-binding domain	cellular processes and signaling	Signal transduction mechanisms	unclassified	unclassified	unclassified	unclassified	unclassified	Firmicutes	n.d.	Ident	n.d.	Ident					999	999	999	999	Unique for -245T	Unique for -245T	Ident	Ident
518056861	MULTISPECIES: arginine repressor [Firmicutes]	-	-	-	heterogeneous	heterogeneous	heterogeneous	heterogeneous	heterogeneous	heterogeneous	7.32942	6.59223	5.36775	6.24516	0.264025	0.492646	0.04088	0.775655	0.00652097	0.14486	0.110215	0.329011	0.737195	-0.877413	0.737195	non-differential
518056867	MULTISPECIES: alkaline-shock protein [Firmicutes]	Uncharacterized protein conserved in bacteria	poorly characterized	Function unknown	unclassified	unclassified	unclassified	unclassified	unclassified	Firmicutes	6.77956	6.31985	5.58696	5.6619	0.459816	0.531085	0.537572	0.55035	0.308098	0.619712	0.685354	0.848709	0.459707	-0.0749405	non-differential	non-differential
518056884	MULTISPECIES: RNA polymerase sigma factor RpoD [Firmicutes]	DNA-directed RNA polymerase, sigma subunit (sigma70/sigma32)	information storage and processing	Transcription	heterogeneous	heterogeneous	heterogeneous	heterogeneous	heterogeneous	heterogeneous	3.69871	3.83627	4.19824	3.87235	0.143755	0.210489	0.678356	0.560003	0.861412	0.945199	0.0607982	0.258465	-0.137566	0.325884	non-differential	non-differential
518056887	MULTISPECIES: phosphoenolpyruvate synthase regulatory protein [Firmicutes]	Uncharacterized protein conserved in bacteria	poorly characterized	Function unknown	heterogeneous	heterogeneous	heterogeneous	heterogeneous	heterogeneous	heterogeneous	4.48259	4.41947	5.15271	4.74851	0.764914	0.388072	0.739946	1.04458	0.686707	0.87376	0.536776	0.763452	0.0631238	0.404198	non-differential	non-differential
518056889	MULTISPECIES: glycine--tRNA ligase [Firmicutes]	Glycyl-tRNA synthetase (class II)	information storage and processing	Translation, ribosomal structure and biogenesis	heterogeneous	heterogeneous	heterogeneous	heterogeneous	heterogeneous	heterogeneous	4.63215	4.8061	6.58853	6.13083	1.07277	0.686689	0.77714	1.06978	0.85518	0.943169	0.38795	0.649315	-0.173952	0.457704	non-differential	non-differential
518056890	MULTISPECIES: hypothetical protein [Firmicutes]	-	-	-	unclassified	unclassified	unclassified	unclassified	unclassified	Firmicutes	1.76177	1.98818	n.d.	1.64133	0.197689	0.442976		0.3856	0.361462	0.659642	999	999	-0.226408	Unique for -245T	non-differential	non-differential
518056893	MULTISPECIES: cytidine deaminase [Firmicutes]	Cytidine deaminase	metabolism	Nucleotide transport and metabolism	unclassified	unclassified	unclassified	unclassified	unclassified	Firmicutes	Ident	4.35169	Ident	n.d.		0.404331			999	999	999	999	Ident	Unique for 245T	Ident	Ident
518056895	MULTISPECIES: 16S rRNA maturation RNase YbeY [Firmicutes]	Predicted metal-dependent hydrolase	poorly characterized	General function prediction only	unclassified	unclassified	unclassified	unclassified	unclassified	Firmicutes	4.05862	4.11824	Ident	n.d.	0.147914	0.517415			0.18894	0.513262	999	999	-0.0596179	Unique for 245T	non-differential	Ident
518056896	MULTISPECIES: phosphate starvation protein PhoH [Firmicutes]	Phosphate starvation-inducible protein PhoH, predicted ATPase	cellular processes and signaling	Signal transduction mechanisms	heterogeneous	heterogeneous	heterogeneous	heterogeneous	heterogeneous	heterogeneous	4.65459	4.23308	n.d.	Ident	0.162321	0.118509			0.00280512	0.0961533	999	999	0.421506	Unique for -245T	0.421506	Ident
518056899	MULTISPECIES: hypothetical protein [Firmicutes]	Uncharacterized conserved protein	poorly characterized	Function unknown	unclassified	unclassified	unclassified	unclassified	unclassified	Firmicutes	Ident	4.47594	Ident	3.9735		0.699711		1.42121	999	999	999	999	Ident	Ident	Ident	Ident
518056901	MULTISPECIES: histidine triad nucleotide-binding protein [Firmicutes]	Diadenosine tetraphosphate (Ap4A) hydrolase and other HIT family hydrolases	metabolism	Nucleotide transport and metabolism	unclassified	unclassified	unclassified	unclassified	unclassified	Firmicutes	5.64651	5.13721	n.d.	5.01869	0.450792	0.495823		0.154676	0.432812	0.718706	0.0210706	0.150662	0.509293	Unique for -245T	non-differential	Unique for -245T
518056909	MULTISPECIES: BMP family ABC transporter substrate-binding protein [Firmicutes]	Uncharacterized ABC-type transport system, periplasmic component/surface lipoprotein	poorly characterized	General function prediction only	unclassified	unclassified	unclassified	unclassified	unclassified	Firmicutes	4.70806	4.56328	5.88447	6.06447	0.18647	0.190574	0.292405	0.281009	0.37468	0.671812	0.147595	0.386237	0.144771	-0.179996	non-differential	non-differential
518056914	MULTISPECIES: 50S ribosomal protein L19 [Firmicutes]	Ribosomal protein L19	information storage and processing	Translation, ribosomal structure and biogenesis	heterogeneous	heterogeneous	heterogeneous	heterogeneous	heterogeneous	heterogeneous	5.00605	5.72021	n.d.	Ident	0.549538	0.655746			0.10442	0.402671	999	999	-0.714159	Unique for -245T	non-differential	Ident
518056918	MULTISPECIES: 30S ribosomal protein S16 [Firmicutes]	Ribosomal protein S16	information storage and processing	Translation, ribosomal structure and biogenesis	unclassified	unclassified	unclassified	unclassified	unclassified	Firmicutes	3.48193	5.24318	n.d.	3.94202	0.698896	0.305124		0.167798	0.00172192	0.0801832	999	999	-1.76124	Unique for -245T	-1.76124	non-differential
518056919	MULTISPECIES: signal recognition particle protein [Firmicutes]	Signal recognition particle GTPase	cellular processes and signaling	Intracellular trafficking, secretion, and vesicular transport	heterogeneous	heterogeneous	heterogeneous	heterogeneous	heterogeneous	heterogeneous	3.60006	2.14683	n.d.	n.d.	0.597044	1.08993			0.104029	0.402195	999	999	1.45323	n.a.	non-differential	n.a.
518056921	MULTISPECIES: signal recognition particle-docking protein FtsY [Firmicutes]	Signal recognition particle GTPase	cellular processes and signaling	Intracellular trafficking, secretion, and vesicular transport	heterogeneous	heterogeneous	heterogeneous	heterogeneous	heterogeneous	heterogeneous	3.71033	4.13051	Ident	3.54999	0.206739	0.187311		0.812847	0.083485	0.36403	999	999	-0.420185	Ident	non-differential	Ident
518056926	MULTISPECIES: phosphate acyltransferase [Firmicutes]	Fatty acid/phospholipid biosynthesis enzyme	metabolism	Lipid transport and metabolism	unclassified	unclassified	unclassified	unclassified	unclassified	Firmicutes	5.78555	4.99118	5.35325	5.47651	0.315635	0.55527	1.0923	1.26028	0.0594558	0.330273	0.918144	0.96642	0.794375	-0.123265	non-differential	non-differential
518056929	MULTISPECIES: acetate kinase [Firmicutes]	Acetate kinase	metabolism	Energy production and conversion	heterogeneous	heterogeneous	heterogeneous	heterogeneous	heterogeneous	heterogeneous	8.08939	8.21761	8.34876	8.28405	0.191923	0.228626	0.362779	0.536738	0.846538	0.937381	0.728791	0.869014	-0.128219	0.0647122	non-differential	non-differential
518056937	MULTISPECIES: V-type ATP synthase subunit B [Firmicutes]	Archaeal/vacuolar-type H+-ATPase subunit B	metabolism	Energy production and conversion	heterogeneous	heterogeneous	heterogeneous	heterogeneous	heterogeneous	heterogeneous	4.33418	4.5543	5.0397	5.89147	0.270957	0.319749	0.572703	0.277307	0.775	0.909801	0.0532189	0.251587	-0.220116	-0.851772	non-differential	non-differential
518056938	MULTISPECIES: ATP synthase subunit A [Firmicutes]	Archaeal/vacuolar-type H+-ATPase subunit A	metabolism	Energy production and conversion	heterogeneous	heterogeneous	heterogeneous	heterogeneous	heterogeneous	heterogeneous	5.31766	4.59066	5.38042	6.34058	0.552498	0.350815	1.16547	0.149306	0.0362941	0.274766	0.135605	0.36691	0.727002	-0.960163	0.727002	non-differential
518056942	MULTISPECIES: hypothetical protein [Firmicutes]	Archaeal/vacuolar-type H+-ATPase subunit I	metabolism	Energy production and conversion	unclassified	unclassified	unclassified	unclassified	unclassified	Firmicutes	4.16019	4.19425	4.43823	4.67738	0.430969	0.75488	0.560147	0.421613	0.6728	0.867949	0.257035	0.520538	-0.0340595	-0.239153	non-differential	non-differential
518056946	MULTISPECIES: ATP-dependent chaperone ClpB [Firmicutes]	ATPases with chaperone activity, ATP-binding subunit	cellular processes and signaling	Posttranslational modification, protein turnover, chaperones	heterogeneous	heterogeneous	heterogeneous	heterogeneous	heterogeneous	heterogeneous	3.70785	3.78322	4.83905	4.22732	0.442275	0.782996	0.467515	1.16573	0.730084	0.890689	0.33877	0.607323	-0.0753723	0.611735	non-differential	non-differential
518056947	MULTISPECIES: pyruvate:ferredoxin (flavodoxin) oxidoreductase [Firmicutes]	#N/A	#N/A	#N/A	#N/A	#N/A	#N/A	#N/A	#N/A	#N/A	8.32199	9.4684	10.0952	10.5449	1.22072	0.791181	0.138405	0.221712	0.167732	0.484166	0.012678	0.133529	-1.14641	-0.449635	non-differential	-0.449635
518056954	MULTISPECIES: hypothetical protein [Firmicutes]	Universal stress protein UspA and related nucleotide-binding proteins	cellular processes and signaling	Signal transduction mechanisms	unclassified	unclassified	unclassified	unclassified	unclassified	Firmicutes	8.4482	8.02074	8.95531	9.15937	0.446721	0.335799	0.677921	0.678819	0.0533237	0.330273	0.825275	0.92063	0.42746	-0.204062	non-differential	non-differential
518056962	MULTISPECIES: FMN-binding domain-containing protein [Firmicutes]	Uncharacterized protein conserved in bacteria	poorly characterized	Function unknown	unclassified	unclassified	unclassified	unclassified	unclassified	Firmicutes	6.56116	6.68562	6.74701	6.19113	0.32757	0.157373	0.297578	0.622003	0.575843	0.807267	0.00639128	0.0962929	-0.124463	0.555883	non-differential	0.555883
518056963	MULTISPECIES: phage shock protein A [Firmicutes]	Phage shock protein A (IM30), suppresses sigma54-dependent transcription	information storage and processing	Transcription	unclassified	unclassified	unclassified	unclassified	unclassified	Firmicutes	5.68562	5.30521	5.08297	Ident	0.466899	1.28999	1.25719		0.54541	0.78351	999	999	0.380404	Ident	non-differential	Ident
518056966	MULTISPECIES: cold-shock protein [Firmicutes]	Cold shock proteins	information storage and processing	Transcription	heterogeneous	heterogeneous	heterogeneous	heterogeneous	heterogeneous	heterogeneous	4.43442	4.03457	4.18155	5.42602	0.631844	0.765365	0.501602	0.291276	0.433664	0.718706	0.0055341	0.090008	0.399855	-1.24447	non-differential	-1.24447
518057060	MULTISPECIES: hypothetical protein [Firmicutes]	FOG: LysM repeat	cellular processes and signaling	Cell wall/membrane/envelope biogenesis	unclassified	unclassified	unclassified	unclassified	unclassified	Firmicutes	5.20192	5.22478	8.01598	7.84248	0.412522	0.283323	0.525282	0.756244	0.859207	0.944329	0.322453	0.589922	-0.0228607	0.173502	non-differential	non-differential
518057067	succinate dehydrogenase [Sedimentibacter sp. B4]	Succinate dehydrogenase/fumarate reductase, flavoprotein subunit	metabolism	Energy production and conversion	Firmicutes	heterogeneous	heterogeneous	heterogeneous	heterogeneous	heterogeneous	n.d.	n.d.	3.55255	2.94924			0.269312	1.19086	999	999	0.339988	0.607878	n.a.	0.603311	n.a.	non-differential
518057072	methionine adenosyltransferase [Sedimentibacter sp. B4]	S-adenosylmethionine synthetase	metabolism	Coenzyme transport and metabolism	heterogeneous	heterogeneous	heterogeneous	heterogeneous	heterogeneous	heterogeneous	7.74632	8.11485	7.84613	8.59063	0.258355	0.230445	0.583628	0.377711	0.0534276	0.330273	0.0583657	0.258465	-0.368529	-0.7445	non-differential	non-differential
518057074	hypothetical protein [Sedimentibacter sp. B4]	Exopolysaccharide biosynthesis protein related to N-acetylglucosamine-1-phosphodiester alpha-N-acetylglucosaminidase	metabolism	Carbohydrate transport and metabolism	Firmicutes	Tissierellia	unclassified	unclassified	Sedimentibacter	Sedimentibacter sp. B4	3.23754	3.16001	4.04702	3.35926	0.126937	0.84636	0.212209	0.818235	0.449654	0.731645	0.166475	0.412136	0.077526	0.687766	non-differential	non-differential
518057079	formate--tetrahydrofolate ligase [Sedimentibacter sp. B4]	-	-	-	heterogeneous	heterogeneous	heterogeneous	heterogeneous	heterogeneous	heterogeneous	7.17993	7.35952	7.43354	7.47144	0.34424	0.177097	0.173798	0.365749	0.351037	0.653364	0.515635	0.754309	-0.179592	-0.0378966	non-differential	non-differential
518057083	hypothetical protein [Sedimentibacter sp. B4]	DNA-directed RNA polymerase, beta' subunit/160 kD subunit	information storage and processing	Transcription	Firmicutes	Tissierellia	unclassified	unclassified	Sedimentibacter	Sedimentibacter sp. B4	4.71045	4.66102	Ident	n.d.	0.27236	0.544416			0.595725	0.819188	999	999	0.0494324	Unique for 245T	non-differential	Ident
518057088	V-type ATP synthase subunit D [Sedimentibacter sp. B4]	Archaeal/vacuolar-type H+-ATPase subunit D	metabolism	Energy production and conversion	Firmicutes	Tissierellia	unclassified	unclassified	Sedimentibacter	Sedimentibacter sp. B4	5.13341	Ident	Ident	Ident	0.184109				999	999	999	999	Ident	Ident	Ident	Ident
518057089	V-type ATP synthase subunit B [Sedimentibacter sp. B4]	Archaeal/vacuolar-type H+-ATPase subunit B	metabolism	Energy production and conversion	Firmicutes	heterogeneous	heterogeneous	heterogeneous	heterogeneous	heterogeneous	6.45498	6.35671	7.44331	7.62882	0.395222	0.324849	0.206565	0.512948	0.989202	0.993114	0.632058	0.827714	0.0982667	-0.185505	non-differential	non-differential
518057090	ATP synthase subunit A [Sedimentibacter sp. B4]	Archaeal/vacuolar-type H+-ATPase subunit A	metabolism	Energy production and conversion	Firmicutes	heterogeneous	heterogeneous	heterogeneous	heterogeneous	heterogeneous	7.13249	6.69924	8.56105	8.53271	0.191114	0.990255	0.293212	0.249928	0.631051	0.842833	0.586456	0.797162	0.433243	0.028341	non-differential	non-differential
518057091	V-type ATP synthase subunit F [Sedimentibacter sp. B4]	Archaeal/vacuolar-type H+-ATPase subunit F	metabolism	Energy production and conversion	Firmicutes	Tissierellia	unclassified	unclassified	Sedimentibacter	Sedimentibacter sp. B4	3.50003	n.d.	Ident	3.68229	0.759598			1.26441	0.0689184	0.330273	999	999	Unique for 245T	Ident	non-differential	Ident
518057093	hypothetical protein [Sedimentibacter sp. B4]	Archaeal/vacuolar-type H+-ATPase subunit E	metabolism	Energy production and conversion	Firmicutes	Tissierellia	unclassified	unclassified	Sedimentibacter	Sedimentibacter sp. B4	6.24715	6.13701	6.66133	6.82889	0.535768	0.656352	0.435083	0.627832	0.905775	0.962723	0.907578	0.960839	0.110132	-0.167559	non-differential	non-differential
518057095	hypothetical protein [Sedimentibacter sp. B4]	Archaeal/vacuolar-type H+-ATPase subunit I	metabolism	Energy production and conversion	heterogeneous	heterogeneous	heterogeneous	heterogeneous	heterogeneous	heterogeneous	3.98812	3.7894	4.94825	5.34371	0.41311	0.351427	0.459499	0.369051	0.263103	0.580385	0.273056	0.53907	0.198727	-0.395464	non-differential	non-differential
518057099	beta-ketoacyl-[acyl-carrier-protein] synthase II [Sedimentibacter sp. B4]	3-oxoacyl-(acyl-carrier-protein) synthase	metabolism	Lipid transport and metabolism	Firmicutes	heterogeneous	heterogeneous	heterogeneous	heterogeneous	heterogeneous	4.93357	5.91479	6.90305	6.91233	0.59144	0.488466	0.0921539	0.395703	0.0633295	0.330273	0.603275	0.808229	-0.981219	-0.00927756	non-differential	non-differential
518057100	beta-ketoacyl-ACP reductase [Sedimentibacter sp. B4]	Dehydrogenases with different specificities (related to short-chain alcohol dehydrogenases)	metabolism	Lipid transport and metabolism	Firmicutes	Tissierellia	unclassified	unclassified	Sedimentibacter	Sedimentibacter sp. B4	4.14907	5.01495	3.93503	3.74185	0.98994	0.363273	0.900935	0.994572	0.184002	0.507385	0.91711	0.966043	-0.865881	0.193176	non-differential	non-differential
518057102	hypothetical protein [Sedimentibacter sp. B4]	Dioxygenases related to 2-nitropropane dioxygenase	poorly characterized	General function prediction only	Firmicutes	Tissierellia	unclassified	unclassified	Sedimentibacter	Sedimentibacter sp. B4	6.28775	6.77209	7.21012	7.01623	0.386479	0.318454	0.228107	0.362454	0.0980102	0.395244	0.665554	0.841391	-0.484339	0.193894	non-differential	non-differential
518057103	acyl carrier protein [Sedimentibacter sp. B4]	Acyl carrier protein	metabolism	Lipid transport and metabolism	Firmicutes	Tissierellia	unclassified	unclassified	Sedimentibacter	Sedimentibacter sp. B4	n.d.	3.57891	n.d.	2.8887		0.388839		0.736361	999	999	0.0210706	0.150662	Unique for -245T	Unique for -245T	non-differential	Unique for -245T
518057104	UDP-N-acetyl glucosamine 2-epimerase [Sedimentibacter sp. B4]	UDP-N-acetylglucosamine 2-epimerase	cellular processes and signaling	Cell wall/membrane/envelope biogenesis	Firmicutes	heterogeneous	heterogeneous	heterogeneous	heterogeneous	heterogeneous	4.36891	4.1978	4.70817	4.59995	0.137534	0.462615	0.170861	0.165143	0.18834	0.512485	0.461596	0.712364	0.171114	0.108221	non-differential	non-differential
518057113	FMN-binding domain-containing protein [Sedimentibacter sp. B4]	Uncharacterized protein conserved in bacteria	poorly characterized	Function unknown	Firmicutes	Tissierellia	unclassified	unclassified	Sedimentibacter	Sedimentibacter sp. B4	8.99359	8.87668	10.9736	10.8469	0.119833	0.381609	0.165508	0.229077	0.886933	0.95504	0.304867	0.572488	0.116916	0.126651	non-differential	non-differential
518057119	hypothetical protein [Sedimentibacter sp. B4]	Predicted oxidoreductases of the aldo/keto reductase family	poorly characterized	General function prediction only	Firmicutes	heterogeneous	heterogeneous	heterogeneous	heterogeneous	heterogeneous	n.d.	n.d.	Ident	Ident					999	999	999	999	n.a.	Ident	n.a.	Ident
518057125	acetolactate synthase, large subunit, biosynthetic type [Sedimentibacter sp. B4]	Thiamine pyrophosphate-requiring enzymes [acetolactate synthase, pyruvate dehydrogenase (cytochrome), glyoxylate carboligase, phosphonopyruvate decarboxylase]	metabolism	Amino acid transport and metabolism	Firmicutes	Tissierellia	unclassified	unclassified	Sedimentibacter	Sedimentibacter sp. B4	3.38125	3.62754	5.30277	5.74149	1.25625	0.800266	0.593603	0.394378	0.749738	0.896489	0.346279	0.612377	-0.246293	-0.438719	non-differential	non-differential
518057126	ketol-acid reductoisomerase [Sedimentibacter sp. B4]	Ketol-acid reductoisomerase	metabolism	Amino acid transport and metabolism	heterogeneous	heterogeneous	heterogeneous	heterogeneous	heterogeneous	heterogeneous	10.1737	9.46829	10.0051	10.1156	0.305446	0.24999	0.336903	0.331134	0.0870352	0.371127	0.783219	0.901081	0.705369	-0.110423	non-differential	non-differential
518057128	threonine ammonia-lyase [Sedimentibacter sp. B4]	Threonine dehydratase	metabolism	Amino acid transport and metabolism	Firmicutes	Tissierellia	unclassified	unclassified	Sedimentibacter	Sedimentibacter sp. B4	Ident	n.d.	n.d.	3.02909				1.49821	999	999	0.0689184	0.258465	Unique for 245T	Unique for -245T	Ident	non-differential
518057142	cysteine--tRNA ligase [Sedimentibacter sp. B4]	Cysteinyl-tRNA synthetase	information storage and processing	Translation, ribosomal structure and biogenesis	Firmicutes	heterogeneous	heterogeneous	heterogeneous	heterogeneous	heterogeneous	1.96845	2.52281	3.85255	4.37399	0.262172	1.14903	0.473134	0.898665	0.337134	0.641696	0.497217	0.740411	-0.554358	-0.521438	non-differential	non-differential
518057144	hypothetical protein [Sedimentibacter sp. B4]	Predicted esterase of the alpha-beta hydrolase superfamily	poorly characterized	General function prediction only	Firmicutes	Tissierellia	unclassified	unclassified	Sedimentibacter	Sedimentibacter sp. B4	n.d.	n.d.	n.d.	3.21233				0.268697	999	999	0.0689184	0.258465	n.a.	Unique for -245T	n.a.	non-differential
518057145	hypothetical protein [Sedimentibacter sp. B4]	ACT domain-containing protein	poorly characterized	General function prediction only	Firmicutes	Tissierellia	unclassified	unclassified	Sedimentibacter	Sedimentibacter sp. B4	6.16132	4.95508	6.92962	6.87699	0.47386	1.35014	0.329189	0.296714	0.150977	0.460321	0.66458	0.841219	1.20624	0.0526338	non-differential	non-differential
518057147	threonine synthase [Sedimentibacter sp. B4]	Threonine synthase	metabolism	Amino acid transport and metabolism	heterogeneous	heterogeneous	heterogeneous	heterogeneous	heterogeneous	heterogeneous	9.28837	8.99038	5.77562	6.4221	0.626854	1.38584	2.27909	2.63013	0.600518	0.820187	0.677489	0.844574	0.297991	-0.646482	non-differential	non-differential
518057154	hypothetical protein [Sedimentibacter sp. B4]	-	-	-	heterogeneous	heterogeneous	heterogeneous	heterogeneous	heterogeneous	heterogeneous	3.19283	3.69952	4.59615	4.70991	0.813919	0.504618	0.384149	0.321019	0.312042	0.621157	0.776307	0.896766	-0.506693	-0.11376	non-differential	non-differential
518057158	elongation factor G [Sedimentibacter sp. B4]	Translation elongation factors (GTPases)	information storage and processing	Translation, ribosomal structure and biogenesis	heterogeneous	heterogeneous	heterogeneous	heterogeneous	heterogeneous	heterogeneous	7.28965	7.12051	8.35745	8.24557	0.389593	0.512521	0.228224	0.559902	0.726666	0.890031	0.303587	0.571318	0.169137	0.111889	non-differential	non-differential
518057159	30S ribosomal protein S7 [Sedimentibacter sp. B4]	Ribosomal protein S7	information storage and processing	Translation, ribosomal structure and biogenesis	heterogeneous	heterogeneous	heterogeneous	heterogeneous	heterogeneous	heterogeneous	4.61008	4.46247	3.68989	4.04235	1.16177	2.18519	0.716991	1.49108	0.932919	0.969042	0.745159	0.877694	0.14761	-0.352464	non-differential	non-differential
518057162	DNA-directed RNA polymerase subunit beta' [Sedimentibacter sp. B4]	DNA-directed RNA polymerase, beta' subunit/160 kD subunit	information storage and processing	Transcription	heterogeneous	heterogeneous	heterogeneous	heterogeneous	heterogeneous	heterogeneous	7.98072	7.65087	5.67599	7.72233	0.30593	0.600479	1.0932	0.533077	0.907485	0.962723	0.0379952	0.20924	0.329853	-2.04634	non-differential	-2.04634
518057163	DNA-directed RNA polymerase subunit beta [Sedimentibacter sp. B4]	DNA-directed RNA polymerase, beta subunit/140 kD subunit	information storage and processing	Transcription	heterogeneous	heterogeneous	heterogeneous	heterogeneous	heterogeneous	heterogeneous	7.24971	6.63274	6.63938	6.82101	0.469985	0.247392	0.464505	0.177016	0.103403	0.401254	0.776749	0.896766	0.616966	-0.181627	non-differential	non-differential
518057164	50S ribosomal protein L7/L12 [Sedimentibacter sp. B4]	-	-	-	heterogeneous	heterogeneous	heterogeneous	heterogeneous	heterogeneous	heterogeneous	8.61853	8.11146	7.21553	8.07915	0.489068	0.617771	1.05707	0.487285	0.435446	0.720296	0.382817	0.645709	0.507063	-0.863625	non-differential	non-differential
518057165	50S ribosomal protein L10 [Sedimentibacter sp. B4]	Ribosomal protein L10	information storage and processing	Translation, ribosomal structure and biogenesis	Firmicutes	heterogeneous	heterogeneous	heterogeneous	heterogeneous	heterogeneous	8.53047	8.85446	8.6125	8.98814	0.777533	0.417512	0.468313	0.26479	0.391427	0.685939	0.48688	0.730204	-0.323992	-0.375648	non-differential	non-differential
518057166	50S ribosomal protein L1 [Sedimentibacter sp. B4]	Ribosomal protein L1	information storage and processing	Translation, ribosomal structure and biogenesis	heterogeneous	heterogeneous	heterogeneous	heterogeneous	heterogeneous	heterogeneous	8.05117	7.34103	7.29226	7.89707	0.481696	2.43366	0.499461	0.712201	0.653034	0.858229	0.418398	0.674204	0.71014	-0.604807	non-differential	non-differential
518057167	50S ribosomal protein L11 [Sedimentibacter sp. B4]	Ribosomal protein L11	information storage and processing	Translation, ribosomal structure and biogenesis	Firmicutes	heterogeneous	heterogeneous	heterogeneous	heterogeneous	heterogeneous	6.86497	7.50008	5.11538	6.40337	0.573967	1.06698	0.711796	0.444283	0.517085	0.767387	0.0240645	0.16072	-0.635109	-1.28799	non-differential	-1.28799
518057168	transcription termination/antitermination protein NusG [Sedimentibacter sp. B4]	Transcription antiterminator	information storage and processing	Transcription	Firmicutes	heterogeneous	heterogeneous	heterogeneous	heterogeneous	heterogeneous	6.09562	5.9542	Ident	5.66728	0.40864	0.288763		0.556765	0.308959	0.619927	999	999	0.14142	Ident	non-differential	Ident
518057175	DNA-binding response regulator [Sedimentibacter sp. B4]	Response regulators consisting of a CheY-like receiver domain and a winged-helix DNA-binding domain	cellular processes and signaling	Signal transduction mechanisms	Firmicutes	heterogeneous	heterogeneous	heterogeneous	heterogeneous	heterogeneous	2.49151	2.53195	n.d.	3.68324	0.0434107	0.289886		0.876481	0.828043	0.931244	0.0689184	0.258465	-0.0404391	Unique for -245T	non-differential	non-differential
518057181	hypothetical protein [Sedimentibacter sp. B4]	Transglutaminase-like enzymes, putative cysteine proteases	metabolism	Amino acid transport and metabolism	Firmicutes	Tissierellia	unclassified	unclassified	Sedimentibacter	Sedimentibacter sp. B4	n.d.	n.d.	3.44641	n.d.			0.925976		999	999	999	999	n.a.	Unique for 245T	n.a.	non-differential
518057185	LD-carboxypeptidase [Sedimentibacter sp. B4]	Uncharacterized proteins, homologs of microcin C7 resistance protein MccF	cellular processes and signaling	Defense mechanisms	Firmicutes	Tissierellia	unclassified	unclassified	Sedimentibacter	Sedimentibacter sp. B4	n.d.	n.d.	3.5211	3.68764			1.79779	0.861765	999	999	0.533543	0.762611	n.a.	-0.166535	n.a.	non-differential
518057186	diaminopimelate decarboxylase [Sedimentibacter sp. B4]	Diaminopimelate decarboxylase	metabolism	Amino acid transport and metabolism	Firmicutes	Tissierellia	unclassified	unclassified	Sedimentibacter	Sedimentibacter sp. B4	3.91442	3.92958	4.41823	5.07142	0.345839	0.235302	0.320205	0.324513	0.924506	0.968651	0.0158978	0.146774	-0.0151604	-0.653186	non-differential	-0.653186
518057215	MBL fold hydrolase [Sedimentibacter sp. B4]	Uncharacterized flavoproteins	metabolism	Energy production and conversion	Firmicutes	heterogeneous	heterogeneous	heterogeneous	heterogeneous	heterogeneous	3.04797	4.04141	5.57755	5.30003	1.7897	1.08109	0.455975	0.49343	0.131567	0.438314	0.432521	0.68674	-0.993437	0.277522	non-differential	non-differential
518057250	hypothetical protein [Sedimentibacter sp. B4]	Uncharacterized conserved protein	poorly characterized	Function unknown	Firmicutes	heterogeneous	heterogeneous	heterogeneous	heterogeneous	heterogeneous	3.89584	3.93787	Ident	4.48175	1.12933	1.16483		0.014473	0.916194	0.963839	999	999	-0.0420295	Ident	non-differential	Ident
518057264	flavocytochrome c [Sedimentibacter sp. B4]	Succinate dehydrogenase/fumarate reductase, flavoprotein subunit	metabolism	Energy production and conversion	heterogeneous	heterogeneous	heterogeneous	heterogeneous	heterogeneous	heterogeneous	8.14247	7.2937	9.74713	9.56985	0.314323	0.869605	0.31985	0.292984	0.128093	0.432282	0.540348	0.765757	0.848775	0.177288	non-differential	non-differential
518057269	glutamate 5-kinase [Sedimentibacter sp. B4]	Glutamate 5-kinase	metabolism	Amino acid transport and metabolism	Firmicutes	Tissierellia	unclassified	unclassified	Sedimentibacter	Sedimentibacter sp. B4	3.37346	3.89561	2.61646	n.d.	0.891582	0.753626	0.2978		0.0582439	0.330273	0.0689184	0.258465	-0.52215	Unique for 245T	non-differential	non-differential
518057270	gamma-glutamyl-phosphate reductase [Sedimentibacter sp. B4]	Gamma-glutamyl phosphate reductase	metabolism	Amino acid transport and metabolism	Firmicutes	heterogeneous	heterogeneous	heterogeneous	heterogeneous	heterogeneous	4.16592	3.2775	Ident	3.86432	0.87718	1.13599		0.901741	0.131001	0.438314	999	999	0.888422	Ident	non-differential	Ident
518057271	hypothetical protein [Sedimentibacter sp. B4]	Metal-dependent amidase/aminoacylase/carboxypeptidase	poorly characterized	General function prediction only	Firmicutes	Tissierellia	unclassified	unclassified	Sedimentibacter	Sedimentibacter sp. B4	5.15568	4.90776	7.44028	7.47155	0.839454	1.91976	0.628073	0.873293	0.958369	0.98062	0.966045	0.984397	0.247922	-0.0312726	non-differential	non-differential
518057272	hypothetical protein [Sedimentibacter sp. B4]	Putative p-aminobenzoyl-glutamate transporter	metabolism	Coenzyme transport and metabolism	Firmicutes	Tissierellia	unclassified	unclassified	Sedimentibacter	Sedimentibacter sp. B4	6.32182	5.46462	5.84236	6.6108	1.03822	0.573191	1.83089	0.61744	0.249843	0.568308	0.443171	0.694515	0.857198	-0.768444	non-differential	non-differential
518057273	hypothetical protein [Sedimentibacter sp. B4]	Metal-dependent amidase/aminoacylase/carboxypeptidase	poorly characterized	General function prediction only	Firmicutes	Tissierellia	unclassified	unclassified	Sedimentibacter	Sedimentibacter sp. B4	4.31357	4.46049	5.37234	5.23888	0.70015	0.604239	0.774153	1.21934	0.703295	0.878421	0.623692	0.823152	-0.146917	0.133459	non-differential	non-differential
518057276	hypothetical protein [Sedimentibacter sp. B4]	NADH:flavin oxidoreductases, Old Yellow Enzyme family	metabolism	Energy production and conversion	heterogeneous	heterogeneous	heterogeneous	heterogeneous	heterogeneous	heterogeneous	Ident	n.d.	4.00157	4.77049			1.15516	1.00238	999	999	0.647892	0.836179	Unique for 245T	-0.768923	Ident	non-differential
518057292	2-hydroxyacid dehydrogenase [Sedimentibacter sp. B4]	Lactate dehydrogenase and related dehydrogenases	metabolism	Energy production and conversion	Firmicutes	heterogeneous	heterogeneous	heterogeneous	heterogeneous	heterogeneous	6.68261	6.54151	6.22903	6.22538	0.27493	0.206706	0.402383	0.387648	0.239994	0.559834	0.783386	0.901081	0.141094	0.00364562	non-differential	non-differential
518057301	6,7-dimethyl-8-ribityllumazine synthase [Sedimentibacter sp. B4]	Riboflavin synthase beta-chain	metabolism	Coenzyme transport and metabolism	Firmicutes	Tissierellia	unclassified	unclassified	Sedimentibacter	Sedimentibacter sp. B4	3.07916	3.10813	4.44185	4.85579	0.707714	0.0515148	0.318749	0.443522	0.236787	0.556016	0.72613	0.867983	-0.0289687	-0.413942	non-differential	non-differential
518057307	3-isopropylmalate dehydrogenase [Sedimentibacter sp. B4]	Isocitrate/isopropylmalate dehydrogenase	metabolism	Energy production and conversion	heterogeneous	heterogeneous	heterogeneous	heterogeneous	heterogeneous	heterogeneous	7.59992	7.19517	5.92941	5.34188	0.501244	0.597348	0.38596	0.831536	0.189512	0.513648	0.192224	0.445637	0.404743	0.587534	non-differential	non-differential
518057308	3-isopropylmalate dehydratase small subunit [Sedimentibacter sp. B4]	3-isopropylmalate dehydratase small subunit	metabolism	Amino acid transport and metabolism	Firmicutes	Tissierellia	unclassified	unclassified	Sedimentibacter	Sedimentibacter sp. B4	8.00662	7.64582	6.28287	6.78793	0.517707	0.876844	0.564376	0.769156	0.45451	0.73268	0.373694	0.637096	0.360798	-0.505064	non-differential	non-differential
518057309	3-isopropylmalate dehydratase large subunit [Sedimentibacter sp. B4]	3-isopropylmalate dehydratase large subunit	metabolism	Amino acid transport and metabolism	heterogeneous	heterogeneous	heterogeneous	heterogeneous	heterogeneous	heterogeneous	9.01016	8.41575	5.86913	6.13597	0.300738	0.604916	0.226886	0.114314	0.148379	0.459753	0.478556	0.723529	0.59441	-0.266834	non-differential	non-differential
518057310	2-isopropylmalate synthase [Sedimentibacter sp. B4]	Isopropylmalate/homocitrate/citramalate synthases	metabolism	Amino acid transport and metabolism	heterogeneous	heterogeneous	heterogeneous	heterogeneous	heterogeneous	heterogeneous	7.4279	6.25948	5.73898	4.99514	0.475364	1.50916	0.35917	0.642478	0.170411	0.489143	0.229657	0.492487	1.16842	0.743848	non-differential	non-differential
518057311	hypothetical protein [Sedimentibacter sp. B4]	Periplasmic protease	cellular processes and signaling	Cell wall/membrane/envelope biogenesis	Firmicutes	Tissierellia	unclassified	unclassified	Sedimentibacter	Sedimentibacter sp. B4	3.9853	3.9156	5.23847	n.d.	1.39485	0.63666	0.425258		0.691434	0.874031	999	999	0.0696951	Unique for 245T	non-differential	non-differential
518057312	hypothetical protein [Sedimentibacter sp. B4]	Metal-dependent amidase/aminoacylase/carboxypeptidase	poorly characterized	General function prediction only	Firmicutes	Tissierellia	unclassified	unclassified	Sedimentibacter	Sedimentibacter sp. B4	4.74897	Ident	3.9743	Ident	0.204396		0.125256		999	999	999	999	Ident	Ident	Ident	Ident
518057313	hypothetical protein [Sedimentibacter sp. B4]	Metal-dependent amidase/aminoacylase/carboxypeptidase	poorly characterized	General function prediction only	Firmicutes	Tissierellia	unclassified	unclassified	Sedimentibacter	Sedimentibacter sp. B4	3.43026	3.45358	3.05369	3.33741	0.25162	0.560158	0.520483	0.816567	0.810675	0.925415	0.474778	0.719965	-0.0233285	-0.283715	non-differential	non-differential
518057337	hypothetical protein [Sedimentibacter sp. B4]	Membrane-fusion protein	cellular processes and signaling	Cell wall/membrane/envelope biogenesis	Firmicutes	Tissierellia	unclassified	unclassified	Sedimentibacter	Sedimentibacter sp. B4	4.06009	4.73048	1.06058	1.95731	1.23559	0.436855	0.328326	0.318627	0.264289	0.581701	0.0475545	0.236567	-0.670388	-0.896734	non-differential	-0.896734
518057338	hypothetical protein [Sedimentibacter sp. B4]	ABC-type antimicrobial peptide transport system, ATPase component	cellular processes and signaling	Defense mechanisms	Firmicutes	Tissierellia	unclassified	unclassified	Sedimentibacter	Sedimentibacter sp. B4	Ident	4.61016	Ident	n.d.		0.00740825			999	999	999	999	Ident	Unique for 245T	Ident	Ident
518057342	hypothetical protein [Sedimentibacter sp. B4]	ABC-type amino acid transport/signal transduction systems, periplasmic component/domain	metabolism	Amino acid transport and metabolism	Firmicutes	Tissierellia	unclassified	unclassified	Sedimentibacter	Sedimentibacter sp. B4	7.52091	6.90831	7.37216	7.19798	0.295227	0.891615	0.208566	0.430206	0.0330779	0.261654	0.314242	0.581607	0.612604	0.174181	0.612604	non-differential
518057345	D-ribose ABC transporter substrate-binding protein [Sedimentibacter sp. B4]	ABC-type sugar transport system, periplasmic component	metabolism	Carbohydrate transport and metabolism	Firmicutes	Tissierellia	unclassified	unclassified	Sedimentibacter	Sedimentibacter sp. B4	6.44258	5.73513	7.26166	7.16003	0.675337	0.643075	0.434983	0.512229	0.113376	0.412703	0.640938	0.832742	0.707444	0.101636	non-differential	non-differential
518057351	FMN reductase [Sedimentibacter sp. B4]	Multimeric flavodoxin WrbA	poorly characterized	General function prediction only	Firmicutes	Tissierellia	unclassified	unclassified	Sedimentibacter	Sedimentibacter sp. B4	n.d.	Ident	4.61886	5.37823			0.187178	0.459039	999	999	0.161559	0.407992	Unique for -245T	-0.759368	Ident	non-differential
518057359	hypothetical protein [Sedimentibacter sp. B4]	Transcriptional regulators	information storage and processing	Transcription	Firmicutes	Tissierellia	unclassified	unclassified	Sedimentibacter	Sedimentibacter sp. B4	3.48383	2.65557	Ident	n.d.	1.4853	0.479049			0.4569	0.733777	999	999	0.828254	Unique for 245T	non-differential	Ident
518057362	hypothetical protein [Sedimentibacter sp. B4]	Predicted ATPase (AAA+ superfamily)	poorly characterized	General function prediction only	Firmicutes	Tissierellia	unclassified	unclassified	Sedimentibacter	Sedimentibacter sp. B4	4.01944	6.33822	4.92181	4.8157	1.45437	1.97178	0.835068	0.556452	0.0901463	0.377792	0.750217	0.881336	-2.31878	0.106106	non-differential	non-differential
518057363	hypothetical protein [Sedimentibacter sp. B4]	DNA-directed RNA polymerase specialized sigma subunit, sigma24 homolog	information storage and processing	Transcription	Firmicutes	Tissierellia	unclassified	unclassified	Sedimentibacter	Sedimentibacter sp. B4	3.10113	n.d.	3.74618	3.11497	1.22687		0.166912	0.157794	0.0210706	0.205542	6.73237e-05	0.00885646	Unique for 245T	0.631209	Unique for 245T	0.631209
518057364	hypothetical protein [Sedimentibacter sp. B4]	-	-	-	Firmicutes	heterogeneous	heterogeneous	heterogeneous	heterogeneous	heterogeneous	4.90584	n.d.	Ident	Ident	0.333568				999	999	999	999	Unique for 245T	Ident	non-differential	Ident
518057383	phosphoglucosamine mutase [Sedimentibacter sp. B4]	Phosphomannomutase	metabolism	Carbohydrate transport and metabolism	heterogeneous	heterogeneous	heterogeneous	heterogeneous	heterogeneous	heterogeneous	6.05051	5.17069	Ident	6.23967	0.409785	0.460045		0.821624	0.0297125	0.249424	999	999	0.879819	Ident	0.879819	Ident
518057399	DNA polymerase I [Sedimentibacter sp. B4]	DNA polymerase I - 3'-5' exonuclease and polymerase domains	information storage and processing	Replication, recombination and repair	Firmicutes	heterogeneous	heterogeneous	heterogeneous	heterogeneous	heterogeneous	n.d.	Ident	5.04919	5.18525			0.838624	0.963069	999	999	0.644119	0.834457	Unique for -245T	-0.136059	Ident	non-differential
518057408	fructose-6-phosphate aldolase [Sedimentibacter sp. B4]	Transaldolase	metabolism	Carbohydrate transport and metabolism	heterogeneous	heterogeneous	heterogeneous	heterogeneous	heterogeneous	heterogeneous	8.08411	8.06127	4.93115	5.89693	0.189605	0.463079	1.98835	0.47827	0.74508	0.896478	0.374464	0.637096	0.02284	-0.965786	non-differential	non-differential
518057410	hypothetical protein [Sedimentibacter sp. B4]	Transketolase, C-terminal subunit	metabolism	Carbohydrate transport and metabolism	Firmicutes	heterogeneous	heterogeneous	heterogeneous	heterogeneous	heterogeneous	6.3538	4.77857	5.50103	6.17719	0.679544	0.456601	0.930536	0.510892	0.00766151	0.151445	0.338199	0.607323	1.57524	-0.67616	1.57524	non-differential
518057412	PIN/TRAM domain-containing protein [Sedimentibacter sp. B4]	Integral membrane protein (PIN domain superfamily)	poorly characterized	General function prediction only	Firmicutes	heterogeneous	heterogeneous	heterogeneous	heterogeneous	heterogeneous	5.33259	5.40494	3.68315	5.26628	0.95724	0.110719	1.83291	0.565398	0.844751	0.937187	0.16594	0.412136	-0.072353	-1.58313	non-differential	non-differential
518057415	hypothetical protein [Sedimentibacter sp. B4]	2-keto-4-pentenoate hydratase/2-oxohepta-3-ene-1,7-dioic acid hydratase (catechol pathway)	metabolism	Secondary metabolites biosynthesis, transport and catabolism	Firmicutes	Tissierellia	unclassified	unclassified	Sedimentibacter	Sedimentibacter sp. B4	3.83522	4.19729	4.88772	4.65202	0.20797	0.808575	0.318747	0.169069	0.975261	0.986857	0.0757892	0.271268	-0.362062	0.235703	non-differential	non-differential
518057423	ketol-acid reductoisomerase [Sedimentibacter sp. B4]	Ketol-acid reductoisomerase	metabolism	Amino acid transport and metabolism	heterogeneous	heterogeneous	heterogeneous	heterogeneous	heterogeneous	heterogeneous	7.9305	7.57223	7.93577	8.13799	0.451134	0.287523	0.477658	0.277605	0.0861382	0.369057	0.311504	0.579615	0.358276	-0.202223	non-differential	non-differential
518057435	amidophosphoribosyltransferase, partial [Sedimentibacter sp. B4]	Glutamine phosphoribosylpyrophosphate amidotransferase	metabolism	Nucleotide transport and metabolism	Firmicutes	Tissierellia	unclassified	unclassified	Sedimentibacter	Sedimentibacter sp. B4	3.65541	3.75069	5.55659	5.57862	0.139055	0.336313	0.431143	0.348071	0.025702	0.234029	0.49428	0.738662	-0.0952846	-0.022029	-0.0952846	non-differential
518057436	phosphoribosylaminoimidazolesuccinocarboxamide synthase [Sedimentibacter sp. B4]	Phosphoribosylaminoimidazolesuccinocarboxamide (SAICAR) synthase	metabolism	Nucleotide transport and metabolism	heterogeneous	heterogeneous	heterogeneous	heterogeneous	heterogeneous	heterogeneous	n.d.	Ident	6.21152	7.36398			0.300115	0.13718	999	999	6.00403e-05	0.00885646	Unique for -245T	-1.15246	Ident	-1.15246
518057437	5-(carboxyamino)imidazole ribonucleotide mutase [Sedimentibacter sp. B4]	Phosphoribosylcarboxyaminoimidazole (NCAIR) mutase	metabolism	Nucleotide transport and metabolism	Firmicutes	Tissierellia	unclassified	unclassified	Sedimentibacter	Sedimentibacter sp. B4	3.11468	3.89523	4.42292	5.14123	0.176138	0.757286	0.604675	0.928478	0.0544408	0.330273	0.320574	0.58753	-0.780548	-0.718304	non-differential	non-differential
518057443	stage V sporulation protein T [Sedimentibacter sp. B4]	Regulators of stationary/sporulation gene expression	information storage and processing	Transcription	Firmicutes	heterogeneous	heterogeneous	heterogeneous	heterogeneous	heterogeneous	n.d.	n.d.	5.18626	4.25283			0.280129	1.04634	999	999	0.000849613	0.0337587	n.a.	0.933432	n.a.	0.933432
518057444	hypothetical protein [Sedimentibacter sp. B4]	Parvulin-like peptidyl-prolyl isomerase	cellular processes and signaling	Posttranslational modification, protein turnover, chaperones	Firmicutes	Tissierellia	unclassified	unclassified	Sedimentibacter	Sedimentibacter sp. B4	4.97071	4.71878	n.d.	n.d.	0.535422	0.43556			0.507732	0.761721	999	999	0.25193	n.a.	non-differential	n.a.
518057448	septation protein SpoVG [Sedimentibacter sp. B4]	Uncharacterized protein, involved in the regulation of septum location	cellular processes and signaling	Cell wall/membrane/envelope biogenesis	Firmicutes	Tissierellia	unclassified	unclassified	Sedimentibacter	Sedimentibacter sp. B4	8.05083	7.52294	7.32859	7.72391	0.190233	0.562174	0.435489	0.101168	0.251653	0.57137	0.235828	0.499167	0.52789	-0.395321	non-differential	non-differential
518057451	hypothetical protein [Sedimentibacter sp. B4]	Aspartate racemase	cellular processes and signaling	Cell wall/membrane/envelope biogenesis	Firmicutes	Tissierellia	unclassified	unclassified	Sedimentibacter	Sedimentibacter sp. B4	5.68098	6.43938	Ident	n.d.	0.619017	1.27515			0.35373	0.654427	999	999	-0.758405	Unique for 245T	non-differential	Ident
518057454	leucine--tRNA ligase [Sedimentibacter sp. B4]	Leucyl-tRNA synthetase	information storage and processing	Translation, ribosomal structure and biogenesis	Firmicutes	heterogeneous	heterogeneous	heterogeneous	heterogeneous	heterogeneous	4.75017	4.59302	5.57454	5.53791	0.655136	0.545734	0.525739	0.574637	0.625011	0.841072	0.435249	0.687938	0.157146	0.0366238	non-differential	non-differential
518057460	hypothetical protein [Sedimentibacter sp. B4]	-	-	-	Firmicutes	Tissierellia	unclassified	unclassified	Sedimentibacter	Sedimentibacter sp. B4	3.68049	2.56384	4.57987	3.75902	0.212212	0.408241	0.150822	0.567051	0.00920491	0.163391	0.463633	0.713043	1.11665	0.82085	1.11665	non-differential
518057461	aldehyde ferredoxin oxidoreductase [Sedimentibacter sp. B4]	Aldehyde:ferredoxin oxidoreductase	metabolism	Energy production and conversion	Firmicutes	heterogeneous	heterogeneous	heterogeneous	heterogeneous	heterogeneous	5.89692	6.23371	7.86959	8.05405	0.218763	0.400024	0.312097	0.37935	0.153848	0.464744	0.799898	0.911219	-0.336792	-0.184464	non-differential	non-differential
518057462	hypothetical protein [Sedimentibacter sp. B4]	Fe-S-cluster-containing hydrogenase components 1	metabolism	Energy production and conversion	Firmicutes	Tissierellia	unclassified	unclassified	Sedimentibacter	Sedimentibacter sp. B4	n.d.	3.29708	n.d.	n.d.		0.854432			999	999	999	999	Unique for -245T	n.a.	non-differential	n.a.
518057464	hypothetical protein [Sedimentibacter sp. B4]	Predicted integral membrane protein	poorly characterized	Function unknown	Firmicutes	Tissierellia	unclassified	unclassified	Sedimentibacter	Sedimentibacter sp. B4	Ident	Ident	6.68086	6.6263			0.224499	0.262488	999	999	0.105305	0.322805	Ident	0.0545575	Ident	non-differential
518057467	cell division protein FtsZ [Sedimentibacter sp. B4]	Cell division GTPase	cellular processes and signaling	Cell cycle control, cell division, chromosome partitioning	Firmicutes	Tissierellia	unclassified	unclassified	Sedimentibacter	Sedimentibacter sp. B4	4.43382	4.68857	5.15478	4.09362	0.265306	0.566148	0.0847417	0.718836	0.274341	0.589612	0.020118	0.150662	-0.254751	1.06117	non-differential	1.06117
518057474	hypothetical protein [Sedimentibacter sp. B4]	Uncharacterized conserved protein	poorly characterized	Function unknown	Firmicutes	Tissierellia	unclassified	unclassified	Sedimentibacter	Sedimentibacter sp. B4	Ident	3.50362	n.d.	5.14801		0.147651		0.102138	999	999	999	999	Ident	Unique for -245T	Ident	non-differential
518057476	GTPase HflX [Sedimentibacter sp. B4]	GTPases	poorly characterized	General function prediction only	heterogeneous	heterogeneous	heterogeneous	heterogeneous	heterogeneous	heterogeneous	1.0351	2.6616	Ident	n.d.	0.437455	0.993629			0.00846898	0.157837	999	999	-1.6265	Unique for 245T	-1.6265	Ident
518057478	hypothetical protein [Sedimentibacter sp. B4]	Membrane carboxypeptidase (penicillin-binding protein)	cellular processes and signaling	Cell wall/membrane/envelope biogenesis	Firmicutes	Tissierellia	unclassified	unclassified	Sedimentibacter	Sedimentibacter sp. B4	3.86942	4.08933	Ident	n.d.	0.845015	0.185714			0.186512	0.509195	999	999	-0.219913	Unique for 245T	non-differential	Ident
518057482	anti-sigma F factor [Sedimentibacter sp. B4]	Anti-sigma regulatory factor (Ser/Thr protein kinase)	cellular processes and signaling	Signal transduction mechanisms	Firmicutes	Tissierellia	unclassified	unclassified	Sedimentibacter	Sedimentibacter sp. B4	3.96858	Ident	Ident	n.d.	1.09205				999	999	999	999	Ident	Unique for 245T	Ident	Ident
518057489	uridine phosphorylase [Sedimentibacter sp. B4]	Uridine phosphorylase	metabolism	Nucleotide transport and metabolism	heterogeneous	heterogeneous	heterogeneous	heterogeneous	heterogeneous	heterogeneous	Ident	3.26096	4.54978	4.21103		0.242114	0.402882	0.265053	999	999	0.000571589	0.0271851	Ident	0.338746	Ident	0.338746
518057492	threonine--tRNA ligase [Sedimentibacter sp. B4]	Threonyl-tRNA synthetase	information storage and processing	Translation, ribosomal structure and biogenesis	heterogeneous	heterogeneous	heterogeneous	heterogeneous	heterogeneous	heterogeneous	5.05923	4.55068	6.85075	7.53277	0.471016	0.262111	0.369136	0.410713	0.0347707	0.26901	0.0549929	0.254484	0.508553	-0.682021	0.508553	non-differential
518057493	hypothetical protein [Sedimentibacter sp. B4]	Superfamily II DNA and RNA helicases	information storage and processing	Replication, recombination and repair	heterogeneous	heterogeneous	heterogeneous	heterogeneous	heterogeneous	heterogeneous	7.13403	5.76723	Ident	4.57608	0.437172	1.7405		1.39713	0.165759	0.48242	999	999	1.3668	Ident	non-differential	Ident
518057497	NAD(P)H-dependent oxidoreductase subunit E [Sedimentibacter sp. B4]	NADH:ubiquinone oxidoreductase 24 kD subunit	metabolism	Energy production and conversion	heterogeneous	heterogeneous	heterogeneous	heterogeneous	heterogeneous	heterogeneous	6.77356	6.4278	5.4816	5.98455	0.482347	0.22462	1.07656	0.314449	0.241294	0.561277	0.283363	0.550419	0.345751	-0.502947	non-differential	non-differential
518057498	hypothetical protein [Sedimentibacter sp. B4]	NADH:ubiquinone oxidoreductase, NADH-binding (51 kD) subunit	metabolism	Energy production and conversion	heterogeneous	heterogeneous	heterogeneous	heterogeneous	heterogeneous	heterogeneous	7.01183	6.69829	7.054	7.70526	0.375169	0.46014	1.12422	0.541879	0.145714	0.455217	0.330962	0.601209	0.31354	-0.651262	non-differential	non-differential
518057499	hypothetical protein [Sedimentibacter sp. B4]	Iron only hydrogenase large subunit, C-terminal domain	poorly characterized	General function prediction only	Firmicutes	heterogeneous	heterogeneous	heterogeneous	heterogeneous	heterogeneous	7.30538	7.46219	4.97087	7.39778	0.497243	0.725332	1.30008	0.756562	0.636227	0.846017	0.0220355	0.152581	-0.156813	-2.42691	non-differential	-2.42691
518057502	elongation factor 4 [Sedimentibacter sp. B4]	Membrane GTPase LepA	cellular processes and signaling	Cell wall/membrane/envelope biogenesis	Firmicutes	heterogeneous	heterogeneous	heterogeneous	heterogeneous	heterogeneous	3.22695	3.2335	Ident	2.52426	0.853544	0.542234		0.478841	0.745284	0.896478	999	999	-0.0065496	Ident	non-differential	Ident
518057510	oxaloacetate decarboxylase [Sedimentibacter sp. B4]	Pyruvate/oxaloacetate carboxyltransferase	metabolism	Energy production and conversion	Firmicutes	heterogeneous	heterogeneous	heterogeneous	heterogeneous	heterogeneous	7.14854	7.68184	6.15072	6.47439	0.255953	0.340502	0.312258	0.728528	0.0604955	0.330273	0.699884	0.854798	-0.533305	-0.323667	non-differential	non-differential
518057516	hypothetical protein [Sedimentibacter sp. B4]	Aldehyde:ferredoxin oxidoreductase	metabolism	Energy production and conversion	Firmicutes	Tissierellia	unclassified	unclassified	Sedimentibacter	Sedimentibacter sp. B4	4.93835	4.58106	Ident	n.d.	0.304751	0.506928			0.26655	0.582569	999	999	0.357291	Unique for 245T	non-differential	Ident
518057521	hypothetical protein [Sedimentibacter sp. B4]	ATPases with chaperone activity, ATP-binding subunit	cellular processes and signaling	Posttranslational modification, protein turnover, chaperones	heterogeneous	heterogeneous	heterogeneous	heterogeneous	heterogeneous	heterogeneous	4.54329	4.0102	5.29703	5.62641	0.17268	0.682374	0.420689	0.308324	0.286915	0.602772	0.385284	0.648312	0.533091	-0.329377	non-differential	non-differential
518057526	hypothetical protein [Sedimentibacter sp. B4]	HD-GYP domain	cellular processes and signaling	Signal transduction mechanisms	Firmicutes	Tissierellia	unclassified	unclassified	Sedimentibacter	Sedimentibacter sp. B4	1.9642	2.44874	n.d.	n.d.	0.301903	0.241062			0.0200382	0.205542	999	999	-0.484541	n.a.	-0.484541	n.a.
518057529	glutamine synthetase [Sedimentibacter sp. B4]	Glutamine synthetase	metabolism	Amino acid transport and metabolism	Firmicutes	Tissierellia	unclassified	unclassified	Sedimentibacter	Sedimentibacter sp. B4	3.23206	Ident	4.52688	2.47736	1.48268		0.562696	0.271401	999	999	0.000542845	0.0266248	Ident	2.04952	Ident	2.04952
518057535	hypothetical protein [Sedimentibacter sp. B4]	Glutamine synthetase	metabolism	Amino acid transport and metabolism	Firmicutes	Tissierellia	unclassified	unclassified	Sedimentibacter	Sedimentibacter sp. B4	6.1476	5.94598	7.36664	7.30346	0.0513352	0.596899	0.224544	0.340364	0.192462	0.516299	0.630784	0.826735	0.201619	0.0631785	non-differential	non-differential
518057542	phosphate transport system regulatory protein PhoU [Sedimentibacter sp. B4]	Phosphate uptake regulator	metabolism	Inorganic ion transport and metabolism	heterogeneous	heterogeneous	heterogeneous	heterogeneous	heterogeneous	heterogeneous	6.13283	5.22222	5.25152	5.20062	0.253326	0.374896	0.580993	0.650548	0.00937274	0.163624	0.802373	0.912224	0.910609	0.0509051	0.910609	non-differential
518057555	ribonuclease R [Sedimentibacter sp. B4]	Exoribonuclease R	information storage and processing	Transcription	Firmicutes	Tissierellia	unclassified	unclassified	Sedimentibacter	Sedimentibacter sp. B4	2.92218	3.8058	n.d.	Ident	0.261505	0.465393			0.0227867	0.216269	999	999	-0.883622	Unique for -245T	-0.883622	Ident
518057556	hypothetical protein [Sedimentibacter sp. B4]	D-alanine-D-alanine ligase and related ATP-grasp enzymes	cellular processes and signaling	Cell wall/membrane/envelope biogenesis	Firmicutes	Tissierellia	unclassified	unclassified	Sedimentibacter	Sedimentibacter sp. B4	n.d.	n.d.	4.00756	n.d.			0.578528		999	999	999	999	n.a.	Unique for 245T	n.a.	non-differential
518057557	hypothetical protein [Sedimentibacter sp. B4]	UDP-N-acetylmuramyl pentapeptide synthase	cellular processes and signaling	Cell wall/membrane/envelope biogenesis	Firmicutes	heterogeneous	heterogeneous	heterogeneous	heterogeneous	heterogeneous	1.93641	Ident	n.d.	n.d.	0.47961				999	999	999	999	Ident	n.a.	Ident	n.a.
518057559	V-type H(+)-translocating pyrophosphatase [Sedimentibacter sp. B4]	Inorganic pyrophosphatase	metabolism	Energy production and conversion	heterogeneous	heterogeneous	heterogeneous	heterogeneous	heterogeneous	heterogeneous	8.49069	8.11957	6.63607	7.16368	0.64942	0.848928	0.900712	0.725237	0.297348	0.607113	0.377277	0.64018	0.371114	-0.527604	non-differential	non-differential
518057561	phosphopyruvate hydratase [Sedimentibacter sp. B4]	Enolase	metabolism	Carbohydrate transport and metabolism	heterogeneous	heterogeneous	heterogeneous	heterogeneous	heterogeneous	heterogeneous	9.72085	9.68618	8.55054	8.87729	0.262424	0.278673	0.209418	0.348658	0.507889	0.761721	0.467596	0.71618	0.0346711	-0.32675	non-differential	non-differential
518057562	2,3-bisphosphoglycerate-independent phosphoglycerate mutase [Sedimentibacter sp. B4]	Phosphoglyceromutase	metabolism	Carbohydrate transport and metabolism	heterogeneous	heterogeneous	heterogeneous	heterogeneous	heterogeneous	heterogeneous	Ident	n.d.	3.77296	2.75894			0.317521	1.35967	999	999	0.208991	0.467301	Unique for 245T	1.01403	Ident	non-differential
518057563	triose-phosphate isomerase [Sedimentibacter sp. B4]	Triosephosphate isomerase	metabolism	Carbohydrate transport and metabolism	Firmicutes	Tissierellia	unclassified	unclassified	Sedimentibacter	Sedimentibacter sp. B4	Ident	Ident	2.45516	2.83716			0.14295	0.133888	999	999	0.00252266	0.0609125	Ident	-0.381995	Ident	-0.381995
518057564	phosphoglycerate kinase [Sedimentibacter sp. B4]	3-phosphoglycerate kinase	metabolism	Carbohydrate transport and metabolism	Firmicutes	Tissierellia	unclassified	unclassified	Sedimentibacter	Sedimentibacter sp. B4	5.04047	4.47677	5.19909	5.93687	0.942464	2.22345	0.577374	0.369869	0.721636	0.887374	0.0938924	0.305102	0.563705	-0.737772	non-differential	non-differential
518057565	type I glyceraldehyde-3-phosphate dehydrogenase [Sedimentibacter sp. B4]	Glyceraldehyde-3-phosphate dehydrogenase/erythrose-4-phosphate dehydrogenase	metabolism	Carbohydrate transport and metabolism	heterogeneous	heterogeneous	heterogeneous	heterogeneous	heterogeneous	heterogeneous	10.0172	10.0456	8.36628	9.80418	0.628954	0.712521	0.376446	0.537081	0.500196	0.761253	0.00438282	0.082235	-0.0283312	-1.4379	non-differential	-1.4379
518057567	RNA polymerase sigma-54 factor [Sedimentibacter sp. B4]	DNA-directed RNA polymerase specialized sigma subunit, sigma54 homolog	information storage and processing	Transcription	Firmicutes	Tissierellia	unclassified	unclassified	Sedimentibacter	Sedimentibacter sp. B4	4.03963	3.08461	4.29075	3.31245	0.122851	0.919276	0.733541	0.829633	0.0994614	0.398086	0.0664105	0.258465	0.955021	0.978302	non-differential	non-differential
518057569	PFL family protein [Sedimentibacter sp. B4]	Uncharacterized conserved protein	poorly characterized	Function unknown	heterogeneous	heterogeneous	heterogeneous	heterogeneous	heterogeneous	heterogeneous	6.16796	5.94215	7.16868	7.1773	0.0702036	0.913024	0.387683	0.668639	0.733045	0.89341	0.518636	0.755309	0.225817	-0.00862168	non-differential	non-differential
518057570	hypothetical protein [Sedimentibacter sp. B4]	-	-	-	Firmicutes	heterogeneous	heterogeneous	heterogeneous	heterogeneous	heterogeneous	4.37488	5.24586	6.88925	6.37464	0.341515	0.782958	0.546152	0.283743	0.0555244	0.330273	0.0170764	0.150662	-0.870975	0.514612	non-differential	0.514612
518057571	hypothetical protein [Sedimentibacter sp. B4]	Acetyl-CoA acetyltransferase	metabolism	Lipid transport and metabolism	Firmicutes	Tissierellia	unclassified	unclassified	Sedimentibacter	Sedimentibacter sp. B4	4.54688	4.84561	5.25061	4.99377	0.650066	0.504106	0.759737	0.733014	0.483259	0.751321	0.732295	0.870644	-0.298732	0.256846	non-differential	non-differential
518057574	thiol reductase thioredoxin [Sedimentibacter sp. B4]	Thiol-disulfide isomerase and thioredoxins	cellular processes and signaling	Posttranslational modification, protein turnover, chaperones	Firmicutes	Tissierellia	unclassified	unclassified	Sedimentibacter	Sedimentibacter sp. B4	2.40492	4.90365	n.d.	Ident	0.752292	0.834486			0.00294272	0.0981437	999	999	-2.49873	Unique for -245T	-2.49873	Ident
518057575	thioredoxin-disulfide reductase [Sedimentibacter sp. B4]	Thioredoxin reductase	cellular processes and signaling	Posttranslational modification, protein turnover, chaperones	Firmicutes	heterogeneous	heterogeneous	heterogeneous	heterogeneous	heterogeneous	5.35709	5.31289	5.82915	5.8761	0.331801	0.447839	0.389823	0.491791	0.951677	0.978239	0.837325	0.925	0.0441929	-0.0469463	non-differential	non-differential
518057576	glycine reductase complex protein B subunit gamma [Sedimentibacter sp. B4]	-	-	-	Firmicutes	Tissierellia	unclassified	unclassified	Sedimentibacter	Sedimentibacter sp. B4	5.10239	5.02807	8.38683	6.1873	1.81145	1.43451	0.0449395	2.04646	0.904729	0.96203	0.0090775	0.114435	0.0743191	2.19953	non-differential	2.19953
518057577	beta-aspartate methyltransferase [Sedimentibacter sp. B4]	-	-	-	Firmicutes	heterogeneous	heterogeneous	heterogeneous	heterogeneous	heterogeneous	6.92049	6.40603	8.25888	8.01396	0.365451	0.394895	0.830091	0.78265	0.247973	0.567816	0.91769	0.96633	0.514462	0.244922	non-differential	non-differential
518057578	beta-aspartyl-peptidase [Sedimentibacter sp. B4]	-	-	-	heterogeneous	heterogeneous	heterogeneous	heterogeneous	heterogeneous	heterogeneous	7.57096	7.86583	7.42701	7.08259	0.146647	0.170615	0.296795	0.301841	0.0915542	0.379586	0.0464763	0.233423	-0.294872	0.34442	non-differential	0.34442
518057580	hypothetical protein [Sedimentibacter sp. B4]	Na+/phosphate symporter	metabolism	Inorganic ion transport and metabolism	Firmicutes	Tissierellia	unclassified	unclassified	Sedimentibacter	Sedimentibacter sp. B4	2.84132	Ident	n.d.	n.d.	0.477078				999	999	999	999	Ident	n.a.	Ident	n.a.
518057585	hypothetical protein [Sedimentibacter sp. B4]	Pyruvate:ferredoxin oxidoreductase and related 2-oxoacid:ferredoxin oxidoreductases, gamma subunit	metabolism	Energy production and conversion	Firmicutes	heterogeneous	heterogeneous	heterogeneous	heterogeneous	heterogeneous	4.02981	3.26593	4.17371	3.81952	0.378728	0.761004	0.875823	0.404956	0.107145	0.40823	0.462603	0.713043	0.763878	0.354181	non-differential	non-differential
518057586	MFS transporter [Sedimentibacter sp. B4]	Pyruvate:ferredoxin oxidoreductase and related 2-oxoacid:ferredoxin oxidoreductases, beta subunit	metabolism	Energy production and conversion	heterogeneous	heterogeneous	heterogeneous	heterogeneous	heterogeneous	heterogeneous	5.31008	4.41959	6.75738	7.36368	1.07104	1.2054	0.865122	0.652239	0.369871	0.666265	0.683696	0.848187	0.890497	-0.606295	non-differential	non-differential
518057587	3-methyl-2-oxobutanoate dehydrogenase subunit VorB [Sedimentibacter sp. B4]	Pyruvate:ferredoxin oxidoreductase and related 2-oxoacid:ferredoxin oxidoreductases, alpha subunit	metabolism	Energy production and conversion	Firmicutes	heterogeneous	heterogeneous	heterogeneous	heterogeneous	heterogeneous	4.59056	4.36167	5.0147	4.95292	0.75578	0.878078	0.810368	0.305283	0.319757	0.626555	0.595266	0.804365	0.228891	0.0617793	non-differential	non-differential
518057590	butyrate kinase [Sedimentibacter sp. B4]	Butyrate kinase	metabolism	Energy production and conversion	heterogeneous	heterogeneous	heterogeneous	heterogeneous	heterogeneous	heterogeneous	2.87647	1.3524	3.68489	4.07581	0.39042	0.875282	0.48249	0.587561	0.0109694	0.175795	0.557978	0.777338	1.52408	-0.39091	1.52408	non-differential
518057591	phosphate butyryltransferase [Sedimentibacter sp. B4]	Phosphotransacetylase	metabolism	Energy production and conversion	Firmicutes	heterogeneous	heterogeneous	heterogeneous	heterogeneous	heterogeneous	2.89561	Ident	Ident	Ident	0.335728				999	999	999	999	Ident	Ident	Ident	Ident
518057595	TIGR00159 family protein [Sedimentibacter sp. B4]	Uncharacterized conserved protein	poorly characterized	Function unknown	Firmicutes	Tissierellia	unclassified	unclassified	Sedimentibacter	Sedimentibacter sp. B4	4.76279	Ident	n.d.	n.d.	0.38655				999	999	999	999	Ident	n.a.	Ident	n.a.
518057598	hypothetical protein [Sedimentibacter sp. B4]	Propanediol utilization protein	metabolism	Secondary metabolites biosynthesis, transport and catabolism	Firmicutes	heterogeneous	heterogeneous	heterogeneous	heterogeneous	heterogeneous	8.63116	8.82035	8.99573	9.07562	0.434443	0.311082	0.188623	0.390328	0.265143	0.581701	0.872137	0.938832	-0.189186	-0.0798814	non-differential	non-differential
518057609	hypothetical protein [Sedimentibacter sp. B4]	-	-	-	Firmicutes	heterogeneous	heterogeneous	heterogeneous	heterogeneous	heterogeneous	3.44022	Ident	n.d.	n.d.	0.688278				999	999	999	999	Ident	n.a.	Ident	n.a.
518057612	GTP-binding protein YchF [Sedimentibacter sp. B4]	Predicted GTPase, probable translation factor	information storage and processing	Translation, ribosomal structure and biogenesis	Firmicutes	heterogeneous	heterogeneous	heterogeneous	heterogeneous	heterogeneous	4.89269	4.79783	6.03993	5.40213	0.563644	0.461019	0.420759	0.46049	0.992077	0.994091	0.122317	0.349263	0.0948613	0.637794	non-differential	non-differential
518057628	hypothetical protein [Sedimentibacter sp. B4]	Uncharacterized conserved protein	poorly characterized	Function unknown	Firmicutes	heterogeneous	heterogeneous	heterogeneous	heterogeneous	heterogeneous	5.00022	4.75055	6.31967	6.74615	0.211202	1.19914	0.316986	0.146394	0.485894	0.752363	0.305747	0.572638	0.249669	-0.426485	non-differential	non-differential
518057630	hypothetical protein [Sedimentibacter sp. B4]	Predicted N-acetylglucosamine kinase	metabolism	Carbohydrate transport and metabolism	Firmicutes	Tissierellia	unclassified	unclassified	Sedimentibacter	Sedimentibacter sp. B4	4.5635	4.14922	4.0925	Ident	0.217438	0.534606	1.01948		0.296344	0.606952	999	999	0.414277	Ident	non-differential	Ident
518057633	molybdenum cofactor sulfurase [Sedimentibacter sp. B4]	Uncharacterized protein conserved in bacteria	poorly characterized	Function unknown	Firmicutes	heterogeneous	heterogeneous	heterogeneous	heterogeneous	heterogeneous	n.d.	Ident	4.32769	4.95484			1.14153	0.533142	999	999	0.40231	0.661594	Unique for -245T	-0.627154	Ident	non-differential
518057635	cyclic pyranopterin phosphate synthase MoaA [Sedimentibacter sp. B4]	Molybdenum cofactor biosynthesis enzyme	metabolism	Coenzyme transport and metabolism	Firmicutes	heterogeneous	heterogeneous	heterogeneous	heterogeneous	heterogeneous	4.37279	4.72782	5.41906	5.60037	0.623678	0.504702	0.12523	0.22739	0.211419	0.538397	0.880736	0.942916	-0.355033	-0.181308	non-differential	non-differential
518057637	molybdopterin molybdenumtransferase MoeA [Sedimentibacter sp. B4]	Molybdopterin biosynthesis enzyme	metabolism	Coenzyme transport and metabolism	Firmicutes	Tissierellia	unclassified	unclassified	Sedimentibacter	Sedimentibacter sp. B4	4.71208	4.02313	n.d.	5.35175	0.459954	0.719532		0.293438	0.203285	0.533101	0.0689184	0.258465	0.688947	Unique for -245T	non-differential	non-differential
518057638	molybdenum cofactor biosynthesis protein [Sedimentibacter sp. B4]	Molybdopterin biosynthesis enzymes	metabolism	Coenzyme transport and metabolism	Firmicutes	heterogeneous	heterogeneous	heterogeneous	heterogeneous	heterogeneous	7.81568	7.76272	7.52213	7.28121	0.148074	0.382494	0.185874	0.450088	0.928309	0.968651	0.374322	0.637096	0.0529618	0.240924	non-differential	non-differential
518057642	methionine gamma-lyase [Sedimentibacter sp. B4]	Cystathionine beta-lyases/cystathionine gamma-synthases	metabolism	Amino acid transport and metabolism	Firmicutes	Tissierellia	unclassified	unclassified	Sedimentibacter	Sedimentibacter sp. B4	4.69674	5.68846	Ident	5.11268	0.494289	0.123071		0.941098	0.00232703	0.0842916	999	999	-0.991721	Ident	-0.991721	Ident
518057651	phosphoribosylglycinamide formyltransferase [Sedimentibacter sp. B4]	Folate-dependent phosphoribosylglycinamide formyltransferase PurN	metabolism	Nucleotide transport and metabolism	heterogeneous	heterogeneous	heterogeneous	heterogeneous	heterogeneous	heterogeneous	n.d.	Ident	Ident	3.93109				0.585536	999	999	999	999	Unique for -245T	Ident	Ident	Ident
518057652	phosphoribosylformylglycinamidine cyclo-ligase [Sedimentibacter sp. B4]	Phosphoribosylaminoimidazole (AIR) synthetase	metabolism	Nucleotide transport and metabolism	Firmicutes	Tissierellia	unclassified	unclassified	Sedimentibacter	Sedimentibacter sp. B4	3.39924	3.6905	5.32181	5.48034	0.226446	0.459742	0.352786	0.443966	0.181678	0.504211	0.913036	0.964455	-0.291258	-0.158526	non-differential	non-differential
518057653	aspartate-semialdehyde dehydrogenase [Sedimentibacter sp. B4]	Aspartate-semialdehyde dehydrogenase	metabolism	Amino acid transport and metabolism	Firmicutes	Tissierellia	unclassified	unclassified	Sedimentibacter	Sedimentibacter sp. B4	6.6774	6.57968	8.20463	8.30955	0.0292994	0.555697	0.280345	0.457608	0.253046	0.572096	0.789257	0.903859	0.097723	-0.104914	non-differential	non-differential
518057655	adenylosuccinate synthetase [Sedimentibacter sp. B4]	Adenylosuccinate synthase	metabolism	Nucleotide transport and metabolism	heterogeneous	heterogeneous	heterogeneous	heterogeneous	heterogeneous	heterogeneous	6.18507	6.11775	7.45476	7.90413	0.28209	0.386581	0.394956	0.347	0.265395	0.581701	0.260026	0.523002	0.0673203	-0.449374	non-differential	non-differential
518057657	hypothetical protein [Sedimentibacter sp. B4]	DnaJ-class molecular chaperone with C-terminal Zn finger domain	cellular processes and signaling	Posttranslational modification, protein turnover, chaperones	Firmicutes	Tissierellia	unclassified	unclassified	Sedimentibacter	Sedimentibacter sp. B4	Ident	Ident	4.55133	4.80601			0.71242	0.403529	999	999	0.524815	0.761272	Ident	-0.254675	Ident	non-differential
518057659	hypothetical protein [Sedimentibacter sp. B4]	Metal-dependent amidase/aminoacylase/carboxypeptidase	poorly characterized	General function prediction only	Firmicutes	Tissierellia	unclassified	unclassified	Sedimentibacter	Sedimentibacter sp. B4	n.d.	Ident	4.44124	Ident			0.0285328		999	999	999	999	Unique for -245T	Ident	Ident	Ident
518057666	hypothetical protein [Sedimentibacter sp. B4]	Nitrogen regulatory protein PII	metabolism	Amino acid transport and metabolism	Firmicutes	Tissierellia	unclassified	unclassified	Sedimentibacter	Sedimentibacter sp. B4	1.41275	n.d.	n.d.	n.d.	0.51984				999	999	999	999	Unique for 245T	n.a.	non-differential	n.a.
518057672	hypothetical protein [Sedimentibacter sp. B4]	ABC-type branched-chain amino acid transport systems, periplasmic component	metabolism	Amino acid transport and metabolism	Firmicutes	heterogeneous	heterogeneous	heterogeneous	heterogeneous	heterogeneous	6.57212	5.05879	6.80667	6.37724	0.149716	0.535417	0.246045	0.344377	0.00477739	0.119097	0.160945	0.407421	1.51333	0.429438	1.51333	non-differential
518057674	ornithine--oxo-acid transaminase [Sedimentibacter sp. B4]	Ornithine/acetylornithine aminotransferase	metabolism	Amino acid transport and metabolism	Firmicutes	Tissierellia	unclassified	unclassified	Sedimentibacter	Sedimentibacter sp. B4	3.96431	3.57386	6.81581	7.0634	0.634038	0.315709	0.495007	0.332914	0.621355	0.837523	0.197767	0.452141	0.390458	-0.247588	non-differential	non-differential
518057676	ornithine carbamoyltransferase [Sedimentibacter sp. B4]	-	-	-	heterogeneous	heterogeneous	heterogeneous	heterogeneous	heterogeneous	heterogeneous	6.92999	6.8137	8.75507	9.06096	0.520124	0.315873	0.531574	0.213491	0.529528	0.776192	0.528933	0.762611	0.11629	-0.305886	non-differential	non-differential
518057687	GGDEF domain-containing protein [Sedimentibacter sp. B4]	FOG: GGDEF domain	cellular processes and signaling	Signal transduction mechanisms	Firmicutes	Tissierellia	unclassified	unclassified	Sedimentibacter	Sedimentibacter sp. B4	n.d.	3.75849	3.02123	2.17891		1.59248	1.52915	0.0698561	999	999	0.0536925	0.253064	Unique for -245T	0.84232	non-differential	non-differential
518057696	excinuclease ABC subunit A [Sedimentibacter sp. B4]	Excinuclease ATPase subunit	information storage and processing	Replication, recombination and repair	heterogeneous	heterogeneous	heterogeneous	heterogeneous	heterogeneous	heterogeneous	Ident	Ident	n.d.	n.d.					999	999	999	999	Ident	n.a.	Ident	n.a.
518057702	hypothetical protein [Sedimentibacter sp. B4]	-	-	-	Firmicutes	heterogeneous	heterogeneous	heterogeneous	heterogeneous	heterogeneous	2.9702	1.87808	9.52716	9.52263	0.640817	1.47518	0.283279	0.202779	0.0870674	0.371127	0.978396	0.99046	1.09212	0.00452993	non-differential	non-differential
518057704	hypothetical protein [Sedimentibacter sp. B4]	Aldehyde:ferredoxin oxidoreductase	metabolism	Energy production and conversion	Firmicutes	Tissierellia	unclassified	unclassified	Sedimentibacter	Sedimentibacter sp. B4	n.d.	n.d.	7.41917	7.06209			0.14275	0.372539	999	999	0.563446	0.782246	n.a.	0.357072	n.a.	non-differential
518057705	hypothetical protein [Sedimentibacter sp. B4]	Muramidase (flagellum-specific)	cellular processes and signaling	Cell motility	Firmicutes	Tissierellia	unclassified	unclassified	Sedimentibacter	Sedimentibacter sp. B4	n.d.	n.d.	n.d.	2.06205				0.790417	999	999	999	999	n.a.	Unique for -245T	n.a.	non-differential
518057715	hypothetical protein [Sedimentibacter sp. B4]	Uncharacterized protein conserved in bacteria	poorly characterized	Function unknown	Firmicutes	Tissierellia	unclassified	unclassified	Sedimentibacter	Sedimentibacter sp. B4	3.1035	Ident	4.70532	n.d.	0.254059		0.261322		999	999	999	999	Ident	Unique for 245T	Ident	non-differential
518057721	cysteine synthase A [Sedimentibacter sp. B4]	Cysteine synthase	metabolism	Amino acid transport and metabolism	heterogeneous	heterogeneous	heterogeneous	heterogeneous	heterogeneous	heterogeneous	n.d.	Ident	6.01671	n.d.			1.02109		999	999	0.0689184	0.258465	Unique for -245T	Unique for 245T	Ident	non-differential
518057726	hypothetical protein [Sedimentibacter sp. B4]	Uncharacterized protein conserved in bacteria	poorly characterized	Function unknown	Firmicutes	heterogeneous	heterogeneous	heterogeneous	heterogeneous	heterogeneous	6.09309	5.73439	6.14975	5.93555	0.239034	0.283801	0.299763	0.286823	0.0368928	0.274877	0.754455	0.881399	0.358694	0.214204	0.358694	non-differential
518057793	hypothetical protein [Sedimentibacter sp. B4]	Uncharacterized conserved protein	poorly characterized	Function unknown	Firmicutes	Tissierellia	unclassified	unclassified	Sedimentibacter	Sedimentibacter sp. B4	5.18327	4.02847	Ident	4.47574	1.03527	0.975303		2.02081	0.192355	0.516299	999	999	1.15479	Ident	non-differential	Ident
518057795	single-stranded DNA-binding protein [Sedimentibacter sp. B4]	Single-stranded DNA-binding protein	information storage and processing	Replication, recombination and repair	heterogeneous	heterogeneous	heterogeneous	heterogeneous	heterogeneous	heterogeneous	5.49244	5.51188	5.82217	6.21113	0.641576	0.888135	0.252412	0.34228	0.864846	0.945199	0.226236	0.488983	-0.0194407	-0.388962	non-differential	non-differential
518057803	hypothetical protein [Sedimentibacter sp. B4]	Xaa-Pro aminopeptidase	metabolism	Amino acid transport and metabolism	Firmicutes	Tissierellia	unclassified	unclassified	Sedimentibacter	Sedimentibacter sp. B4	4.63451	Ident	Ident	Ident	0.135229				999	999	999	999	Ident	Ident	Ident	Ident
518057805	hypothetical protein [Sedimentibacter sp. B4]	Zn-dependent dipeptidase, microsomal dipeptidase homolog	metabolism	Amino acid transport and metabolism	Firmicutes	Tissierellia	unclassified	unclassified	Sedimentibacter	Sedimentibacter sp. B4	5.00192	4.21977	5.37758	4.99491	0.341377	0.275692	0.291344	0.317996	0.00667496	0.14486	0.011255	0.13053	0.782143	0.382662	0.782143	0.382662
518057807	aminoacyl-histidine dipeptidase [Sedimentibacter sp. B4]	Di- and tripeptidases	metabolism	Amino acid transport and metabolism	Firmicutes	Tissierellia	unclassified	unclassified	Sedimentibacter	Sedimentibacter sp. B4	3.44978	3.85825	4.18104	4.36123	0.323286	0.357122	0.626457	0.732058	0.0212962	0.206926	0.93104	0.970586	-0.408472	-0.180189	-0.408472	non-differential
518057809	hypothetical protein [Sedimentibacter sp. B4]	ABC-type dipeptide/oligopeptide/nickel transport systems, permease components	metabolism	Amino acid transport and metabolism	Firmicutes	Tissierellia	unclassified	unclassified	Sedimentibacter	Sedimentibacter sp. B4	n.d.	Ident	4.53223	4.86167			0.00509583	0.331165	999	999	0.0264311	0.168211	Unique for -245T	-0.32944	Ident	-0.32944
518057811	hypothetical protein [Sedimentibacter sp. B4]	ABC-type dipeptide/oligopeptide/nickel transport system, ATPase component	metabolism	Amino acid transport and metabolism	Firmicutes	Tissierellia	unclassified	unclassified	Sedimentibacter	Sedimentibacter sp. B4	Ident	n.d.	2.87445	n.d.			0.24109		999	999	0.0689184	0.258465	Unique for 245T	Unique for 245T	Ident	non-differential
518057812	peptide ABC transporter ATP-binding protein [Sedimentibacter sp. B4]	ABC-type oligopeptide transport system, ATPase component	metabolism	Amino acid transport and metabolism	heterogeneous	heterogeneous	heterogeneous	heterogeneous	heterogeneous	heterogeneous	3.92998	3.61477	Ident	4.51355	0.431203	0.589067		0.482368	0.918858	0.965072	999	999	0.315209	Ident	non-differential	Ident
518057813	hypothetical protein [Sedimentibacter sp. B4]	ABC-type oligopeptide transport system, periplasmic component	metabolism	Amino acid transport and metabolism	Firmicutes	heterogeneous	heterogeneous	heterogeneous	heterogeneous	heterogeneous	7.23325	6.93702	8.98479	8.83954	0.439281	0.320427	0.319214	0.136169	0.209537	0.537605	0.13491	0.36691	0.296228	0.14525	non-differential	non-differential
518057818	hypothetical protein [Sedimentibacter sp. B4]	-	-	-	Firmicutes	Tissierellia	unclassified	unclassified	Sedimentibacter	Sedimentibacter sp. B4	5.40681	4.34677	4.57856	5.62467	0.943714	0.576612	1.1287	0.136295	0.113925	0.413017	0.0445732	0.22862	1.06004	-1.04611	non-differential	-1.04611
518057829	S-adenosylmethionine:tRNA ribosyltransferase-isomerase [Sedimentibacter sp. B4]	S-adenosylmethionine:tRNA-ribosyltransferase-isomerase (queuine synthetase)	information storage and processing	Translation, ribosomal structure and biogenesis	Firmicutes	Tissierellia	unclassified	unclassified	Sedimentibacter	Sedimentibacter sp. B4	n.d.	4.21648	2.20575	Ident		0.283169	2.18046		999	999	999	999	Unique for -245T	Ident	non-differential	Ident
518057831	preprotein translocase subunit YajC [Sedimentibacter sp. B4]	Preprotein translocase subunit YajC	cellular processes and signaling	Intracellular trafficking, secretion, and vesicular transport	Firmicutes	Tissierellia	unclassified	unclassified	Sedimentibacter	Sedimentibacter sp. B4	6.42574	6.48819	5.33687	5.03782	0.36482	0.533068	0.95049	0.894431	0.431124	0.718236	0.288655	0.556564	-0.062442	0.299058	non-differential	non-differential
518057838	hypothetical protein [Sedimentibacter sp. B4]	Serine-pyruvate aminotransferase/archaeal aspartate aminotransferase	metabolism	Amino acid transport and metabolism	Firmicutes	Tissierellia	unclassified	unclassified	Sedimentibacter	Sedimentibacter sp. B4	3.84473	Ident	n.d.	Ident	0.766713				999	999	999	999	Ident	Unique for -245T	Ident	Ident
518057865	hypothetical protein [Sedimentibacter sp. B4]	Iron only hydrogenase large subunit, C-terminal domain	poorly characterized	General function prediction only	Firmicutes	Tissierellia	unclassified	unclassified	Sedimentibacter	Sedimentibacter sp. B4	n.d.	n.d.	3.60641	4.00198			0.226431	1.36749	999	999	0.688437	0.849451	n.a.	-0.395574	n.a.	non-differential
518057867	hypothetical protein [Sedimentibacter sp. B4]	Predicted DNA-binding protein with PD1-like DNA-binding motif	poorly characterized	General function prediction only	Firmicutes	Tissierellia	unclassified	unclassified	Sedimentibacter	Sedimentibacter sp. B4	4.14286	n.d.	6.85072	6.36434	0.352294		0.73841	0.303165	999	999	0.186305	0.437641	Unique for 245T	0.486383	non-differential	non-differential
518057868	hypothetical protein [Sedimentibacter sp. B4]	Pyruvate/2-oxoglutarate dehydrogenase complex, dihydrolipoamide acyltransferase (E2) component, and related enzymes	metabolism	Energy production and conversion	Firmicutes	Tissierellia	unclassified	unclassified	Sedimentibacter	Sedimentibacter sp. B4	5.16137	Ident	7.26548	6.9661	0.422126		0.31314	0.571977	999	999	0.226655	0.488983	Ident	0.299379	Ident	non-differential
518057869	alpha-ketoacid dehydrogenase subunit beta [Sedimentibacter sp. B4]	Pyruvate/2-oxoglutarate dehydrogenase complex, dehydrogenase (E1) component, eukaryotic type, beta subunit	metabolism	Energy production and conversion	Firmicutes	Tissierellia	unclassified	unclassified	Sedimentibacter	Sedimentibacter sp. B4	6.39942	5.09799	9.28847	9.20762	0.302651	1.41167	0.192832	0.194617	0.162155	0.478407	0.960597	0.980909	1.30143	0.0808497	non-differential	non-differential
518057870	hypothetical protein [Sedimentibacter sp. B4]	Pyruvate/2-oxoglutarate dehydrogenase complex, dehydrogenase (E1) component, eukaryotic type, alpha subunit	metabolism	Energy production and conversion	Firmicutes	Tissierellia	unclassified	unclassified	Sedimentibacter	Sedimentibacter sp. B4	6.12443	5.63565	9.70249	9.53713	0.318637	0.630782	0.189366	0.0689394	0.136414	0.444743	0.100091	0.316402	0.488782	0.165365	non-differential	non-differential
518057871	L-threonine 3-dehydrogenase [Sedimentibacter sp. B4]	Threonine dehydrogenase and related Zn-dependent dehydrogenases	metabolism	Amino acid transport and metabolism	Firmicutes	Tissierellia	unclassified	unclassified	Sedimentibacter	Sedimentibacter sp. B4	5.55743	Ident	6.86501	7.25487	0.872242		0.179371	0.195106	999	999	0.00605671	0.0931962	Ident	-0.38986	Ident	-0.38986
518057885	hypothetical protein [Sedimentibacter sp. B4]	Methyl-accepting chemotaxis protein	cellular processes and signaling	Cell motility	Firmicutes	Tissierellia	unclassified	unclassified	Sedimentibacter	Sedimentibacter sp. B4	n.d.	Ident	4.21896	4.67002			0.318083	0.494046	999	999	0.0932409	0.303929	Unique for -245T	-0.451054	Ident	non-differential
518057904	glycyl radical enzyme [Sedimentibacter sp. B4]	Pyruvate-formate lyase	metabolism	Energy production and conversion	heterogeneous	heterogeneous	heterogeneous	heterogeneous	heterogeneous	heterogeneous	2.68026	n.d.	4.62128	Ident	0.330496		0.155575		999	999	999	999	Unique for 245T	Ident	non-differential	Ident
518057908	serine--tRNA ligase [Sedimentibacter sp. B4]	Seryl-tRNA synthetase	information storage and processing	Translation, ribosomal structure and biogenesis	heterogeneous	heterogeneous	heterogeneous	heterogeneous	heterogeneous	heterogeneous	5.12402	4.8482	7.77892	7.70768	0.12453	0.42453	0.164119	0.432069	0.211185	0.538397	0.674495	0.84245	0.275814	0.0712417	non-differential	non-differential
518057912	hypothetical protein [Sedimentibacter sp. B4]	Uncharacterized conserved protein	poorly characterized	Function unknown	Firmicutes	Tissierellia	unclassified	unclassified	Sedimentibacter	Sedimentibacter sp. B4	3.17872	Ident	n.d.	n.d.	0.129522				999	999	999	999	Ident	n.a.	Ident	n.a.
518057915	hypothetical protein [Sedimentibacter sp. B4]	Predicted O-methyltransferase	poorly characterized	General function prediction only	Firmicutes	Tissierellia	unclassified	unclassified	Sedimentibacter	Sedimentibacter sp. B4	1.63159	1.41958	n.d.	n.d.	0.187743	0.0960778			0.0631758	0.330273	999	999	0.212014	n.a.	non-differential	n.a.
518057916	hypothetical protein [Sedimentibacter sp. B4]	Predicted periplasmic solute-binding protein	poorly characterized	General function prediction only	Firmicutes	Tissierellia	unclassified	unclassified	Sedimentibacter	Sedimentibacter sp. B4	2.23144	n.d.	n.d.	n.d.	0.284232				999	999	999	999	Unique for 245T	n.a.	non-differential	n.a.
518057921	hypothetical protein [Sedimentibacter sp. B4]	-	-	-	Firmicutes	Tissierellia	unclassified	unclassified	Sedimentibacter	Sedimentibacter sp. B4	3.97564	4.36612	n.d.	3.19955	0.507955	0.072811		0.812965	0.32324	0.629989	999	999	-0.390483	Unique for -245T	non-differential	non-differential
518057925	alanine--tRNA ligase [Sedimentibacter sp. B4]	Alanyl-tRNA synthetase	information storage and processing	Translation, ribosomal structure and biogenesis	Firmicutes	heterogeneous	heterogeneous	heterogeneous	heterogeneous	heterogeneous	6.02822	5.79894	6.2399	6.96782	0.363087	0.59371	0.610777	0.360532	0.800766	0.922208	0.0476623	0.236728	0.229287	-0.727929	non-differential	-0.727929
518057927	cysteine desulfurase NifS [Sedimentibacter sp. B4]	Cysteine sulfinate desulfinase/cysteine desulfurase and related enzymes	metabolism	Amino acid transport and metabolism	Firmicutes	heterogeneous	heterogeneous	heterogeneous	heterogeneous	heterogeneous	5.97375	6.01358	6.32383	7.3893	0.267512	0.438201	0.525147	0.352449	0.92274	0.967838	0.0158055	0.146352	-0.0398381	-1.06547	non-differential	-1.06547
518057935	aspartate--tRNA ligase [Sedimentibacter sp. B4]	Aspartyl-tRNA synthetase	information storage and processing	Translation, ribosomal structure and biogenesis	Firmicutes	heterogeneous	heterogeneous	heterogeneous	heterogeneous	heterogeneous	4.59139	3.96572	5.53869	5.51226	0.580906	0.814353	0.275214	0.269595	0.299346	0.60956	0.730431	0.869811	0.625674	0.0264357	non-differential	non-differential
518057940	hypothetical protein [Sedimentibacter sp. B4]	Zn-dependent hydrolases, including glyoxylases	poorly characterized	General function prediction only	Firmicutes	Tissierellia	unclassified	unclassified	Sedimentibacter	Sedimentibacter sp. B4	3.2233	2.99371	Ident	3.13182	0.258307	0.859751		0.335456	0.647107	0.855439	999	999	0.229594	Ident	non-differential	Ident
518057943	adenine phosphoribosyltransferase [Sedimentibacter sp. B4]	Adenine/guanine phosphoribosyltransferases and related PRPP-binding proteins	metabolism	Nucleotide transport and metabolism	Firmicutes	Tissierellia	unclassified	unclassified	Sedimentibacter	Sedimentibacter sp. B4	3.44399	3.13317	2.90728	4.02433	0.632738	0.795467	0.999807	0.686508	0.896013	0.958758	0.130285	0.359686	0.310821	-1.11704	non-differential	non-differential
518057945	hypothetical protein [Sedimentibacter sp. B4]	Uncharacterized integral membrane protein	poorly characterized	Function unknown	Firmicutes	Tissierellia	unclassified	unclassified	Sedimentibacter	Sedimentibacter sp. B4	5.10927	5.29809	5.59078	4.86682	0.935134	0.740791	0.41045	0.436076	0.693111	0.874031	0.173265	0.421938	-0.188825	0.723957	non-differential	non-differential
518057947	dihydrodipicolinate reductase [Sedimentibacter sp. B4]	Uncharacterized conserved protein related to dihydrodipicolinate reductase	poorly characterized	Function unknown	Firmicutes	Tissierellia	unclassified	unclassified	Sedimentibacter	Sedimentibacter sp. B4	n.d.	3.78248	5.32744	5.06109		0.180908	0.454088	0.612907	0.0689184	0.330273	0.304156	0.572046	Unique for -245T	0.266349	non-differential	non-differential
518057972	hypothetical protein [Sedimentibacter sp. B4]	-	-	-	Firmicutes	Tissierellia	unclassified	unclassified	Sedimentibacter	Sedimentibacter sp. B4	4.63298	3.99165	4.22376	4.1298	0.492274	0.928869	0.587117	0.162827	0.317428	0.62573	0.660048	0.84004	0.641327	0.0939547	non-differential	non-differential
518057984	LuxR family transcriptional regulator [Sedimentibacter sp. B4]	Predicted cobalamin binding protein	poorly characterized	General function prediction only	heterogeneous	heterogeneous	heterogeneous	heterogeneous	heterogeneous	heterogeneous	n.d.	2.21322	3.57697	3.86812		1.53752	0.350578	0.389901	999	999	0.013295	0.135496	Unique for -245T	-0.291153	non-differential	-0.291153
518057991	MULTISPECIES: 30S ribosomal protein S2 [Firmicutes]	Ribosomal protein S2	information storage and processing	Translation, ribosomal structure and biogenesis	heterogeneous	heterogeneous	heterogeneous	heterogeneous	heterogeneous	heterogeneous	7.6188	7.59385	6.50794	8.08554	0.132131	0.0715471	0.807635	0.356899	0.597795	0.819188	0.0145979	0.141531	0.0249476	-1.5776	non-differential	-1.5776
518057992	CoA transferase, partial [Sedimentibacter sp. B4]	Predicted acyl-CoA transferases/carnitine dehydratase	metabolism	Energy production and conversion	Firmicutes	Tissierellia	unclassified	unclassified	Sedimentibacter	Sedimentibacter sp. B4	2.52847	4.47416	3.5543	3.53637	0.846596	1.85185	1.33367	2.88943	0.0605294	0.330273	0.71398	0.861994	-1.94569	0.0179299	non-differential	non-differential
518057993	hydroxymethylglutaryl-CoA lyase [Sedimentibacter sp. B4]	Isopropylmalate/homocitrate/citramalate synthases	metabolism	Amino acid transport and metabolism	Firmicutes	Tissierellia	unclassified	unclassified	Sedimentibacter	Sedimentibacter sp. B4	4.90842	5.15482	5.17381	4.20898	0.436264	0.438574	0.133525	1.3964	0.607702	0.824978	0.219848	0.481244	-0.246404	0.964834	non-differential	non-differential
518058001	alanine dehydrogenase [Sedimentibacter sp. B4]	Alanine dehydrogenase	metabolism	Amino acid transport and metabolism	Firmicutes	heterogeneous	heterogeneous	heterogeneous	heterogeneous	heterogeneous	n.d.	n.d.	8.79128	8.02475			0.270828	0.367867	999	999	0.0672794	0.258465	n.a.	0.766538	n.a.	non-differential
518058002	transporter [Sedimentibacter sp. B4]	Na+/H+ antiporter	metabolism	Energy production and conversion	Firmicutes	Tissierellia	unclassified	unclassified	Sedimentibacter	Sedimentibacter sp. B4	n.d.	n.d.	5.4397	Ident			1.75718		999	999	999	999	n.a.	Ident	n.a.	Ident
518058004	hypothetical protein [Sedimentibacter sp. B4]	Arginine degradation protein (predicted deacylase)	metabolism	Amino acid transport and metabolism	Firmicutes	Tissierellia	unclassified	unclassified	Sedimentibacter	Sedimentibacter sp. B4	Ident	Ident	Ident	4.41457				0.835137	999	999	999	999	Ident	Ident	Ident	Ident
518058005	hypothetical protein [Sedimentibacter sp. B4]	Acetyl-CoA acetyltransferase	metabolism	Lipid transport and metabolism	Firmicutes	heterogeneous	heterogeneous	heterogeneous	heterogeneous	heterogeneous	n.d.	n.d.	4.67653	5.12551			0.510642	0.398304	999	999	0.0404435	0.218506	n.a.	-0.448973	n.a.	-0.448973
518058018	hypothetical protein [Sedimentibacter sp. B4]	Pyruvate/oxaloacetate carboxyltransferase	metabolism	Energy production and conversion	heterogeneous	heterogeneous	heterogeneous	heterogeneous	heterogeneous	heterogeneous	10.8112	10.5541	9.21876	9.66817	0.260728	0.908822	0.766542	0.480726	0.712016	0.883042	0.375243	0.638076	0.257189	-0.449403	non-differential	non-differential
518058019	hypothetical protein [Sedimentibacter sp. B4]	Transcriptional regulators	information storage and processing	Transcription	Firmicutes	Tissierellia	unclassified	unclassified	Sedimentibacter	Sedimentibacter sp. B4	6.49982	6.04523	Ident	4.51734	0.424947	0.326928		1.22871	0.139129	0.447096	999	999	0.454581	Ident	non-differential	Ident
518058022	preprotein translocase subunit SecA [Sedimentibacter sp. B4]	Preprotein translocase subunit SecA (ATPase, RNA helicase)	cellular processes and signaling	Intracellular trafficking, secretion, and vesicular transport	heterogeneous	heterogeneous	heterogeneous	heterogeneous	heterogeneous	heterogeneous	4.00989	4.19456	Ident	3.948	0.235845	0.167798		0.594721	0.402199	0.695322	999	999	-0.184671	Ident	non-differential	Ident
518058024	hypothetical protein [Sedimentibacter sp. B4]	Transcriptional accessory protein	information storage and processing	Transcription	heterogeneous	heterogeneous	heterogeneous	heterogeneous	heterogeneous	heterogeneous	3.08342	4.16873	4.13485	4.76415	0.463498	0.362051	1.00366	0.154894	0.0064119	0.143875	0.252706	0.514394	-1.08531	-0.629304	-1.08531	non-differential
518058026	hypothetical protein [Sedimentibacter sp. B4]	Enoyl-CoA hydratase/carnithine racemase	metabolism	Lipid transport and metabolism	heterogeneous	heterogeneous	heterogeneous	heterogeneous	heterogeneous	heterogeneous	n.d.	Ident	4.09726	4.53315			0.432613	0.37405	999	999	0.3299	0.599915	Unique for -245T	-0.435889	Ident	non-differential
518058027	acyl-CoA dehydrogenase [Sedimentibacter sp. B4]	Acyl-CoA dehydrogenases	metabolism	Lipid transport and metabolism	heterogeneous	heterogeneous	heterogeneous	heterogeneous	heterogeneous	heterogeneous	7.06033	6.5682	9.35864	9.15015	0.59709	0.338407	0.100616	0.411223	0.160879	0.47779	0.341029	0.608926	0.492125	0.208496	non-differential	non-differential
518058028	electron transfer flavoprotein subunit beta [Sedimentibacter sp. B4]	Electron transfer flavoprotein, beta subunit	metabolism	Energy production and conversion	heterogeneous	heterogeneous	heterogeneous	heterogeneous	heterogeneous	heterogeneous	5.01577	5.26494	6.66608	6.6117	0.309167	0.139691	0.383127	0.421511	0.336679	0.641696	0.816694	0.917867	-0.249167	0.0543734	non-differential	non-differential
518058029	electron transfer flavoprotein subunit alpha [Sedimentibacter sp. B4]	Electron transfer flavoprotein, alpha subunit	metabolism	Energy production and conversion	heterogeneous	heterogeneous	heterogeneous	heterogeneous	heterogeneous	heterogeneous	5.6406	5.91219	8.54017	8.42545	0.422431	0.376642	0.39342	0.246334	0.767064	0.904751	0.712877	0.861656	-0.271587	0.114718	non-differential	non-differential
518058108	hypothetical protein [Sedimentibacter sp. B4]	Spermidine/putrescine-binding periplasmic protein	metabolism	Amino acid transport and metabolism	Firmicutes	Tissierellia	unclassified	unclassified	Sedimentibacter	Sedimentibacter sp. B4	4.39743	4.02806	4.69843	4.19943	0.707264	0.853462	0.38735	0.562548	0.539979	0.780489	0.05009	0.244104	0.369373	0.499	non-differential	non-differential
518058119	hypothetical protein [Sedimentibacter sp. B4]	Aldehyde:ferredoxin oxidoreductase	metabolism	Energy production and conversion	Firmicutes	heterogeneous	heterogeneous	heterogeneous	heterogeneous	heterogeneous	n.d.	4.51932	4.61999	4.91263		0.550168	0.216079	0.65078	999	999	0.674362	0.84245	Unique for -245T	-0.292636	non-differential	non-differential
518058126	hypothetical protein [Sedimentibacter sp. B4]	Universal stress protein UspA and related nucleotide-binding proteins	cellular processes and signaling	Signal transduction mechanisms	Firmicutes	Tissierellia	unclassified	unclassified	Sedimentibacter	Sedimentibacter sp. B4	8.32887	7.84984	8.88003	8.7646	0.434898	0.434281	0.259246	0.203166	0.412635	0.70721	0.991077	0.994967	0.47903	0.11543	non-differential	non-differential
518058150	hypothetical protein [Sedimentibacter sp. B4]	Parvulin-like peptidyl-prolyl isomerase	cellular processes and signaling	Posttranslational modification, protein turnover, chaperones	heterogeneous	heterogeneous	heterogeneous	heterogeneous	heterogeneous	heterogeneous	Ident	3.44631	4.11538	5.14506		0.195803	0.305713	0.173966	999	999	0.0102046	0.124197	Ident	-1.02968	Ident	-1.02968
518058157	glutamine--tRNA ligase [Sedimentibacter sp. B4]	Glutamyl- and glutaminyl-tRNA synthetases	information storage and processing	Translation, ribosomal structure and biogenesis	Firmicutes	heterogeneous	heterogeneous	heterogeneous	heterogeneous	heterogeneous	4.60266	4.40696	5.36893	5.72479	0.606995	0.660001	0.334024	0.320193	0.451222	0.731645	0.150902	0.391795	0.195703	-0.355858	non-differential	non-differential
518058158	hypothetical protein [Sedimentibacter sp. B4]	3-hydroxyacyl-CoA dehydrogenase	metabolism	Lipid transport and metabolism	Firmicutes	Tissierellia	unclassified	unclassified	Sedimentibacter	Sedimentibacter sp. B4	8.39452	8.35702	8.61139	9.1985	0.0930669	0.4105	0.35103	0.433586	0.981929	0.99053	0.0782365	0.275604	0.0375022	-0.587114	non-differential	non-differential
518058161	hypothetical protein [Sedimentibacter sp. B4]	-	-	-	heterogeneous	heterogeneous	heterogeneous	heterogeneous	heterogeneous	heterogeneous	6.75733	6.78468	7.45599	7.97959	1.5869	1.41958	0.603473	0.250912	0.938569	0.972437	0.425969	0.6804	-0.0273493	-0.523595	non-differential	non-differential
518058162	hypothetical protein [Sedimentibacter sp. B4]	NADH:ubiquinone oxidoreductase, NADH-binding (51 kD) subunit	metabolism	Energy production and conversion	heterogeneous	heterogeneous	heterogeneous	heterogeneous	heterogeneous	heterogeneous	7.46209	7.10163	8.35524	8.50627	0.431854	0.539184	0.0603245	0.256827	0.270997	0.586684	0.827071	0.92063	0.360457	-0.15103	non-differential	non-differential
518058164	aminopeptidase [Sedimentibacter sp. B4]	Aspartyl aminopeptidase	metabolism	Amino acid transport and metabolism	Firmicutes	Tissierellia	unclassified	unclassified	Sedimentibacter	Sedimentibacter sp. B4	4.52368	n.d.	5.23586	Ident	0.210116		0.16612		999	999	999	999	Unique for 245T	Ident	non-differential	Ident
518058166	hypothetical protein [Sedimentibacter sp. B4]	3-hydroxy-3-methylglutaryl CoA synthase	metabolism	Lipid transport and metabolism	Firmicutes	Tissierellia	unclassified	unclassified	Sedimentibacter	Sedimentibacter sp. B4	n.d.	n.d.	2.46753	3.05946			1.94529	0.174464	999	999	0.822743	0.92033	n.a.	-0.591923	n.a.	non-differential
518058174	betaine reductase complex component B subunit alpha [Sedimentibacter sp. B4]	-	-	-	Firmicutes	Tissierellia	unclassified	unclassified	Sedimentibacter	Sedimentibacter sp. B4	n.d.	n.d.	4.28366	5.80606			0.39689	0.0673049	999	999	0.00044228	0.0239365	n.a.	-1.5224	n.a.	-1.5224
518058175	hypothetical protein [Sedimentibacter sp. B4]	Transcriptional regulator	information storage and processing	Transcription	Firmicutes	Tissierellia	unclassified	unclassified	Sedimentibacter	Sedimentibacter sp. B4	n.d.	n.d.	Ident	3.77589				0.777007	999	999	999	999	n.a.	Ident	n.a.	Ident
518058178	hypothetical protein [Sedimentibacter sp. B4]	Transcriptional regulators	information storage and processing	Transcription	Firmicutes	heterogeneous	heterogeneous	heterogeneous	heterogeneous	heterogeneous	8.52449	8.26326	8.66125	8.51733	0.230974	0.0862048	0.232615	0.270801	0.237011	0.556016	0.872265	0.938832	0.261227	0.143911	non-differential	non-differential
518058185	hypothetical protein [Sedimentibacter sp. B4]	Predicted sugar kinase	metabolism	Carbohydrate transport and metabolism	Firmicutes	Tissierellia	unclassified	unclassified	Sedimentibacter	Sedimentibacter sp. B4	n.d.	n.d.	2.66202	n.d.			0.422223		999	999	999	999	n.a.	Unique for 245T	n.a.	non-differential
518058191	competence/damage-inducible protein A [Sedimentibacter sp. B4]	Predicted nucleotide-utilizing enzyme related to molybdopterin-biosynthesis enzyme MoeA	poorly characterized	General function prediction only	Firmicutes	Tissierellia	unclassified	unclassified	Sedimentibacter	Sedimentibacter sp. B4	Ident	Ident	Ident	2.81052				0.690923	999	999	999	999	Ident	Ident	Ident	Ident
518058199	dioxygenase [Sedimentibacter sp. B4]	Predicted cobalamin binding protein	poorly characterized	General function prediction only	Firmicutes	heterogeneous	heterogeneous	heterogeneous	heterogeneous	heterogeneous	4.64412	Ident	5.70885	5.64752	0.421184		0.553656	0.564706	999	999	0.999878	0.999878	Ident	0.0613265	Ident	non-differential
518058200	dioxygenase [Sedimentibacter sp. B4]	-	-	-	heterogeneous	heterogeneous	heterogeneous	heterogeneous	heterogeneous	heterogeneous	4.27178	3.4855	6.45583	6.23961	0.0882878	1.29892	0.255026	0.339104	0.525825	0.774145	0.226244	0.488983	0.786283	0.216219	non-differential	non-differential
518058203	KamA family radical SAM protein [Sedimentibacter sp. B4]	Lysine 2,3-aminomutase	metabolism	Amino acid transport and metabolism	heterogeneous	heterogeneous	heterogeneous	heterogeneous	heterogeneous	heterogeneous	n.d.	Ident	7.33526	7.61568			0.495262	0.282179	999	999	0.725182	0.867933	Unique for -245T	-0.280423	Ident	non-differential
518058204	L-erythro-3,5-diaminohexanoate dehydrogenase [Sedimentibacter sp. B4]	-	-	-	heterogeneous	heterogeneous	heterogeneous	heterogeneous	heterogeneous	heterogeneous	5.17729	4.34137	7.11211	7.44362	0.279247	0.887249	0.510812	0.448526	0.215015	0.539947	0.487557	0.73087	0.835918	-0.331508	non-differential	non-differential
518058215	methylmalonyl-CoA epimerase [Sedimentibacter sp. B4]	Lactoylglutathione lyase and related lyases	metabolism	Amino acid transport and metabolism	Firmicutes	Tissierellia	unclassified	unclassified	Sedimentibacter	Sedimentibacter sp. B4	n.d.	4.78397	3.76656	n.d.		0.33754	0.016718		999	999	999	999	Unique for -245T	Unique for 245T	non-differential	non-differential
518058217	methylmalonyl-CoA mutase [Sedimentibacter sp. B4]	Methylmalonyl-CoA mutase, C-terminal domain/subunit (cobalamin-binding)	metabolism	Lipid transport and metabolism	heterogeneous	heterogeneous	heterogeneous	heterogeneous	heterogeneous	heterogeneous	12.0828	11.7	9.93433	10.0286	0.446849	0.918607	0.664937	0.888485	0.467224	0.742026	0.798778	0.910775	0.382801	-0.0942538	non-differential	non-differential
518058218	methylmalonyl-CoA mutase [Sedimentibacter sp. B4]	Methylmalonyl-CoA mutase, N-terminal domain/subunit	metabolism	Lipid transport and metabolism	heterogeneous	heterogeneous	heterogeneous	heterogeneous	heterogeneous	heterogeneous	4.15971	4.37118	5.12183	4.6316	0.238483	0.667022	0.334858	0.548341	0.864177	0.945199	0.372044	0.636776	-0.21147	0.490225	non-differential	non-differential
518058226	hypoxanthine phosphoribosyltransferase [Sedimentibacter sp. B4]	Hypoxanthine-guanine phosphoribosyltransferase	metabolism	Nucleotide transport and metabolism	Firmicutes	Tissierellia	unclassified	unclassified	Sedimentibacter	Sedimentibacter sp. B4	6.67287	5.92084	6.24865	6.09477	0.283574	0.671978	0.150807	0.172219	0.083855	0.364998	0.16837	0.415826	0.752033	0.153883	non-differential	non-differential
518058240	hypothetical protein [Sedimentibacter sp. B4]	-	-	-	Firmicutes	Tissierellia	unclassified	unclassified	Sedimentibacter	Sedimentibacter sp. B4	n.d.	n.d.	Ident	4.34738				0.264857	999	999	999	999	n.a.	Ident	n.a.	Ident
518058241	hypothetical protein [Sedimentibacter sp. B4]	Lactate dehydrogenase and related dehydrogenases	metabolism	Energy production and conversion	Firmicutes	heterogeneous	heterogeneous	heterogeneous	heterogeneous	heterogeneous	n.d.	3.40155	2.85087	Ident		0.363554	0.811524		999	999	999	999	Unique for -245T	Ident	non-differential	Ident
518058249	FAD-binding oxidoreductase [Sedimentibacter sp. B4]	FAD/FMN-containing dehydrogenases	metabolism	Energy production and conversion	Firmicutes	Tissierellia	unclassified	unclassified	Sedimentibacter	Sedimentibacter sp. B4	5.67889	5.57524	5.62338	6.20306	0.618709	0.138514	0.0552415	0.493132	0.91893	0.965072	0.00500851	0.0860448	0.103644	-0.579676	non-differential	-0.579676
518058250	electron transfer flavoprotein subunit alpha [Sedimentibacter sp. B4]	Electron transfer flavoprotein, alpha subunit	metabolism	Energy production and conversion	Firmicutes	Tissierellia	unclassified	unclassified	Sedimentibacter	Sedimentibacter sp. B4	5.33401	Ident	5.16382	5.2595	1.54854		0.524673	1.61279	999	999	0.943892	0.97399	Ident	-0.0956839	Ident	non-differential
518058251	hypothetical protein [Sedimentibacter sp. B4]	Electron transfer flavoprotein, beta subunit	metabolism	Energy production and conversion	Firmicutes	Tissierellia	unclassified	unclassified	Sedimentibacter	Sedimentibacter sp. B4	4.91223	4.80544	4.23804	5.56337	0.526685	0.649663	0.465867	0.36987	0.899752	0.959217	0.00440123	0.082235	0.106797	-1.32533	non-differential	-1.32533
518058252	hypothetical protein [Sedimentibacter sp. B4]	Uncharacterized membrane protein	poorly characterized	Function unknown	Firmicutes	Tissierellia	unclassified	unclassified	Sedimentibacter	Sedimentibacter sp. B4	Ident	n.d.	n.d.	Ident					999	999	999	999	Unique for 245T	Unique for -245T	Ident	Ident
518058270	hypothetical protein [Sedimentibacter sp. B4]	Ferritin-like protein	metabolism	Inorganic ion transport and metabolism	Firmicutes	Tissierellia	unclassified	unclassified	Sedimentibacter	Sedimentibacter sp. B4	5.95252	5.12912	5.5719	5.7487	1.20988	1.56471	0.751675	1.41194	0.477541	0.747619	0.491485	0.735228	0.823392	-0.176799	non-differential	non-differential
518058274	hypothetical protein [Sedimentibacter sp. B4]	Phosphoglycerate dehydrogenase and related dehydrogenases	metabolism	Coenzyme transport and metabolism	Firmicutes	Tissierellia	unclassified	unclassified	Sedimentibacter	Sedimentibacter sp. B4	6.40101	6.13814	6.98858	6.90861	0.173551	0.502081	0.302813	0.245011	0.725802	0.890031	0.73748	0.872907	0.262869	0.0799706	non-differential	non-differential
518058276	tRNA sulfurtransferase ThiI [Sedimentibacter sp. B4]	Thiamine biosynthesis ATP pyrophosphatase	metabolism	Coenzyme transport and metabolism	Firmicutes	Tissierellia	unclassified	unclassified	Sedimentibacter	Sedimentibacter sp. B4	n.d.	n.d.	n.d.	3.61164				0.0678873	999	999	999	999	n.a.	Unique for -245T	n.a.	non-differential
518058277	hypothetical protein [Sedimentibacter sp. B4]	Cysteine sulfinate desulfinase/cysteine desulfurase and related enzymes	metabolism	Amino acid transport and metabolism	Firmicutes	Tissierellia	unclassified	unclassified	Sedimentibacter	Sedimentibacter sp. B4	n.d.	n.d.	n.d.	2.31284				0.235172	999	999	999	999	n.a.	Unique for -245T	n.a.	non-differential
518058280	ATP-binding protein [Sedimentibacter sp. B4]	Anti-sigma regulatory factor (Ser/Thr protein kinase)	cellular processes and signaling	Signal transduction mechanisms	Firmicutes	Tissierellia	unclassified	unclassified	Sedimentibacter	Sedimentibacter sp. B4	Ident	1.65964	n.d.	n.d.		0.177138			999	999	999	999	Ident	n.a.	Ident	n.a.
518058283	ATP-dependent Clp protease ATP-binding subunit ClpX [Sedimentibacter sp. B4]	ATP-dependent protease Clp, ATPase subunit	cellular processes and signaling	Posttranslational modification, protein turnover, chaperones	heterogeneous	heterogeneous	heterogeneous	heterogeneous	heterogeneous	heterogeneous	6.74865	7.05911	6.16995	5.68746	0.691652	0.297766	0.637822	1.36532	0.335173	0.641079	0.319617	0.586711	-0.310466	0.482496	non-differential	non-differential
518058284	ATP-dependent Clp endopeptidase, proteolytic subunit ClpP [Sedimentibacter sp. B4]	Protease subunit of ATP-dependent Clp proteases	cellular processes and signaling	Posttranslational modification, protein turnover, chaperones	Firmicutes	Tissierellia	unclassified	unclassified	Sedimentibacter	Sedimentibacter sp. B4	6.5442	6.67485	7.16075	6.91043	0.663887	0.194092	0.43333	0.309841	0.882557	0.952406	0.686089	0.848709	-0.130657	0.250323	non-differential	non-differential
518058285	trigger factor [Sedimentibacter sp. B4]	FKBP-type peptidyl-prolyl cis-trans isomerase (trigger factor)	cellular processes and signaling	Posttranslational modification, protein turnover, chaperones	Firmicutes	Tissierellia	unclassified	unclassified	Sedimentibacter	Sedimentibacter sp. B4	7.34798	7.60157	5.96663	7.47976	0.441438	0.264057	0.882188	0.811269	0.249397	0.567816	0.0700157	0.259855	-0.253597	-1.51314	non-differential	non-differential
518058288	hypothetical protein [Sedimentibacter sp. B4]	-	-	-	Firmicutes	Tissierellia	unclassified	unclassified	Sedimentibacter	Sedimentibacter sp. B4	4.62083	3.33371	4.08441	3.93405	0.0928099	0.437963	0.151972	0.164347	0.000176976	0.0229883	0.37425	0.637096	1.28712	0.150365	1.28712	non-differential
518058292	hypothetical protein [Sedimentibacter sp. B4]	Predicted kinase related to dihydroxyacetone kinase	poorly characterized	General function prediction only	heterogeneous	heterogeneous	heterogeneous	heterogeneous	heterogeneous	heterogeneous	5.4659	5.5772	5.5462	5.87942	0.920575	1.86938	0.125779	0.838499	0.99036	0.993581	0.853492	0.931608	-0.111307	-0.333214	non-differential	non-differential
518058293	hypothetical protein [Sedimentibacter sp. B4]	Uncharacterized protein conserved in bacteria	poorly characterized	Function unknown	Firmicutes	Tissierellia	unclassified	unclassified	Sedimentibacter	Sedimentibacter sp. B4	4.10776	3.43863	Ident	n.d.	0.342474	0.780061			0.244001	0.563325	999	999	0.669132	Unique for 245T	non-differential	Ident
518058296	asparagine--tRNA ligase [Sedimentibacter sp. B4]	Aspartyl/asparaginyl-tRNA synthetases	information storage and processing	Translation, ribosomal structure and biogenesis	Firmicutes	heterogeneous	heterogeneous	heterogeneous	heterogeneous	heterogeneous	5.08028	4.61656	7.13966	7.13523	0.674543	0.306595	0.793804	0.290021	0.163672	0.48006	0.906459	0.960457	0.463724	0.0044298	non-differential	non-differential
518058300	serine/threonine protein kinase [Sedimentibacter sp. B4]	Serine/threonine protein kinase	poorly characterized	General function prediction only	Firmicutes	Tissierellia	unclassified	unclassified	Sedimentibacter	Sedimentibacter sp. B4	3.89746	3.76286	n.d.	3.8105	0.207191	0.677375		0.327317	0.50716	0.761721	0.0210706	0.150662	0.134598	Unique for -245T	non-differential	Unique for -245T
518058301	hypothetical protein [Sedimentibacter sp. B4]	Serine/threonine protein phosphatase	cellular processes and signaling	Signal transduction mechanisms	Firmicutes	Tissierellia	unclassified	unclassified	Sedimentibacter	Sedimentibacter sp. B4	Ident	n.d.	n.d.	n.d.					999	999	999	999	Unique for 245T	n.a.	Ident	n.a.
518058305	peptide deformylase [Sedimentibacter sp. B4]	N-formylmethionyl-tRNA deformylase	information storage and processing	Translation, ribosomal structure and biogenesis	Firmicutes	Tissierellia	unclassified	unclassified	Sedimentibacter	Sedimentibacter sp. B4	3.49644	3.26839	3.52271	2.77166	0.287408	0.543893	0.207449	0.611567	0.650757	0.857026	0.0076528	0.105824	0.228048	0.75105	non-differential	0.75105
518058310	hypothetical protein [Sedimentibacter sp. B4]	Uncharacterized stress-induced protein	poorly characterized	Function unknown	Firmicutes	heterogeneous	heterogeneous	heterogeneous	heterogeneous	heterogeneous	4.57149	4.53528	5.08177	Ident	0.656338	1.94054	0.450992		0.942862	0.975265	999	999	0.0362149	Ident	non-differential	Ident
518058313	bifunctional pyr operon transcriptional regulator/uracil phosphoribosyltransferase [Sedimentibacter sp. B4]	-	-	-	Firmicutes	heterogeneous	heterogeneous	heterogeneous	heterogeneous	heterogeneous	3.31836	5.0237	4.77422	5.54364	1.9874	0.728031	0.565601	0.177	0.122274	0.421562	0.0181108	0.150662	-1.70534	-0.76942	non-differential	-0.76942
518058318	cell division protein SepF [Sedimentibacter sp. B4]	Uncharacterized protein conserved in bacteria	poorly characterized	Function unknown	Firmicutes	Tissierellia	unclassified	unclassified	Sedimentibacter	Sedimentibacter sp. B4	4.21811	5.14482	Ident	n.d.	1.91268	2.37889			0.453253	0.731645	999	999	-0.926711	Unique for 245T	non-differential	Ident
518058322	glycerol-3-phosphate dehydrogenase [Sedimentibacter sp. B4]	Glycerol-3-phosphate dehydrogenase	metabolism	Energy production and conversion	Firmicutes	Tissierellia	unclassified	unclassified	Sedimentibacter	Sedimentibacter sp. B4	3.92213	4.00089	Ident	3.5577	0.258443	0.525504		0.408402	0.283179	0.599388	999	999	-0.0787541	Ident	non-differential	Ident
518058324	ribosome biogenesis GTPase Der [Sedimentibacter sp. B4]	Predicted GTPases	poorly characterized	General function prediction only	Firmicutes	heterogeneous	heterogeneous	heterogeneous	heterogeneous	heterogeneous	7.5582	7.33789	6.5511	6.93807	0.744041	0.522171	0.129428	0.588187	0.797961	0.920825	0.312305	0.580418	0.220305	-0.386973	non-differential	non-differential
518058325	hypothetical protein [Sedimentibacter sp. B4]	Fe-S oxidoreductase, related to NifB/MoaA family	metabolism	Energy production and conversion	Firmicutes	Tissierellia	unclassified	unclassified	Sedimentibacter	Sedimentibacter sp. B4	n.d.	3.33385	n.d.	Ident		1.43825			999	999	999	999	Unique for -245T	Unique for -245T	non-differential	Ident
518058329	hypothetical protein [Sedimentibacter sp. B4]	Uncharacterized protein conserved in bacteria	poorly characterized	Function unknown	Firmicutes	Tissierellia	unclassified	unclassified	Sedimentibacter	Sedimentibacter sp. B4	5.43611	5.08592	Ident	Ident	1.24844	1.02289			0.819811	0.928968	999	999	0.350194	Ident	non-differential	Ident
518058330	dTMP kinase [Sedimentibacter sp. B4]	Thymidylate kinase	metabolism	Nucleotide transport and metabolism	Firmicutes	heterogeneous	heterogeneous	heterogeneous	heterogeneous	heterogeneous	5.04969	4.20753	4.31255	4.41373	0.379554	0.376454	0.661604	0.232545	0.00240105	0.0846542	0.636196	0.829893	0.842162	-0.101188	0.842162	non-differential
518058331	hypothetical protein [Sedimentibacter sp. B4]	-	-	-	Firmicutes	heterogeneous	heterogeneous	heterogeneous	heterogeneous	heterogeneous	4.57427	5.09605	5.09166	5.70709	0.315019	0.370193	0.854923	0.50932	0.168368	0.485435	0.240307	0.501211	-0.521774	-0.615432	non-differential	non-differential
518058335	F420-0--gamma-glutamyl ligase [Sedimentibacter sp. B4]	-	-	-	heterogeneous	heterogeneous	heterogeneous	heterogeneous	heterogeneous	heterogeneous	n.d.	Ident	2.17683	2.91542			0.482839	0.951832	999	999	0.195026	0.448816	Unique for -245T	-0.738589	Ident	non-differential
518058337	hypothetical protein [Sedimentibacter sp. B4]	Predicted NADH:ubiquinone oxidoreductase, subunit RnfB	metabolism	Energy production and conversion	Firmicutes	Tissierellia	unclassified	unclassified	Sedimentibacter	Sedimentibacter sp. B4	4.56	4.57896	n.d.	Ident	1.31455	0.420134			0.789601	0.917356	999	999	-0.0189605	Unique for -245T	non-differential	Ident
518058341	hypothetical protein [Sedimentibacter sp. B4]	Predicted NADH:ubiquinone oxidoreductase, subunit RnfD	metabolism	Energy production and conversion	Firmicutes	Tissierellia	unclassified	unclassified	Sedimentibacter	Sedimentibacter sp. B4	Ident	Ident	5.90461	n.d.			0.338598		999	999	999	999	Ident	Unique for 245T	Ident	non-differential
518058342	hypothetical protein [Sedimentibacter sp. B4]	Predicted NADH:ubiquinone oxidoreductase, subunit RnfC	metabolism	Energy production and conversion	Firmicutes	Tissierellia	unclassified	unclassified	Sedimentibacter	Sedimentibacter sp. B4	6.86075	7.39355	7.08922	8.03585	0.324189	0.292656	0.178636	0.995306	0.211762	0.538397	0.171633	0.420432	-0.532803	-0.94663	non-differential	non-differential
518058352	16S rRNA (cytosine(1402)-N(4))-methyltransferase [Sedimentibacter sp. B4]	Predicted S-adenosylmethionine-dependent methyltransferase involved in cell envelope biogenesis	cellular processes and signaling	Cell wall/membrane/envelope biogenesis	Firmicutes	heterogeneous	heterogeneous	heterogeneous	heterogeneous	heterogeneous	Ident	1.59527	n.d.	n.d.		1.03978			999	999	999	999	Ident	n.a.	Ident	n.a.
518058357	hypothetical protein [Sedimentibacter sp. B4]	NADPH:quinone reductase and related Zn-dependent oxidoreductases	metabolism	Energy production and conversion	Firmicutes	Tissierellia	unclassified	unclassified	Sedimentibacter	Sedimentibacter sp. B4	1.72396	Ident	2.66273	4.61874	0.0803011		1.88616	0.896566	999	999	0.108898	0.32711	Ident	-1.956	Ident	non-differential
518058397	aminotransferase [Sedimentibacter sp. B4]	Aspartate/tyrosine/aromatic aminotransferase	metabolism	Amino acid transport and metabolism	Firmicutes	heterogeneous	heterogeneous	heterogeneous	heterogeneous	heterogeneous	3.08797	n.d.	n.d.	3.48492	0.090128			0.0901775	999	999	999	999	Unique for 245T	Unique for -245T	non-differential	non-differential
518058398	hypothetical protein [Sedimentibacter sp. B4]	Predicted aminopeptidases	poorly characterized	General function prediction only	Firmicutes	Tissierellia	unclassified	unclassified	Sedimentibacter	Sedimentibacter sp. B4	n.d.	n.d.	9.45395	8.96693			0.183954	0.266224	999	999	0.0778681	0.275257	n.a.	0.487014	n.a.	non-differential
518058476	hypothetical protein [Sedimentibacter sp. B4]	Multimeric flavodoxin WrbA	poorly characterized	General function prediction only	Firmicutes	Tissierellia	unclassified	unclassified	Sedimentibacter	Sedimentibacter sp. B4	3.61835	3.87943	4.18681	3.98893	0.329121	0.234631	1.11019	0.0460705	0.836812	0.936198	0.181523	0.43298	-0.261079	0.197878	non-differential	non-differential
518058479	isoleucine--tRNA ligase [Sedimentibacter sp. B4]	Isoleucyl-tRNA synthetase	information storage and processing	Translation, ribosomal structure and biogenesis	heterogeneous	heterogeneous	heterogeneous	heterogeneous	heterogeneous	heterogeneous	4.12578	4.36225	4.91739	6.2694	0.530091	0.310088	0.970547	0.335762	0.91885	0.965072	0.0503672	0.244119	-0.236474	-1.35201	non-differential	non-differential
518058486	hypothetical protein [Sedimentibacter sp. B4]	ABC-type dipeptide transport system, periplasmic component	metabolism	Amino acid transport and metabolism	Firmicutes	Tissierellia	unclassified	unclassified	Sedimentibacter	Sedimentibacter sp. B4	4.6021	4.10642	n.d.	4.77039	0.609871	0.641459		0.247988	0.231744	0.550477	999	999	0.495678	Unique for -245T	non-differential	non-differential
518058498	hypothetical protein [Sedimentibacter sp. B4]	ABC-type uncharacterized transport system, ATPase component	poorly characterized	General function prediction only	heterogeneous	heterogeneous	heterogeneous	heterogeneous	heterogeneous	heterogeneous	8.50593	9.12867	5.14826	4.67263	0.554588	0.367001	0.383353	1.21929	0.0774221	0.348571	0.454353	0.705698	-0.622739	0.475623	non-differential	non-differential
518058501	hypothetical protein [Sedimentibacter sp. B4]	ABC-type uncharacterized transport system, periplasmic component	poorly characterized	General function prediction only	Firmicutes	Tissierellia	unclassified	unclassified	Sedimentibacter	Sedimentibacter sp. B4	8.18005	8.4243	4.44676	4.45333	0.399089	0.590066	0.813413	1.3119	0.406041	0.699408	0.86363	0.935747	-0.244256	-0.00657523	non-differential	non-differential
518058517	hypothetical protein [Sedimentibacter sp. B4]	Uncharacterized protein conserved in bacteria	poorly characterized	Function unknown	Firmicutes	Tissierellia	unclassified	unclassified	Sedimentibacter	Sedimentibacter sp. B4	4.54459	4.7155	5.48339	5.3586	0.374222	0.28509	0.278103	0.310168	0.717557	0.885465	0.132941	0.364139	-0.170915	0.124791	non-differential	non-differential
518058518	FMN reductase [Sedimentibacter sp. B4]	Predicted flavoprotein	poorly characterized	General function prediction only	Firmicutes	Tissierellia	unclassified	unclassified	Sedimentibacter	Sedimentibacter sp. B4	6.10324	5.86927	6.54925	6.52403	0.195366	0.243482	0.455557	0.134215	0.182916	0.505528	0.750892	0.881399	0.233968	0.0252211	non-differential	non-differential
518058521	hypothetical protein [Sedimentibacter sp. B4]	Aspartate/tyrosine/aromatic aminotransferase	metabolism	Amino acid transport and metabolism	Firmicutes	Tissierellia	unclassified	unclassified	Sedimentibacter	Sedimentibacter sp. B4	3.11766	3.23794	3.98079	5.24972	0.534439	0.430948	0.957074	0.477086	0.952078	0.978239	0.214653	0.475218	-0.120283	-1.26893	non-differential	non-differential
518058533	hypothetical protein [Sedimentibacter sp. B4]	Short chain fatty acids transporter	metabolism	Lipid transport and metabolism	Firmicutes	Tissierellia	unclassified	unclassified	Sedimentibacter	Sedimentibacter sp. B4	n.d.	n.d.	n.d.	6.1092				0.103917	999	999	999	999	n.a.	Unique for -245T	n.a.	non-differential
518058538	hypothetical protein [Sedimentibacter sp. B4]	1-aminocyclopropane-1-carboxylate deaminase	metabolism	Amino acid transport and metabolism	Firmicutes	Tissierellia	unclassified	unclassified	Sedimentibacter	Sedimentibacter sp. B4	3.72235	Ident	Ident	Ident	0.300003				999	999	999	999	Ident	Ident	Ident	Ident
518058539	NrdH-redoxin [Sedimentibacter sp. B4]	Glutaredoxin and related proteins	cellular processes and signaling	Posttranslational modification, protein turnover, chaperones	Firmicutes	Tissierellia	unclassified	unclassified	Sedimentibacter	Sedimentibacter sp. B4	4.0486	3.80224	3.43784	4.49913	0.340033	0.510168	0.712058	0.318685	0.332355	0.638328	0.00684472	0.0972198	0.246358	-1.06129	non-differential	-1.06129
518058543	D-2-hydroxyacid dehydrogenase [Sedimentibacter sp. B4]	Phosphoglycerate dehydrogenase and related dehydrogenases	metabolism	Coenzyme transport and metabolism	Firmicutes	Tissierellia	unclassified	unclassified	Sedimentibacter	Sedimentibacter sp. B4	Ident	1.61624	2.96686	3.24767		0.997088	0.49483	0.388867	999	999	0.97891	0.99054	Ident	-0.280809	Ident	non-differential
518058544	hypothetical protein [Sedimentibacter sp. B4]	Nitroreductase	metabolism	Energy production and conversion	Firmicutes	Tissierellia	unclassified	unclassified	Sedimentibacter	Sedimentibacter sp. B4	5.20816	Ident	7.60639	8.02236	0.889187		1.49231	0.754059	999	999	0.890772	0.948485	Ident	-0.415975	Ident	non-differential
518058548	hypothetical protein [Sedimentibacter sp. B4]	Sphingosine kinase and enzymes related to eukaryotic diacylglycerol kinase	metabolism	Lipid transport and metabolism	Firmicutes	Tissierellia	unclassified	unclassified	Sedimentibacter	Sedimentibacter sp. B4	2.47495	2.49399	n.d.	n.d.	0.0465098	0.190293			0.586124	0.81634	999	999	-0.019047	n.a.	non-differential	n.a.
518058560	hypothetical protein, partial [Sedimentibacter sp. B4]	Folylpolyglutamate synthase	metabolism	Coenzyme transport and metabolism	Firmicutes	Tissierellia	unclassified	unclassified	Sedimentibacter	Sedimentibacter sp. B4	4.49162	4.09776	4.20681	Ident	0.418591	1.10736	0.350729		0.261884	0.579667	999	999	0.393859	Ident	non-differential	Ident
518058563	dihydroorotate dehydrogenase electron transfer subunit [Sedimentibacter sp. B4]	2-polyprenylphenol hydroxylase and related flavodoxin oxidoreductases	metabolism	Coenzyme transport and metabolism	Firmicutes	Tissierellia	unclassified	unclassified	Sedimentibacter	Sedimentibacter sp. B4	1.87385	1.77338	n.d.	2.67887	0.420217	0.060705		0.578985	0.739926	0.896091	0.0210706	0.150662	0.100469	Unique for -245T	non-differential	Unique for -245T
518058564	orotidine 5'-phosphate decarboxylase [Sedimentibacter sp. B4]	Orotidine-5'-phosphate decarboxylase	metabolism	Nucleotide transport and metabolism	Firmicutes	Tissierellia	unclassified	unclassified	Sedimentibacter	Sedimentibacter sp. B4	n.d.	n.d.	2.75027	3.00396			0.0235151	0.761194	999	999	0.467673	0.71618	n.a.	-0.253687	n.a.	non-differential
518058565	aspartate carbamoyltransferase regulatory subunit [Sedimentibacter sp. B4]	Aspartate carbamoyltransferase, regulatory subunit	metabolism	Nucleotide transport and metabolism	Firmicutes	heterogeneous	heterogeneous	heterogeneous	heterogeneous	heterogeneous	n.d.	n.d.	Ident	6.31759				0.280367	999	999	999	999	n.a.	Ident	n.a.	Ident
518058566	aspartate carbamoyltransferase [Sedimentibacter sp. B4]	Aspartate carbamoyltransferase, catalytic chain	metabolism	Nucleotide transport and metabolism	heterogeneous	heterogeneous	heterogeneous	heterogeneous	heterogeneous	heterogeneous	4.89679	4.78622	6.03014	6.17593	0.628642	0.040444	0.0364312	0.648768	0.845127	0.937187	0.992034	0.994967	0.110574	-0.145787	non-differential	non-differential
518058576	NADH dehydrogenase [Sedimentibacter sp. B4]	NADH:ubiquinone oxidoreductase, NADH-binding (51 kD) subunit	metabolism	Energy production and conversion	heterogeneous	heterogeneous	heterogeneous	heterogeneous	heterogeneous	heterogeneous	8.44289	8.06948	9.31486	9.74904	0.379788	0.596436	0.27543	0.208474	0.253595	0.572096	0.0574103	0.258465	0.373408	-0.434177	non-differential	non-differential
518058577	hypothetical protein [Sedimentibacter sp. B4]	-	-	-	Firmicutes	heterogeneous	heterogeneous	heterogeneous	heterogeneous	heterogeneous	8.23882	7.89755	8.15041	7.80974	0.151296	0.393433	0.549896	0.377561	0.333068	0.6392	0.408819	0.667334	0.341269	0.340663	non-differential	non-differential
518058580	hypothetical protein [Sedimentibacter sp. B4]	ATPases involved in chromosome partitioning	cellular processes and signaling	Cell cycle control, cell division, chromosome partitioning	Firmicutes	Tissierellia	unclassified	unclassified	Sedimentibacter	Sedimentibacter sp. B4	0	n.d.	n.d.	n.d.	0.14227				999	999	999	999	Ident	n.a.	non-differential	n.a.
518058581	nucleoid occlusion protein [Sedimentibacter sp. B4]	Predicted transcriptional regulators	information storage and processing	Transcription	Firmicutes	heterogeneous	heterogeneous	heterogeneous	heterogeneous	heterogeneous	3.3142	2.89658	4.56793	3.71718	1.52524	0.944975	1.3108	1.60598	0.8554	0.943169	0.473691	0.719012	0.417624	0.850758	non-differential	non-differential
518058585	hypothetical protein [Sedimentibacter sp. B4]	Predicted RNA-binding protein	poorly characterized	General function prediction only	Firmicutes	Tissierellia	unclassified	unclassified	Sedimentibacter	Sedimentibacter sp. B4	5.23013	4.79895	6.07505	5.95721	0.790374	1.15219	0.461268	0.464411	0.524147	0.773681	0.279185	0.54568	0.431183	0.11784	non-differential	non-differential
518058586	hypothetical protein [Sedimentibacter sp. B4]	Preprotein translocase subunit YidC	cellular processes and signaling	Intracellular trafficking, secretion, and vesicular transport	Firmicutes	Tissierellia	unclassified	unclassified	Sedimentibacter	Sedimentibacter sp. B4	6.01268	5.48233	n.d.	n.d.	0.28571	0.512469			0.159563	0.476181	999	999	0.530351	n.a.	non-differential	n.a.
518058589	chromosomal replication initiation protein DnaA [Sedimentibacter sp. B4]	ATPase involved in DNA replication initiation	information storage and processing	Replication, recombination and repair	Firmicutes	Tissierellia	unclassified	unclassified	Sedimentibacter	Sedimentibacter sp. B4	n.d.	n.d.	Ident	4.27734				0.542408	999	999	999	999	n.a.	Ident	n.a.	Ident
518058590	DNA polymerase III subunit beta [Sedimentibacter sp. B4]	DNA polymerase sliding clamp subunit (PCNA homolog)	information storage and processing	Replication, recombination and repair	Firmicutes	Tissierellia	unclassified	unclassified	Sedimentibacter	Sedimentibacter sp. B4	4.23716	3.74977	Ident	Ident	0.446585	0.398113			0.500343	0.761253	999	999	0.487389	Ident	non-differential	Ident
518058591	hypothetical protein [Sedimentibacter sp. B4]	Uncharacterized conserved protein	poorly characterized	Function unknown	Firmicutes	Tissierellia	unclassified	unclassified	Sedimentibacter	Sedimentibacter sp. B4	2.02518	n.d.	n.d.	n.d.	1.32197				999	999	999	999	Unique for 245T	n.a.	non-differential	n.a.
518058596	hypothetical protein [Sedimentibacter sp. B4]	Anti-anti-sigma regulatory factor (antagonist of anti-sigma factor)	cellular processes and signaling	Signal transduction mechanisms	Firmicutes	Tissierellia	unclassified	unclassified	Sedimentibacter	Sedimentibacter sp. B4	5.00971	5.06851	Ident	4.30028	0.517407	0.655607		0.279292	0.931808	0.968704	999	999	-0.0587989	Ident	non-differential	Ident
518058605	thiol reductase thioredoxin [Sedimentibacter sp. B4]	Thioredoxin domain-containing protein	cellular processes and signaling	Posttranslational modification, protein turnover, chaperones	Firmicutes	Tissierellia	unclassified	unclassified	Sedimentibacter	Sedimentibacter sp. B4	4.51559	4.33273	5.03739	5.15028	0.426601	0.406774	0.7504	0.631248	0.440448	0.725508	0.926133	0.967797	0.182863	-0.112894	non-differential	non-differential
518058623	hypothetical protein [Sedimentibacter sp. B4]	ATP phosphoribosyltransferase involved in histidine biosynthesis	metabolism	Amino acid transport and metabolism	Firmicutes	Tissierellia	unclassified	unclassified	Sedimentibacter	Sedimentibacter sp. B4	n.d.	n.d.	3.15413	Ident			1.62158		999	999	999	999	n.a.	Ident	n.a.	Ident
518058625	histidinol dehydrogenase [Sedimentibacter sp. B4]	Histidinol dehydrogenase	metabolism	Amino acid transport and metabolism	heterogeneous	heterogeneous	heterogeneous	heterogeneous	heterogeneous	heterogeneous	4.43461	4.46127	5.26712	5.81217	1.07593	1.00581	0.775772	0.676281	0.960907	0.98153	0.439629	0.690769	-0.0266545	-0.545044	non-differential	non-differential
518058626	histidinol-phosphate transaminase [Sedimentibacter sp. B4]	Histidinol-phosphate/aromatic aminotransferase and cobyric acid decarboxylase	metabolism	Amino acid transport and metabolism	heterogeneous	heterogeneous	heterogeneous	heterogeneous	heterogeneous	heterogeneous	3.96383	Ident	4.54937	4.34439	0.0177406		0.658234	0.819246	999	999	0.373439	0.637096	Ident	0.204976	Ident	non-differential
518058628	imidazole glycerol phosphate synthase subunit HisH [Sedimentibacter sp. B4]	Glutamine amidotransferase	metabolism	Amino acid transport and metabolism	Firmicutes	heterogeneous	heterogeneous	heterogeneous	heterogeneous	heterogeneous	4.32156	4.35606	5.21824	4.83589	0.466981	0.47831	0.363496	0.183873	0.951737	0.978239	0.0218895	0.152581	-0.0345039	0.382349	non-differential	0.382349
518058629	1-(5-phosphoribosyl)-5-((5-phosphoribosylamino)methylideneamino)imidazole-4-carboxamide isomerase [Sedimentibacter sp. B4]	Phosphoribosylformimino-5-aminoimidazole carboxamide ribonucleotide (ProFAR) isomerase	metabolism	Amino acid transport and metabolism	Firmicutes	heterogeneous	heterogeneous	heterogeneous	heterogeneous	heterogeneous	2.6217	2.27039	4.07861	4.21144	0.274746	0.64537	0.5163	0.489857	0.12125	0.421562	0.740225	0.874403	0.351312	-0.132832	non-differential	non-differential
518058630	imidazole glycerol phosphate synthase cyclase subunit [Sedimentibacter sp. B4]	Imidazoleglycerol-phosphate synthase	metabolism	Amino acid transport and metabolism	Firmicutes	heterogeneous	heterogeneous	heterogeneous	heterogeneous	heterogeneous	n.d.	n.d.	3.33584	3.98799			0.871314	0.624153	999	999	0.804704	0.912928	n.a.	-0.652146	n.a.	non-differential
518058631	bifunctional phosphoribosyl-AMP cyclohydrolase/phosphoribosyl-ATP pyrophosphatase [Sedimentibacter sp. B4]	-	-	-	heterogeneous	heterogeneous	heterogeneous	heterogeneous	heterogeneous	heterogeneous	4.46515	3.67083	5.01897	4.90168	0.652101	0.354344	0.52352	0.356586	0.00303576	0.0998967	0.498844	0.741238	0.794319	0.117292	0.794319	non-differential
518058635	hypothetical protein [Sedimentibacter sp. B4]	Acyl CoA:acetate/3-ketoacid CoA transferase, beta subunit	metabolism	Lipid transport and metabolism	Firmicutes	heterogeneous	heterogeneous	heterogeneous	heterogeneous	heterogeneous	6.04385	6.75112	7.52594	6.5922	2.26124	0.311306	0.540779	1.55416	0.496685	0.758268	0.276601	0.542626	-0.707267	0.933737	non-differential	non-differential
518058642	aspartate--ammonia ligase, partial [Sedimentibacter sp. B4]	Asparagine synthetase A	metabolism	Amino acid transport and metabolism	Firmicutes	Tissierellia	unclassified	unclassified	Sedimentibacter	Sedimentibacter sp. B4	3.52509	3.51091	4.1793	4.27856	0.0880078	0.373605	0.455479	0.569688	0.654272	0.858229	0.544302	0.767931	0.0141769	-0.0992551	non-differential	non-differential
518058693	molecular chaperone DnaK [Sedimentibacter sp. B4]	Molecular chaperone	cellular processes and signaling	Posttranslational modification, protein turnover, chaperones	heterogeneous	heterogeneous	heterogeneous	heterogeneous	heterogeneous	heterogeneous	8.67706	8.95548	8.79316	8.62946	0.332032	0.463699	0.327836	0.291995	0.380621	0.676294	0.302574	0.570718	-0.278419	0.163699	non-differential	non-differential
518058705	Flp pilus assembly protein CpaB [Sedimentibacter sp. B4]	Flp pilus assembly protein CpaB	cellular processes and signaling	Intracellular trafficking, secretion, and vesicular transport	Firmicutes	Tissierellia	unclassified	unclassified	Sedimentibacter	Sedimentibacter sp. B4	4.38647	4.84199	5.238	4.77841	0.527283	0.860258	0.340929	0.33678	0.198912	0.529565	0.098303	0.313759	-0.455519	0.459586	non-differential	non-differential
518058706	hypothetical protein [Sedimentibacter sp. B4]	ATPases involved in chromosome partitioning	cellular processes and signaling	Cell cycle control, cell division, chromosome partitioning	Firmicutes	Tissierellia	unclassified	unclassified	Sedimentibacter	Sedimentibacter sp. B4	4.62201	3.13136	0.787097	2.60796	0.575444	0.693559	0.724736	0.837465	0.0669259	0.330273	0.00475138	0.084396	1.49066	-1.82086	non-differential	-1.82086
518058707	hypothetical protein [Sedimentibacter sp. B4]	Flp pilus assembly protein, ATPase CpaF	cellular processes and signaling	Intracellular trafficking, secretion, and vesicular transport	Firmicutes	Tissierellia	unclassified	unclassified	Sedimentibacter	Sedimentibacter sp. B4	Ident	2.98869	n.d.	n.d.		0.374666			999	999	999	999	Ident	n.a.	Ident	n.a.
518058708	hypothetical protein [Sedimentibacter sp. B4]	Flp pilus assembly protein TadB	cellular processes and signaling	Intracellular trafficking, secretion, and vesicular transport	Firmicutes	Tissierellia	unclassified	unclassified	Sedimentibacter	Sedimentibacter sp. B4	3.63065	Ident	n.d.	n.d.	0.612775				999	999	999	999	Ident	n.a.	Ident	n.a.
518058711	hypothetical protein [Sedimentibacter sp. B4]	Chromosome segregation ATPases	cellular processes and signaling	Cell cycle control, cell division, chromosome partitioning	Firmicutes	Tissierellia	unclassified	unclassified	Sedimentibacter	Sedimentibacter sp. B4	4.09727	4.33787	3.95029	4.11825	0.362056	0.693337	1.09326	0.496668	0.725616	0.890031	0.698429	0.854059	-0.240597	-0.167962	non-differential	non-differential
518058712	3-aminobutyryl-CoA ammonia-lyase [Sedimentibacter sp. B4]	Uncharacterized protein, possibly involved in aromatic compounds catabolism	metabolism	Secondary metabolites biosynthesis, transport and catabolism	heterogeneous	heterogeneous	heterogeneous	heterogeneous	heterogeneous	heterogeneous	3.20392	3.76486	Ident	6.22956	0.379284	0.920525		1.19965	0.0715048	0.333599	999	999	-0.560933	Ident	non-differential	Ident
518058723	elongation factor P [Sedimentibacter sp. B4]	Translation elongation factor P (EF-P)/translation initiation factor 5A (eIF-5A)	information storage and processing	Translation, ribosomal structure and biogenesis	Firmicutes	Tissierellia	unclassified	unclassified	Sedimentibacter	Sedimentibacter sp. B4	6.75719	6.85707	6.6362	6.97207	0.773924	0.312221	0.726373	0.537226	0.974282	0.986271	0.300177	0.567623	-0.0998778	-0.33587	non-differential	non-differential
518058739	hypothetical protein [Sedimentibacter sp. B4]	Spermidine/putrescine-binding periplasmic protein	metabolism	Amino acid transport and metabolism	Firmicutes	Tissierellia	unclassified	unclassified	Sedimentibacter	Sedimentibacter sp. B4	6.46588	6.71368	6.86551	7.05773	0.241685	0.419598	0.819368	0.585457	0.305847	0.619221	0.762033	0.885934	-0.247795	-0.192221	non-differential	non-differential
518058762	GTP-binding protein TypA [Sedimentibacter sp. B4]	Predicted membrane GTPase involved in stress response	cellular processes and signaling	Signal transduction mechanisms	Firmicutes	heterogeneous	heterogeneous	heterogeneous	heterogeneous	heterogeneous	3.20073	3.14344	n.d.	3.44876	0.913536	1.19278		0.565837	0.832016	0.93319	0.0689184	0.258465	0.0572918	Unique for -245T	non-differential	non-differential
518058763	hypothetical protein [Sedimentibacter sp. B4]	Imidazolonepropionase and related amidohydrolases	metabolism	Secondary metabolites biosynthesis, transport and catabolism	Firmicutes	heterogeneous	heterogeneous	heterogeneous	heterogeneous	heterogeneous	3.39539	3.89672	4.47714	3.83155	0.126301	0.629769	0.573604	0.297567	0.220674	0.544126	0.115114	0.337389	-0.501332	0.645591	non-differential	non-differential
518058764	tryptophan--tRNA ligase [Sedimentibacter sp. B4]	Tryptophanyl-tRNA synthetase	information storage and processing	Translation, ribosomal structure and biogenesis	Firmicutes	Tissierellia	unclassified	unclassified	Sedimentibacter	Sedimentibacter sp. B4	Ident	4.32784	n.d.	4.37259		2.27003		0.244406	999	999	999	999	Ident	Unique for -245T	Ident	non-differential
518058770	hypothetical protein [Sedimentibacter sp. B4]	Transcriptional regulators	information storage and processing	Transcription	Firmicutes	Tissierellia	unclassified	unclassified	Sedimentibacter	Sedimentibacter sp. B4	Ident	3.88437	Ident	n.d.		0.217392			999	999	999	999	Ident	Unique for 245T	Ident	Ident
518058771	citrate lyase subunit alpha [Sedimentibacter sp. B4]	Citrate lyase, alpha subunit	metabolism	Energy production and conversion	Firmicutes	heterogeneous	heterogeneous	heterogeneous	heterogeneous	heterogeneous	7.39287	7.47499	8.42134	8.23533	0.306357	0.655847	0.0466193	0.159506	0.884989	0.954009	0.246102	0.507564	-0.0821189	0.186003	non-differential	non-differential
518058772	citrate (pro-3S)-lyase subunit beta [Sedimentibacter sp. B4]	Citrate lyase beta subunit	metabolism	Carbohydrate transport and metabolism	Firmicutes	Tissierellia	unclassified	unclassified	Sedimentibacter	Sedimentibacter sp. B4	7.73401	7.49951	8.61769	8.68362	0.158409	0.403437	0.49914	0.497511	0.394295	0.688057	0.72317	0.867749	0.2345	-0.0659284	non-differential	non-differential
518058774	[citrate (pro-3S)-lyase] ligase [Sedimentibacter sp. B4]	Citrate lyase synthetase	metabolism	Energy production and conversion	Firmicutes	Tissierellia	unclassified	unclassified	Sedimentibacter	Sedimentibacter sp. B4	Ident	1.99898	n.d.	n.d.		2.09978			999	999	999	999	Ident	n.a.	Ident	n.a.
518058776	hypothetical protein [Sedimentibacter sp. B4]	Uncharacterized protein conserved in bacteria	poorly characterized	Function unknown	Firmicutes	Tissierellia	unclassified	unclassified	Sedimentibacter	Sedimentibacter sp. B4	7.10036	6.41412	6.56705	8.34992	0.970855	0.86625	0.734187	0.454185	0.204696	0.534593	0.011915	0.132561	0.686241	-1.78286	non-differential	-1.78286
518058778	hypothetical protein [Sedimentibacter sp. B4]	Uncharacterized protein conserved in bacteria	poorly characterized	Function unknown	Firmicutes	Tissierellia	unclassified	unclassified	Sedimentibacter	Sedimentibacter sp. B4	7.88537	8.22895	10.4368	9.2473	0.372418	0.385982	1.64115	0.38964	0.0659679	0.330273	0.256761	0.520319	-0.34358	1.18947	non-differential	non-differential
518058779	hypothetical protein [Sedimentibacter sp. B4]	Uncharacterized conserved protein	poorly characterized	Function unknown	Firmicutes	Tissierellia	unclassified	unclassified	Sedimentibacter	Sedimentibacter sp. B4	4.3884	4.83604	4.93041	5.30287	0.31915	0.90582	0.79993	0.540812	0.303498	0.614969	0.681253	0.846577	-0.447637	-0.372466	non-differential	non-differential
518058780	hypothetical protein [Sedimentibacter sp. B4]	Uncharacterized protein involved in propionate catabolism	poorly characterized	General function prediction only	Firmicutes	Tissierellia	unclassified	unclassified	Sedimentibacter	Sedimentibacter sp. B4	4.99883	4.41556	4.31164	4.6474	0.969511	1.0769	0.61017	0.211354	0.544984	0.783355	0.510253	0.750342	0.583268	-0.335761	non-differential	non-differential
518058783	hydratase [Sedimentibacter sp. B4]	Aconitase A	metabolism	Energy production and conversion	heterogeneous	heterogeneous	heterogeneous	heterogeneous	heterogeneous	heterogeneous	7.68041	7.38668	8.44507	8.73534	0.119259	0.858826	0.493691	0.318863	0.355365	0.655486	0.377296	0.64018	0.293726	-0.290272	non-differential	non-differential
518058784	isocitrate dehydrogenase, NADP-dependent [Sedimentibacter sp. B4]	Isocitrate dehydrogenases	metabolism	Energy production and conversion	Firmicutes	Tissierellia	unclassified	unclassified	Sedimentibacter	Sedimentibacter sp. B4	5.6746	5.30667	4.90768	4.54603	0.261092	1.00537	0.224081	0.403263	0.573198	0.80561	0.264859	0.528539	0.367934	0.361651	non-differential	non-differential
518058795	ATP:cob(I)alamin adenosyltransferase [Sedimentibacter sp. B4]	Uncharacterized conserved protein	poorly characterized	Function unknown	Firmicutes	Tissierellia	unclassified	unclassified	Sedimentibacter	Sedimentibacter sp. B4	3.69005	3.79439	3.65133	4.69013	0.693209	0.358516	0.424069	0.386531	0.751781	0.89774	0.0368455	0.205067	-0.104347	-1.0388	non-differential	-1.0388
518058802	inosine 5-monophosphate dehydrogenase [Sedimentibacter sp. B4]	IMP dehydrogenase/GMP reductase	metabolism	Nucleotide transport and metabolism	heterogeneous	heterogeneous	heterogeneous	heterogeneous	heterogeneous	heterogeneous	6.81643	6.33549	6.44256	7.83443	0.329222	0.707576	0.706246	0.122367	0.23197	0.550482	0.0124777	0.133529	0.480939	-1.39187	non-differential	-1.39187
518058893	hypothetical protein [Sedimentibacter sp. B4]	Cell division GTPase	cellular processes and signaling	Cell cycle control, cell division, chromosome partitioning	Firmicutes	Tissierellia	unclassified	unclassified	Sedimentibacter	Sedimentibacter sp. B4	Ident	Ident	Ident	n.d.					999	999	999	999	Ident	Unique for 245T	Ident	Ident
518058898	hypothetical protein [Sedimentibacter sp. B4]	Predicted DNA-binding protein with PD1-like DNA-binding motif	poorly characterized	General function prediction only	Firmicutes	Tissierellia	unclassified	unclassified	Sedimentibacter	Sedimentibacter sp. B4	9.23447	8.78247	8.70745	8.2518	0.187741	0.260167	0.171866	0.281834	0.00669127	0.14486	0.163234	0.409914	0.452002	0.455652	0.452002	non-differential
518058899	L-threonine 3-dehydrogenase [Sedimentibacter sp. B4]	Threonine dehydrogenase and related Zn-dependent dehydrogenases	metabolism	Amino acid transport and metabolism	Firmicutes	Tissierellia	unclassified	unclassified	Sedimentibacter	Sedimentibacter sp. B4	6.66242	6.76555	6.84215	7.20314	0.631779	0.242058	0.358518	0.335557	0.357767	0.657943	0.121165	0.347369	-0.103129	-0.360982	non-differential	non-differential
518058901	hypothetical protein [Sedimentibacter sp. B4]	Universal stress protein UspA and related nucleotide-binding proteins	cellular processes and signaling	Signal transduction mechanisms	Firmicutes	Tissierellia	unclassified	unclassified	Sedimentibacter	Sedimentibacter sp. B4	Ident	Ident	6.65973	6.96373			0.383278	0.404731	999	999	0.346775	0.612886	Ident	-0.303998	Ident	non-differential
518058902	hypothetical protein [Sedimentibacter sp. B4]	Universal stress protein UspA and related nucleotide-binding proteins	cellular processes and signaling	Signal transduction mechanisms	Firmicutes	Tissierellia	unclassified	unclassified	Sedimentibacter	Sedimentibacter sp. B4	3.98644	3.67292	5.06641	4.88412	0.441788	0.653343	0.288124	0.731547	0.776516	0.910261	0.882242	0.943884	0.313519	0.182285	non-differential	non-differential
518058910	hypothetical protein [Sedimentibacter sp. B4]	ABC-type oligopeptide transport system, periplasmic component	metabolism	Amino acid transport and metabolism	Firmicutes	Tissierellia	unclassified	unclassified	Sedimentibacter	Sedimentibacter sp. B4	3.73058	n.d.	3.26196	n.d.	0.562637		0.46448		0.0210706	0.205542	0.0210706	0.150662	Unique for 245T	Unique for 245T	Unique for 245T	Unique for 245T
518058912	hypothetical protein [Sedimentibacter sp. B4]	Uncharacterized conserved protein	poorly characterized	Function unknown	Firmicutes	Tissierellia	unclassified	unclassified	Sedimentibacter	Sedimentibacter sp. B4	2.94691	2.44009	Ident	Ident	0.0116774	0.479084			0.0606524	0.330273	999	999	0.506818	Ident	non-differential	Ident
518058919	pyruvate carboxylase [Sedimentibacter sp. B4]	Pyruvate carboxylase	metabolism	Energy production and conversion	Firmicutes	heterogeneous	heterogeneous	heterogeneous	heterogeneous	heterogeneous	3.03446	3.28541	4.49332	5.72495	0.974039	0.641316	0.96107	0.820771	0.812255	0.925506	0.075577	0.271249	-0.250959	-1.23163	non-differential	non-differential
518058920	hypothetical protein [Sedimentibacter sp. B4]	Predicted amidohydrolase	poorly characterized	General function prediction only	Firmicutes	Tissierellia	unclassified	unclassified	Sedimentibacter	Sedimentibacter sp. B4	n.d.	Ident	5.31133	4.58769			0.309842	0.353599	999	999	0.0125783	0.133529	Unique for -245T	0.723636	Ident	0.723636
518058981	hypothetical protein [Sedimentibacter sp. B4]	Predicted transcriptional regulators	information storage and processing	Transcription	Firmicutes	Tissierellia	unclassified	unclassified	Sedimentibacter	Sedimentibacter sp. B4	5.41708	5.75066	5.62712	4.32847	0.347326	0.135429	0.674511	1.03524	0.324693	0.630482	0.0433727	0.22862	-0.333582	1.29865	non-differential	1.29865
518058991	hypothetical protein [Sedimentibacter sp. B4]	ABC-type oligopeptide transport system, periplasmic component	metabolism	Amino acid transport and metabolism	Firmicutes	Tissierellia	unclassified	unclassified	Sedimentibacter	Sedimentibacter sp. B4	5.55528	5.87931	7.32122	7.13723	0.958358	0.152612	0.478647	0.481804	0.4714	0.745562	0.230447	0.493434	-0.324035	0.183994	non-differential	non-differential
518058995	hypothetical protein [Sedimentibacter sp. B4]	ABC-type oligopeptide transport system, ATPase component	metabolism	Amino acid transport and metabolism	heterogeneous	heterogeneous	heterogeneous	heterogeneous	heterogeneous	heterogeneous	n.d.	n.d.	5.39176	5.53726			0.608873	0.0495239	999	999	0.636262	0.829893	n.a.	-0.145503	n.a.	non-differential
518059008	hypothetical protein [Sedimentibacter sp. B4]	Predicted amino acid racemase	metabolism	Amino acid transport and metabolism	Firmicutes	Tissierellia	unclassified	unclassified	Sedimentibacter	Sedimentibacter sp. B4	Ident	3.3181	Ident	4.67996		0.456405		0.386829	999	999	999	999	Ident	Ident	Ident	Ident
518059009	hypothetical protein [Sedimentibacter sp. B4]	Uncharacterized protein, 4-oxalocrotonate tautomerase homolog	poorly characterized	General function prediction only	Firmicutes	Tissierellia	unclassified	unclassified	Sedimentibacter	Sedimentibacter sp. B4	4.16474	Ident	n.d.	Ident	0.042212				999	999	999	999	Ident	Unique for -245T	Ident	Ident
518059013	hypothetical protein [Sedimentibacter sp. B4]	Uncharacterized ABC-type transport system, periplasmic component/surface lipoprotein	poorly characterized	General function prediction only	heterogeneous	heterogeneous	heterogeneous	heterogeneous	heterogeneous	heterogeneous	7.28286	7.00299	8.94619	9.03329	0.334269	0.258137	0.208965	0.128911	0.791721	0.917356	0.591555	0.800729	0.27987	-0.0871011	non-differential	non-differential
518059014	ABC transporter ATP-binding protein [Sedimentibacter sp. B4]	ABC-type uncharacterized transport systems, ATPase components	poorly characterized	General function prediction only	Firmicutes	heterogeneous	heterogeneous	heterogeneous	heterogeneous	heterogeneous	1.67664	n.d.	3.43004	3.8122	0.0231246		0.219769	0.701297	999	999	0.535456	0.762611	Unique for 245T	-0.38216	non-differential	non-differential
518059021	paraslipin [Sedimentibacter sp. B4]	Membrane protease subunits, stomatin/prohibitin homologs	cellular processes and signaling	Posttranslational modification, protein turnover, chaperones	heterogeneous	heterogeneous	heterogeneous	heterogeneous	heterogeneous	heterogeneous	6.97669	6.3492	6.33306	6.48407	0.242289	0.701458	0.364253	0.500251	0.299297	0.60956	0.911021	0.963185	0.627485	-0.151006	non-differential	non-differential
518059030	transcriptional regulator [Sedimentibacter sp. B4]	Bacterial nucleoid DNA-binding protein	information storage and processing	Replication, recombination and repair	Firmicutes	heterogeneous	heterogeneous	heterogeneous	heterogeneous	heterogeneous	8.12743	8.49507	8.80185	9.09553	0.39995	0.433926	0.386707	0.384999	0.105789	0.405693	0.199177	0.454371	-0.36764	-0.293673	non-differential	non-differential
518059033	ABC transporter ATP-binding protein [Sedimentibacter sp. B4]	ABC-type branched-chain amino acid transport systems, ATPase component	metabolism	Amino acid transport and metabolism	Firmicutes	heterogeneous	heterogeneous	heterogeneous	heterogeneous	heterogeneous	4.77138	4.04453	5.68456	5.02662	0.404143	0.580184	0.266609	0.342854	0.174999	0.497019	0.170694	0.419396	0.726852	0.657948	non-differential	non-differential
518059034	ABC transporter ATP-binding protein [Sedimentibacter sp. B4]	ABC-type branched-chain amino acid transport systems, ATPase component	metabolism	Amino acid transport and metabolism	Firmicutes	heterogeneous	heterogeneous	heterogeneous	heterogeneous	heterogeneous	4.65373	4.28867	5.03587	4.112	0.273724	0.525481	0.530644	1.64107	0.224922	0.549068	0.276576	0.542626	0.365062	0.923871	non-differential	non-differential
518059037	hypothetical protein [Sedimentibacter sp. B4]	ABC-type branched-chain amino acid transport systems, periplasmic component	metabolism	Amino acid transport and metabolism	Firmicutes	Tissierellia	unclassified	unclassified	Sedimentibacter	Sedimentibacter sp. B4	7.97015	7.90098	9.15355	9.26222	0.254121	0.38712	0.153443	0.330443	0.7606	0.901753	0.628104	0.82529	0.0691728	-0.108669	non-differential	non-differential
518059038	serine hydroxymethyltransferase [Sedimentibacter sp. B4]	Glycine/serine hydroxymethyltransferase	metabolism	Amino acid transport and metabolism	heterogeneous	heterogeneous	heterogeneous	heterogeneous	heterogeneous	heterogeneous	6.56355	6.94004	6.37296	7.12816	0.794923	0.846885	0.933744	1.00495	0.591506	0.818934	0.469342	0.716917	-0.376487	-0.755206	non-differential	non-differential
518059039	alanine racemase [Sedimentibacter sp. B4]	Alanine racemase	cellular processes and signaling	Cell wall/membrane/envelope biogenesis	Firmicutes	Tissierellia	unclassified	unclassified	Sedimentibacter	Sedimentibacter sp. B4	5.42932	4.70924	4.97508	4.97055	0.336222	0.663056	0.526148	0.750247	0.0640897	0.330273	0.692506	0.851126	0.720085	0.00453814	non-differential	non-differential
518059060	hypothetical protein [Sedimentibacter sp. B4]	Translation elongation factors (GTPases)	information storage and processing	Translation, ribosomal structure and biogenesis	heterogeneous	heterogeneous	heterogeneous	heterogeneous	heterogeneous	heterogeneous	5.64913	6.13279	6.95985	7.26353	0.381111	0.482943	0.161494	0.148128	0.114517	0.413017	0.939357	0.972186	-0.483661	-0.303682	non-differential	non-differential
518059091	proline--tRNA ligase [Sedimentibacter sp. B4]	Prolyl-tRNA synthetase	information storage and processing	Translation, ribosomal structure and biogenesis	Firmicutes	heterogeneous	heterogeneous	heterogeneous	heterogeneous	heterogeneous	3.49587	4.50513	6.10543	6.29182	1.36974	0.109863	0.178983	0.498956	0.0419886	0.299423	0.334294	0.605164	-1.00925	-0.186393	-1.00925	non-differential
518059092	hypothetical protein [Sedimentibacter sp. B4]	5'-nucleotidase/2',3'-cyclic phosphodiesterase and related esterases	metabolism	Nucleotide transport and metabolism	Firmicutes	Tissierellia	unclassified	unclassified	Sedimentibacter	Sedimentibacter sp. B4	6.77007	6.6161	7.92626	7.249	0.358421	0.826937	0.191604	0.751441	0.975722	0.986919	0.161807	0.408289	0.153966	0.677261	non-differential	non-differential
518059098	hypothetical protein [Sedimentibacter sp. B4]	Electron transfer flavoprotein, alpha subunit	metabolism	Energy production and conversion	Firmicutes	heterogeneous	heterogeneous	heterogeneous	heterogeneous	heterogeneous	n.d.	Ident	7.8341	6.85307			0.712101	0.184335	999	999	0.0134025	0.135711	Unique for -245T	0.981028	Ident	0.981028
518059099	hypothetical protein [Sedimentibacter sp. B4]	Electron transfer flavoprotein, beta subunit	metabolism	Energy production and conversion	Firmicutes	heterogeneous	heterogeneous	heterogeneous	heterogeneous	heterogeneous	3.82246	3.40408	4.52447	4.07742	0.156449	0.257009	0.282061	0.438781	0.122117	0.421562	0.0917025	0.300474	0.418378	0.447054	non-differential	non-differential
518059100	FAD-binding oxidoreductase [Sedimentibacter sp. B4]	FAD/FMN-containing dehydrogenases	metabolism	Energy production and conversion	Firmicutes	Tissierellia	unclassified	unclassified	Sedimentibacter	Sedimentibacter sp. B4	3.51466	Ident	Ident	4.1124	0.183044			0.551551	999	999	999	999	Ident	Ident	Ident	Ident
518059109	hypothetical protein [Sedimentibacter sp. B4]	Universal stress protein UspA and related nucleotide-binding proteins	cellular processes and signaling	Signal transduction mechanisms	Firmicutes	Tissierellia	unclassified	unclassified	Sedimentibacter	Sedimentibacter sp. B4	8.31129	8.06066	8.77648	8.721	0.571731	0.304583	0.379801	0.334094	0.374774	0.671812	0.31059	0.578258	0.250628	0.0554805	non-differential	non-differential
518059115	hypothetical protein [Sedimentibacter sp. B4]	Diaminopimelate epimerase	metabolism	Amino acid transport and metabolism	Firmicutes	Tissierellia	unclassified	unclassified	Sedimentibacter	Sedimentibacter sp. B4	5.18977	6.07327	n.d.	5.51669	0.855957	0.482215		0.624773	0.0610128	0.330273	0.0689184	0.258465	-0.883495	Unique for -245T	non-differential	non-differential
518059116	hypothetical protein [Sedimentibacter sp. B4]	-	-	-	Firmicutes	Tissierellia	unclassified	unclassified	Sedimentibacter	Sedimentibacter sp. B4	8.60657	8.45948	7.6456	6.82308	0.225541	0.437121	0.291868	2.21518	0.808811	0.924577	0.531004	0.762611	0.147084	0.822514	non-differential	non-differential
518059130	hypothetical protein [Sedimentibacter sp. B4]	-	-	-	Firmicutes	Tissierellia	unclassified	unclassified	Sedimentibacter	Sedimentibacter sp. B4	4.52603	n.d.	n.d.	n.d.	0.325658				999	999	999	999	Unique for 245T	n.a.	non-differential	n.a.
518059133	cell division ATP-binding protein FtsE [Sedimentibacter sp. B4]	Predicted ATPase involved in cell division	cellular processes and signaling	Cell cycle control, cell division, chromosome partitioning	Firmicutes	Tissierellia	unclassified	unclassified	Sedimentibacter	Sedimentibacter sp. B4	2.44529	Ident	n.d.	n.d.	0.224118				999	999	999	999	Ident	n.a.	Ident	n.a.
518059135	hypothetical protein [Sedimentibacter sp. B4]	Membrane proteins related to metalloendopeptidases	cellular processes and signaling	Cell wall/membrane/envelope biogenesis	Firmicutes	Tissierellia	unclassified	unclassified	Sedimentibacter	Sedimentibacter sp. B4	n.d.	Ident	Ident	4.56412				0.482695	999	999	999	999	Unique for -245T	Ident	Ident	Ident
518059149	hypothetical protein [Sedimentibacter sp. B4]	Uncharacterized protein conserved in bacteria	poorly characterized	Function unknown	heterogeneous	heterogeneous	heterogeneous	heterogeneous	heterogeneous	heterogeneous	3.32525	3.45819	4.45747	4.4444	1.07616	0.693588	0.582718	0.415705	0.850515	0.940068	0.495263	0.738894	-0.132943	0.0130749	non-differential	non-differential
518059165	hypothetical protein [Sedimentibacter sp. B4]	-	-	-	Firmicutes	Tissierellia	unclassified	unclassified	Sedimentibacter	Sedimentibacter sp. B4	6.44236	6.46884	Ident	5.63449	0.781628	0.343974		0.987664	0.715663	0.885344	999	999	-0.0264726	Ident	non-differential	Ident
518059166	hypothetical protein [Sedimentibacter sp. B4]	-	-	-	Firmicutes	Tissierellia	unclassified	unclassified	Sedimentibacter	Sedimentibacter sp. B4	n.d.	n.d.	Ident	5.13036				0.757072	999	999	999	999	n.a.	Ident	n.a.	Ident
518059168	alpha-ketoacid dehydrogenase subunit beta [Sedimentibacter sp. B4]	Pyruvate/2-oxoglutarate dehydrogenase complex, dehydrogenase (E1) component, eukaryotic type, beta subunit	metabolism	Energy production and conversion	Firmicutes	Tissierellia	unclassified	unclassified	Sedimentibacter	Sedimentibacter sp. B4	8.87266	8.78856	9.46084	8.31811	0.380375	0.258152	0.343306	0.497474	0.740518	0.896321	0.0468323	0.234835	0.0840955	1.14272	non-differential	1.14272
518059169	hypothetical protein [Sedimentibacter sp. B4]	Pyruvate/2-oxoglutarate dehydrogenase complex, dihydrolipoamide acyltransferase (E2) component, and related enzymes	metabolism	Energy production and conversion	Firmicutes	Tissierellia	unclassified	unclassified	Sedimentibacter	Sedimentibacter sp. B4	3.44817	4.2674	3.95428	Ident	0.851741	2.91739	1.1309		0.443442	0.728692	999	999	-0.819233	Ident	non-differential	Ident
518059170	dihydrolipoyl dehydrogenase [Sedimentibacter sp. B4]	Pyruvate/2-oxoglutarate dehydrogenase complex, dihydrolipoamide dehydrogenase (E3) component, and related enzymes	metabolism	Energy production and conversion	Firmicutes	Tissierellia	unclassified	unclassified	Sedimentibacter	Sedimentibacter sp. B4	5.60936	5.11137	5.18204	5.03207	0.323264	0.484176	0.428199	0.556237	0.119267	0.420582	0.580025	0.792642	0.497993	0.149971	non-differential	non-differential
518059171	hypothetical protein [Sedimentibacter sp. B4]	Uncharacterized conserved protein	poorly characterized	Function unknown	Firmicutes	Tissierellia	unclassified	unclassified	Sedimentibacter	Sedimentibacter sp. B4	2.91179	Ident	3.55198	3.51048	0.520995		1.03301	0.381837	999	999	0.324098	0.591134	Ident	0.0414985	Ident	non-differential
518059178	O-acetylhomoserine aminocarboxypropyltransferase [Sedimentibacter sp. B4]	O-acetylhomoserine sulfhydrylase	metabolism	Amino acid transport and metabolism	heterogeneous	heterogeneous	heterogeneous	heterogeneous	heterogeneous	heterogeneous	6.12871	5.82997	7.16757	7.62021	0.543921	0.813395	0.300316	0.298665	0.455105	0.73268	0.122392	0.349263	0.298739	-0.452636	non-differential	non-differential
518059179	hypothetical protein [Sedimentibacter sp. B4]	-	-	-	Firmicutes	Tissierellia	unclassified	unclassified	Sedimentibacter	Sedimentibacter sp. B4	7.23904	6.65254	7.80683	7.75342	0.457785	0.133674	0.222681	0.391114	0.151078	0.460321	0.558673	0.777338	0.586496	0.0534127	non-differential	non-differential
518059184	hypothetical protein [Sedimentibacter sp. B4]	Uncharacterized protein conserved in bacteria	poorly characterized	Function unknown	Firmicutes	Tissierellia	unclassified	unclassified	Sedimentibacter	Sedimentibacter sp. B4	n.d.	n.d.	2.19703	Ident			0.055141		999	999	999	999	n.a.	Ident	n.a.	Ident
518059198	rod shape-determining protein [Sedimentibacter sp. B4]	Actin-like ATPase involved in cell morphogenesis	cellular processes and signaling	Cell cycle control, cell division, chromosome partitioning	Firmicutes	Tissierellia	unclassified	unclassified	Sedimentibacter	Sedimentibacter sp. B4	4.53129	4.46777	8.23889	8.42237	0.577603	0.304268	0.12481	0.41392	0.860151	0.944329	0.690022	0.850404	0.0635212	-0.183478	non-differential	non-differential
518059225	rubrerythrin [Sedimentibacter sp. B4]	Rubrerythrin	metabolism	Energy production and conversion	Firmicutes	heterogeneous	heterogeneous	heterogeneous	heterogeneous	heterogeneous	5.53734	5.70063	5.34909	7.01841	1.3504	0.886217	0.626671	0.606527	0.842277	0.937187	0.0103214	0.124611	-0.163296	-1.66932	non-differential	-1.66932
518059227	(2Fe-2S)-binding protein [Sedimentibacter sp. B4]	Aerobic-type carbon monoxide dehydrogenase, small subunit CoxS/CutS homologs	metabolism	Energy production and conversion	Firmicutes	Tissierellia	unclassified	unclassified	Sedimentibacter	Sedimentibacter sp. B4	Ident	3.9085	Ident	3.98849		0.18712		0.392072	999	999	999	999	Ident	Ident	Ident	Ident
518059251	phosphate acetyl/butyryl transferase [Sedimentibacter sp. B4]	Phosphotransacetylase	metabolism	Energy production and conversion	heterogeneous	heterogeneous	heterogeneous	heterogeneous	heterogeneous	heterogeneous	6.789	6.41722	7.3315	6.92596	0.387426	0.601657	0.293931	0.464133	0.387433	0.684455	0.170751	0.419396	0.371786	0.40554	non-differential	non-differential
518059264	molecular chaperone HtpG [Sedimentibacter sp. B4]	Molecular chaperone, HSP90 family	cellular processes and signaling	Posttranslational modification, protein turnover, chaperones	heterogeneous	heterogeneous	heterogeneous	heterogeneous	heterogeneous	heterogeneous	5.45758	5.70505	6.35374	6.23669	0.85682	0.896543	0.23322	0.532045	0.70066	0.878421	0.24785	0.50883	-0.247469	0.117044	non-differential	non-differential
518059268	tRNA threonylcarbamoyladenosine biosynthesis protein TsaE [Sedimentibacter sp. B4]	Predicted ATPase or kinase	poorly characterized	General function prediction only	Firmicutes	Tissierellia	unclassified	unclassified	Sedimentibacter	Sedimentibacter sp. B4	3.09453	3.96397	n.d.	n.d.	0.380128	0.113801			0.0482634	0.324562	999	999	-0.869446	n.a.	-0.869446	n.a.
518059270	hypothetical protein [Sedimentibacter sp. B4]	Geranylgeranyl pyrophosphate synthase	metabolism	Coenzyme transport and metabolism	Firmicutes	Tissierellia	unclassified	unclassified	Sedimentibacter	Sedimentibacter sp. B4	Ident	4.02851	Ident	Ident		0.319012			999	999	999	999	Ident	Ident	Ident	Ident
518059271	hypothetical protein [Sedimentibacter sp. B4]	Methionine synthase I, cobalamin-binding domain	metabolism	Amino acid transport and metabolism	Firmicutes	Tissierellia	unclassified	unclassified	Sedimentibacter	Sedimentibacter sp. B4	2.77641	2.9663	2.99287	3.30414	0.207238	0.739942	0.201024	1.04322	0.462361	0.738102	0.66515	0.841219	-0.189897	-0.31127	non-differential	non-differential
518059272	5,10-methylenetetrahydrofolate reductase [Sedimentibacter sp. B4]	5,10-methylenetetrahydrofolate reductase	metabolism	Amino acid transport and metabolism	Firmicutes	Tissierellia	unclassified	unclassified	Sedimentibacter	Sedimentibacter sp. B4	3.56155	3.42274	2.86764	Ident	0.167581	0.0242681	0.865163		0.98896	0.993114	999	999	0.138809	Ident	non-differential	Ident
518059280	cold-shock protein [Sedimentibacter sp. B4]	Cold shock proteins	information storage and processing	Transcription	Firmicutes	Tissierellia	unclassified	unclassified	Sedimentibacter	Sedimentibacter sp. B4	n.d.	n.d.	n.d.	5.00254				0.535452	999	999	0.0689184	0.258465	n.a.	Unique for -245T	n.a.	non-differential
518059282	heme ABC transporter ATP-binding protein [Sedimentibacter sp. B4]	ATPase components of ABC transporters with duplicated ATPase domains	poorly characterized	General function prediction only	Firmicutes	heterogeneous	heterogeneous	heterogeneous	heterogeneous	heterogeneous	4.0052	4.1241	4.93291	5.5738	0.254806	0.448533	0.679269	0.860759	0.86407	0.945199	0.47942	0.723529	-0.118902	-0.640882	non-differential	non-differential
518059283	cell division protein FtsZ [Sedimentibacter sp. B4]	Cell division GTPase	cellular processes and signaling	Cell cycle control, cell division, chromosome partitioning	Firmicutes	heterogeneous	heterogeneous	heterogeneous	heterogeneous	heterogeneous	6.46843	6.93778	8.67716	8.52655	0.908708	0.464866	0.252274	0.0989612	0.301298	0.612019	0.128479	0.357404	-0.469349	0.150618	non-differential	non-differential
518059289	UDP-N-acetylglucosamine--N-acetylmuramyl-(pentapeptide) pyrophosphoryl-undecaprenol N-acetylglucosamine transferase [Sedimentibacter sp. B4]	UDP-N-acetylglucosamine:LPS N-acetylglucosamine transferase	cellular processes and signaling	Cell wall/membrane/envelope biogenesis	Firmicutes	Tissierellia	unclassified	unclassified	Sedimentibacter	Sedimentibacter sp. B4	3.05816	1.43146	n.d.	Ident	0.211605	0.11798			6.70577e-06	0.00330997	999	999	1.6267	Unique for -245T	1.6267	Ident
518059293	UDP-N-acetylmuramoyl-L-alanyl-D-glutamate--2,6-diaminopimelate ligase [Sedimentibacter sp. B4]	UDP-N-acetylmuramyl tripeptide synthase	cellular processes and signaling	Cell wall/membrane/envelope biogenesis	Firmicutes	Tissierellia	unclassified	unclassified	Sedimentibacter	Sedimentibacter sp. B4	Ident	Ident	3.99044	4.13769			0.399897	0.0306499	999	999	0.0820904	0.282236	Ident	-0.147246	Ident	non-differential
518059296	16S rRNA (cytosine(1402)-N(4))-methyltransferase [Sedimentibacter sp. B4]	Predicted S-adenosylmethionine-dependent methyltransferase involved in cell envelope biogenesis	cellular processes and signaling	Cell wall/membrane/envelope biogenesis	Firmicutes	heterogeneous	heterogeneous	heterogeneous	heterogeneous	heterogeneous	4.01006	4.2325	4.00119	5.19706	0.964253	0.723999	0.666954	0.402487	0.488496	0.752439	0.0329389	0.191828	-0.22244	-1.19587	non-differential	-1.19587
518059297	division/cell wall cluster transcriptional repressor MraZ [Sedimentibacter sp. B4]	Uncharacterized protein conserved in bacteria	poorly characterized	Function unknown	Firmicutes	Tissierellia	unclassified	unclassified	Sedimentibacter	Sedimentibacter sp. B4	3.81623	Ident	n.d.	n.d.	0.308828				999	999	999	999	Ident	n.a.	Ident	n.a.
518059299	phenylalanine--tRNA ligase subunit beta [Sedimentibacter sp. B4]	Phenylalanyl-tRNA synthetase beta subunit	information storage and processing	Translation, ribosomal structure and biogenesis	Firmicutes	heterogeneous	heterogeneous	heterogeneous	heterogeneous	heterogeneous	6.57037	6.6615	8.01127	7.95847	0.22676	0.306955	0.109476	0.203532	0.369151	0.666265	0.671368	0.84245	-0.0911258	0.0528016	non-differential	non-differential
518059300	phenylalanine--tRNA ligase subunit alpha [Sedimentibacter sp. B4]	Phenylalanyl-tRNA synthetase alpha subunit	information storage and processing	Translation, ribosomal structure and biogenesis	Firmicutes	heterogeneous	heterogeneous	heterogeneous	heterogeneous	heterogeneous	4.16976	4.73986	6.66672	6.5752	1.10526	1.3359	0.153766	0.577035	0.541573	0.780726	0.982937	0.990703	-0.570099	0.0915219	non-differential	non-differential
518059306	L-serine dehydratase, iron-sulfur-dependent subunit beta [Sedimentibacter sp. B4]	L-serine deaminase	metabolism	Amino acid transport and metabolism	Firmicutes	Tissierellia	unclassified	unclassified	Sedimentibacter	Sedimentibacter sp. B4	n.d.	Ident	5.6675	5.74711			0.614511	0.669861	999	999	0.281775	0.549032	Unique for -245T	-0.0796102	Ident	non-differential
518059310	hypothetical protein [Sedimentibacter sp. B4]	-	-	-	Firmicutes	Tissierellia	unclassified	unclassified	Sedimentibacter	Sedimentibacter sp. B4	4.7569	4.08738	Ident	n.d.	0.199162	0.492465			0.0418048	0.299423	999	999	0.669522	Unique for 245T	0.669522	Ident
518059316	arginine--tRNA ligase [Sedimentibacter sp. B4]	Arginyl-tRNA synthetase	information storage and processing	Translation, ribosomal structure and biogenesis	Firmicutes	heterogeneous	heterogeneous	heterogeneous	heterogeneous	heterogeneous	5.93273	5.47115	6.94173	6.96456	0.403633	0.628736	0.125664	0.300453	0.15381	0.464744	0.657311	0.840025	0.461581	-0.0228275	non-differential	non-differential
518059317	hypothetical protein [Sedimentibacter sp. B4]	-	-	-	Firmicutes	Tissierellia	unclassified	unclassified	Sedimentibacter	Sedimentibacter sp. B4	2.70724	Ident	3.03398	3.05246	0.648343		0.998247	1.11034	999	999	0.529502	0.762611	Ident	-0.0184761	Ident	non-differential
518059321	hypothetical protein [Sedimentibacter sp. B4]	Chromosome segregation ATPases	cellular processes and signaling	Cell cycle control, cell division, chromosome partitioning	Firmicutes	Tissierellia	unclassified	unclassified	Sedimentibacter	Sedimentibacter sp. B4	5.07785	4.87279	5.15637	4.81639	0.57381	0.561615	0.191128	0.612223	0.898161	0.958934	0.171182	0.420126	0.205056	0.339971	non-differential	non-differential
518059329	pyruvate, phosphate dikinase [Sedimentibacter sp. B4]	Phosphoenolpyruvate synthase/pyruvate phosphate dikinase	metabolism	Carbohydrate transport and metabolism	heterogeneous	heterogeneous	heterogeneous	heterogeneous	heterogeneous	heterogeneous	6.33002	6.26673	7.63575	7.84749	0.611503	0.337268	0.254507	0.360938	0.716077	0.885344	0.695457	0.85275	0.0632907	-0.211749	non-differential	non-differential
518059330	hypothetical protein [Sedimentibacter sp. B4]	Dihydrofolate reductase	metabolism	Coenzyme transport and metabolism	Firmicutes	Tissierellia	unclassified	unclassified	Sedimentibacter	Sedimentibacter sp. B4	4.59134	5.09294	4.28319	4.60782	0.131661	0.12983	0.533097	0.530447	0.0635313	0.330273	0.575279	0.791008	-0.501597	-0.324634	non-differential	non-differential
518059331	thymidylate synthase [Sedimentibacter sp. B4]	Thymidylate synthase	metabolism	Nucleotide transport and metabolism	heterogeneous	heterogeneous	heterogeneous	heterogeneous	heterogeneous	heterogeneous	5.74752	5.78399	6.33122	6.1604	0.275811	0.257413	0.308331	0.465392	0.826942	0.931244	0.203122	0.460361	-0.0364705	0.170824	non-differential	non-differential
518059343	hypothetical protein [Sedimentibacter sp. B4]	-	-	-	Firmicutes	Tissierellia	unclassified	unclassified	Sedimentibacter	Sedimentibacter sp. B4	5.85745	4.95461	5.57389	5.84581	0.33707	1.0871	0.237335	0.462902	0.0466812	0.317381	0.269879	0.534817	0.902847	-0.271915	0.902847	non-differential
518059348	uracil phosphoribosyltransferase [Sedimentibacter sp. B4]	Uracil phosphoribosyltransferase	metabolism	Nucleotide transport and metabolism	heterogeneous	heterogeneous	heterogeneous	heterogeneous	heterogeneous	heterogeneous	5.18034	5.31713	5.36825	5.47639	0.547613	0.558388	0.44997	0.690175	0.648209	0.855795	0.80561	0.912928	-0.136793	-0.108138	non-differential	non-differential
518059352	30S ribosomal protein S9 [Sedimentibacter sp. B4]	Ribosomal protein S9	information storage and processing	Translation, ribosomal structure and biogenesis	Firmicutes	heterogeneous	heterogeneous	heterogeneous	heterogeneous	heterogeneous	5.39475	4.68925	n.d.	4.93619	0.402312	2.26366		2.4057	0.496806	0.758268	0.0210706	0.150662	0.705503	Unique for -245T	non-differential	Unique for -245T
518059353	50S ribosomal protein L13 [Sedimentibacter sp. B4]	Ribosomal protein L13	information storage and processing	Translation, ribosomal structure and biogenesis	Firmicutes	heterogeneous	heterogeneous	heterogeneous	heterogeneous	heterogeneous	6.38027	6.37798	4.24099	6.09865	0.446021	0.835121	0.992239	0.506591	0.951914	0.978239	0.0119511	0.132561	0.00229135	-1.85766	non-differential	-1.85766
518059356	energy-coupling factor transporter ATPase [Sedimentibacter sp. B4]	ABC-type cobalt transport system, ATPase component	metabolism	Inorganic ion transport and metabolism	Firmicutes	Tissierellia	unclassified	unclassified	Sedimentibacter	Sedimentibacter sp. B4	n.d.	Ident	3.20545	3.56835			0.429563	0.198564	999	999	0.687501	0.848709	Unique for -245T	-0.362907	Ident	non-differential
518059357	energy-coupling factor transporter ATPase [Sedimentibacter sp. B4]	ABC-type cobalt transport system, ATPase component	metabolism	Inorganic ion transport and metabolism	Firmicutes	Tissierellia	unclassified	unclassified	Sedimentibacter	Sedimentibacter sp. B4	4.43729	4.47906	4.40515	4.46474	0.438177	0.309275	0.361782	0.804547	0.628033	0.841988	0.791327	0.90491	-0.0417722	-0.0595904	non-differential	non-differential
518059365	DNA-directed RNA polymerase subunit alpha [Sedimentibacter sp. B4]	DNA-directed RNA polymerase, alpha subunit/40 kD subunit	information storage and processing	Transcription	heterogeneous	heterogeneous	heterogeneous	heterogeneous	heterogeneous	heterogeneous	8.67296	8.42046	8.17043	8.20325	0.158859	0.745503	0.196322	0.315017	0.73019	0.890689	0.709167	0.860432	0.252507	-0.0328204	non-differential	non-differential
518059366	30S ribosomal protein S4 [Sedimentibacter sp. B4]	Ribosomal protein S4 and related proteins	information storage and processing	Translation, ribosomal structure and biogenesis	Firmicutes	heterogeneous	heterogeneous	heterogeneous	heterogeneous	heterogeneous	6.18471	6.24815	5.77525	6.22769	0.283108	1.22256	1.23466	0.343662	0.908527	0.962723	0.501133	0.743411	-0.0634365	-0.452444	non-differential	non-differential
518059368	30S ribosomal protein S13 [Sedimentibacter sp. B4]	Ribosomal protein S13	information storage and processing	Translation, ribosomal structure and biogenesis	heterogeneous	heterogeneous	heterogeneous	heterogeneous	heterogeneous	heterogeneous	n.d.	Ident	6.28169	5.47008			0.217024	1.47701	999	999	0.313281	0.580856	Unique for -245T	0.811608	Ident	non-differential
518059371	hypothetical protein [Sedimentibacter sp. B4]	Ribosomal protein L14E/L6E/L27E	information storage and processing	Translation, ribosomal structure and biogenesis	Firmicutes	Tissierellia	unclassified	unclassified	Sedimentibacter	Sedimentibacter sp. B4	3.62051	2.86401	n.d.	n.d.	0.567224	0.8666			0.476817	0.747619	999	999	0.756503	n.a.	non-differential	n.a.
518059373	adenylate kinase [Sedimentibacter sp. B4]	Adenylate kinase and related kinases	metabolism	Nucleotide transport and metabolism	heterogeneous	heterogeneous	heterogeneous	heterogeneous	heterogeneous	heterogeneous	6.32078	6.68589	6.51482	5.91875	0.531532	0.395595	0.598386	0.609898	0.141104	0.450217	0.108138	0.326529	-0.365114	0.596071	non-differential	non-differential
518059377	30S ribosomal protein S5 [Sedimentibacter sp. B4]	Ribosomal protein S5	information storage and processing	Translation, ribosomal structure and biogenesis	Firmicutes	heterogeneous	heterogeneous	heterogeneous	heterogeneous	heterogeneous	8.03251	8.4515	6.15137	8.06393	0.696144	0.260346	0.7602	0.113267	0.160895	0.47779	0.000661305	0.0292371	-0.418991	-1.91256	non-differential	-1.91256
518059378	50S ribosomal protein L18 [Sedimentibacter sp. B4]	Ribosomal protein L18	information storage and processing	Translation, ribosomal structure and biogenesis	Firmicutes	Tissierellia	unclassified	unclassified	Sedimentibacter	Sedimentibacter sp. B4	Ident	5.09566	n.d.	n.d.		0.143741			999	999	999	999	Ident	n.a.	Ident	n.a.
518059379	50S ribosomal protein L6 [Sedimentibacter sp. B4]	Ribosomal protein L6P/L9E	information storage and processing	Translation, ribosomal structure and biogenesis	heterogeneous	heterogeneous	heterogeneous	heterogeneous	heterogeneous	heterogeneous	6.03287	6.15162	3.66321	5.06232	0.594885	0.670764	0.433725	0.539893	0.985892	0.992002	0.00155619	0.0465228	-0.118758	-1.39911	non-differential	-1.39911
518059380	30S ribosomal protein S8 [Sedimentibacter sp. B4]	Ribosomal protein S8	information storage and processing	Translation, ribosomal structure and biogenesis	Firmicutes	Tissierellia	unclassified	unclassified	Sedimentibacter	Sedimentibacter sp. B4	7.93315	8.2843	9.03408	9.4325	0.223245	0.262232	0.220632	0.338155	0.253827	0.572096	0.234922	0.498258	-0.351153	-0.398423	non-differential	non-differential
518059382	50S ribosomal protein L5 [Sedimentibacter sp. B4]	Ribosomal protein L5	information storage and processing	Translation, ribosomal structure and biogenesis	Firmicutes	heterogeneous	heterogeneous	heterogeneous	heterogeneous	heterogeneous	7.32109	7.47412	6.49082	7.36785	0.133466	0.301517	0.558604	0.560384	0.754198	0.898774	0.101804	0.317648	-0.153032	-0.877034	non-differential	non-differential
518059384	50S ribosomal protein L14 [Sedimentibacter sp. B4]	Ribosomal protein L14	information storage and processing	Translation, ribosomal structure and biogenesis	heterogeneous	heterogeneous	heterogeneous	heterogeneous	heterogeneous	heterogeneous	6.15979	6.14176	4.16314	5.62113	0.301138	0.57948	0.79165	0.483617	0.968323	0.982899	0.00668567	0.0962929	0.0180258	-1.45799	non-differential	-1.45799
518059388	30S ribosomal protein S3 [Sedimentibacter sp. B4]	Ribosomal protein S3	information storage and processing	Translation, ribosomal structure and biogenesis	Firmicutes	Tissierellia	unclassified	unclassified	Sedimentibacter	Sedimentibacter sp. B4	5.24574	4.57663	4.12177	5.98688	0.928953	1.29782	1.16806	0.30679	0.461051	0.737442	0.0313846	0.185052	0.669106	-1.86511	non-differential	-1.86511
518059389	50S ribosomal protein L22 [Sedimentibacter sp. B4]	Ribosomal protein L22	information storage and processing	Translation, ribosomal structure and biogenesis	Firmicutes	heterogeneous	heterogeneous	heterogeneous	heterogeneous	heterogeneous	3.35467	5.26008	4.21561	3.8322	0.41539	0.307916	0.643982	0.706806	0.000438102	0.044163	0.404426	0.662921	-1.90541	0.383411	-1.90541	non-differential
518059391	50S ribosomal protein L2 [Sedimentibacter sp. B4]	Ribosomal protein L2	information storage and processing	Translation, ribosomal structure and biogenesis	heterogeneous	heterogeneous	heterogeneous	heterogeneous	heterogeneous	heterogeneous	Ident	7.82135	6.00863	6.91634		0.156725	1.94425	0.312878	999	999	0.364793	0.629859	Ident	-0.907706	Ident	non-differential
518059393	50S ribosomal protein L4 [Sedimentibacter sp. B4]	Ribosomal protein L4	information storage and processing	Translation, ribosomal structure and biogenesis	Firmicutes	heterogeneous	heterogeneous	heterogeneous	heterogeneous	heterogeneous	6.12484	6.138	5.7025	6.48432	0.609188	1.45237	0.43944	0.838288	0.803751	0.922958	0.298553	0.566721	-0.0131551	-0.781815	non-differential	non-differential
518059394	50S ribosomal protein L3 [Sedimentibacter sp. B4]	Ribosomal protein L3	information storage and processing	Translation, ribosomal structure and biogenesis	Firmicutes	Tissierellia	unclassified	unclassified	Sedimentibacter	Sedimentibacter sp. B4	3.91246	4.70539	n.d.	Ident	0.732344	0.618726			0.167713	0.484166	999	999	-0.792927	Unique for -245T	non-differential	Ident
518059395	30S ribosomal protein S10 [Sedimentibacter sp. B4]	Ribosomal protein S10	information storage and processing	Translation, ribosomal structure and biogenesis	Firmicutes	heterogeneous	heterogeneous	heterogeneous	heterogeneous	heterogeneous	6.63796	6.65866	7.49809	7.96181	0.109132	0.41648	0.11306	0.346697	0.593584	0.819188	0.0982143	0.313759	-0.0207005	-0.463714	non-differential	non-differential
518059397	hypothetical protein [Sedimentibacter sp. B4]	Cation transport ATPase	metabolism	Inorganic ion transport and metabolism	Firmicutes	heterogeneous	heterogeneous	heterogeneous	heterogeneous	heterogeneous	4.74507	4.31168	5.17132	5.47401	0.229948	0.479452	0.42017	0.305082	0.288393	0.602772	0.233741	0.496341	0.433389	-0.302689	non-differential	non-differential
518059398	FAD-dependent oxidoreductase [Sedimentibacter sp. B4]	Uncharacterized FAD-dependent dehydrogenases	poorly characterized	General function prediction only	Firmicutes	Tissierellia	unclassified	unclassified	Sedimentibacter	Sedimentibacter sp. B4	Ident	3.8003	Ident	4.34002		1.2674		0.212553	999	999	999	999	Ident	Ident	Ident	Ident
518059408	hypothetical protein [Sedimentibacter sp. B4]	Uncharacterized protein conserved in bacteria	poorly characterized	Function unknown	Firmicutes	Tissierellia	unclassified	unclassified	Sedimentibacter	Sedimentibacter sp. B4	4.03886	n.d.	n.d.	n.d.	0.251459				0.0689184	0.330273	999	999	Unique for 245T	n.a.	non-differential	n.a.
518059410	2,3,4,5-tetrahydropyridine-2,6-dicarboxylate N-acetyltransferase [Sedimentibacter sp. B4]	Tetrahydrodipicolinate N-succinyltransferase	metabolism	Amino acid transport and metabolism	Firmicutes	Tissierellia	unclassified	unclassified	Sedimentibacter	Sedimentibacter sp. B4	5.10778	4.61929	5.56175	5.52632	0.630052	0.387327	0.457907	0.197186	0.161834	0.478407	0.856907	0.933544	0.488489	0.035428	non-differential	non-differential
518059412	4-hydroxy-tetrahydrodipicolinate synthase [Sedimentibacter sp. B4]	Dihydrodipicolinate synthase/N-acetylneuraminate lyase	metabolism	Amino acid transport and metabolism	Firmicutes	Tissierellia	unclassified	unclassified	Sedimentibacter	Sedimentibacter sp. B4	3.60919	3.82624	4.35342	4.4709	0.111689	0.517389	0.79097	0.691975	0.268576	0.583491	0.872983	0.938832	-0.217049	-0.11748	non-differential	non-differential
518059417	4-hydroxy-tetrahydrodipicolinate synthase [Sedimentibacter sp. B4]	Dihydrodipicolinate synthase/N-acetylneuraminate lyase	metabolism	Amino acid transport and metabolism	Firmicutes	Tissierellia	unclassified	unclassified	Sedimentibacter	Sedimentibacter sp. B4	Ident	2.95738	n.d.	n.d.		0.567557			999	999	999	999	Ident	n.a.	Ident	n.a.
518059419	hypothetical protein [Sedimentibacter sp. B4]	Transcriptional regulators	information storage and processing	Transcription	Firmicutes	Tissierellia	unclassified	unclassified	Sedimentibacter	Sedimentibacter sp. B4	1.55084	0.708491	2.11103	Ident	0.522435	0.851106	0.743056		0.152284	0.462852	999	999	0.842345	Ident	non-differential	Ident
518059424	hypothetical protein [Sedimentibacter sp. B4]	Aspartate/tyrosine/aromatic aminotransferase	metabolism	Amino acid transport and metabolism	Firmicutes	Tissierellia	unclassified	unclassified	Sedimentibacter	Sedimentibacter sp. B4	4.44696	3.787	4.98736	4.79745	0.351182	0.724932	0.557825	0.652221	0.417943	0.711858	0.753827	0.881399	0.659958	0.189906	non-differential	non-differential
518059425	hypothetical protein [Sedimentibacter sp. B4]	Uncharacterized protein conserved in bacteria	poorly characterized	Function unknown	Firmicutes	Tissierellia	unclassified	unclassified	Sedimentibacter	Sedimentibacter sp. B4	4.04586	5.10015	4.77222	5.02308	0.342132	0.256893	0.658246	0.990763	0.00740075	0.151445	0.97561	0.988796	-1.05429	-0.250866	-1.05429	non-differential
518059426	hypothetical protein [Sedimentibacter sp. B4]	Transcriptional regulators	information storage and processing	Transcription	Firmicutes	Tissierellia	unclassified	unclassified	Sedimentibacter	Sedimentibacter sp. B4	3.88046	4.64721	3.74559	3.47049	0.31473	0.329041	0.987824	0.736355	0.00809269	0.154828	0.418629	0.674232	-0.766754	0.275094	-0.766754	non-differential
518059430	hypothetical protein [Sedimentibacter sp. B4]	Zn-dependent dipeptidase, microsomal dipeptidase homolog	metabolism	Amino acid transport and metabolism	Firmicutes	heterogeneous	heterogeneous	heterogeneous	heterogeneous	heterogeneous	5.8819	5.07568	5.60957	5.40471	0.269908	1.90412	1.09883	1.14851	0.347764	0.651104	0.838115	0.925	0.806216	0.204858	non-differential	non-differential
518059432	hypothetical protein [Sedimentibacter sp. B4]	Predicted transcriptional regulators	information storage and processing	Transcription	Firmicutes	Tissierellia	unclassified	unclassified	Sedimentibacter	Sedimentibacter sp. B4	3.5157	3.07148	n.d.	3.38347	0.0211939	1.02878		0.970016	0.677739	0.869818	999	999	0.444226	Unique for -245T	non-differential	non-differential
518059442	N-acetyl-gamma-glutamyl-phosphate reductase [Sedimentibacter sp. B4]	Acetylglutamate semialdehyde dehydrogenase	metabolism	Amino acid transport and metabolism	heterogeneous	heterogeneous	heterogeneous	heterogeneous	heterogeneous	heterogeneous	5.24339	4.5993	5.99548	5.67946	0.230333	0.605742	0.314213	0.499189	0.0493682	0.329055	0.0936762	0.304715	0.644093	0.316019	0.644093	non-differential
518059443	hypothetical protein [Sedimentibacter sp. B4]	N-acetylglutamate synthase (N-acetylornithine aminotransferase)	metabolism	Amino acid transport and metabolism	Firmicutes	Tissierellia	unclassified	unclassified	Sedimentibacter	Sedimentibacter sp. B4	n.d.	n.d.	4.84023	3.36411			1.59293	0.317575	999	999	0.110478	0.329337	n.a.	1.47612	n.a.	non-differential
518059445	aspartate aminotransferase family protein [Sedimentibacter sp. B4]	Ornithine/acetylornithine aminotransferase	metabolism	Amino acid transport and metabolism	heterogeneous	heterogeneous	heterogeneous	heterogeneous	heterogeneous	heterogeneous	6.46521	6.40828	7.13134	7.34933	0.0822902	0.690315	0.576871	0.253714	0.891214	0.957144	0.931058	0.970586	0.0569329	-0.217986	non-differential	non-differential
518059446	glutamate--tRNA ligase [Sedimentibacter sp. B4]	Glutamyl- and glutaminyl-tRNA synthetases	information storage and processing	Translation, ribosomal structure and biogenesis	Firmicutes	heterogeneous	heterogeneous	heterogeneous	heterogeneous	heterogeneous	3.04119	3.06537	4.03249	4.12944	0.438119	0.977108	0.348885	0.565446	0.659495	0.861637	0.653762	0.839496	-0.0241798	-0.0969484	non-differential	non-differential
518059449	CopG family transcriptional regulator [Sedimentibacter sp. B4]	-	-	-	Firmicutes	Tissierellia	unclassified	unclassified	Sedimentibacter	Sedimentibacter sp. B4	2.89946	2.76185	1.16107	1.74267	0.622422	0.760696	0.328223	0.332293	0.703886	0.878421	0.403946	0.662916	0.137608	-0.5816	non-differential	non-differential
518059450	hypothetical protein [Sedimentibacter sp. B4]	ABC-type nitrate/sulfonate/bicarbonate transport systems, periplasmic components	metabolism	Inorganic ion transport and metabolism	Firmicutes	Tissierellia	unclassified	unclassified	Sedimentibacter	Sedimentibacter sp. B4	9.04377	8.77162	9.00366	8.32986	0.105898	0.533702	0.171458	0.738752	0.418919	0.712537	0.148409	0.387566	0.272156	0.673802	non-differential	non-differential
518059467	hypothetical protein [Sedimentibacter sp. B4]	Transglutaminase-like enzymes, putative cysteine proteases	metabolism	Amino acid transport and metabolism	Firmicutes	Tissierellia	unclassified	unclassified	Sedimentibacter	Sedimentibacter sp. B4	Ident	Ident	5.94673	Ident			0.220654		999	999	999	999	Ident	Ident	Ident	Ident
518059468	hypothetical protein [Sedimentibacter sp. B4]	Tfp pilus assembly protein, pilus retraction ATPase PilT	cellular processes and signaling	Cell motility	Firmicutes	Tissierellia	unclassified	unclassified	Sedimentibacter	Sedimentibacter sp. B4	Ident	2.28647	Ident	2.87881		1.07453		0.204756	999	999	999	999	Ident	Ident	Ident	Ident
518059474	hypothetical protein [Sedimentibacter sp. B4]	Methyl-accepting chemotaxis protein	cellular processes and signaling	Cell motility	Firmicutes	Tissierellia	unclassified	unclassified	Sedimentibacter	Sedimentibacter sp. B4	3.50515	4.02109	Ident	n.d.	0.631451	0.855659			0.509461	0.761721	999	999	-0.515941	Unique for 245T	non-differential	Ident
518059477	hypothetical protein [Sedimentibacter sp. B4]	Flagellin and related hook-associated proteins	cellular processes and signaling	Cell motility	Firmicutes	heterogeneous	heterogeneous	heterogeneous	heterogeneous	heterogeneous	12.3924	12.4838	12.988	12.3773	0.220123	0.376205	0.288855	0.319871	0.426094	0.717178	0.0113523	0.13053	-0.0914171	0.610653	non-differential	0.610653
518059485	glucose-1-phosphate cytidylyltransferase [Sedimentibacter sp. B4]	Nucleoside-diphosphate-sugar pyrophosphorylase involved in lipopolysaccharide biosynthesis/translation initiation factor 2B, gamma/epsilon subunits (eIF-2Bgamma/eIF-2Bepsilon)	cellular processes and signaling	Cell wall/membrane/envelope biogenesis	Firmicutes	Tissierellia	unclassified	unclassified	Sedimentibacter	Sedimentibacter sp. B4	3.97022	4.47822	4.18996	3.9915	0.311516	0.506679	0.328133	1.83451	0.6311	0.842833	0.755687	0.881494	-0.507999	0.198458	non-differential	non-differential
518059489	hypothetical protein [Sedimentibacter sp. B4]	Methyl-accepting chemotaxis protein	cellular processes and signaling	Cell motility	Firmicutes	Tissierellia	unclassified	unclassified	Sedimentibacter	Sedimentibacter sp. B4	4.50444	4.73728	3.69873	4.99683	0.491961	0.199526	1.13911	0.17738	0.335078	0.641079	0.0755575	0.271249	-0.232835	-1.2981	non-differential	non-differential
518059492	hypothetical protein [Sedimentibacter sp. B4]	Flagellar capping protein	cellular processes and signaling	Cell motility	Firmicutes	Tissierellia	unclassified	unclassified	Sedimentibacter	Sedimentibacter sp. B4	3.82009	4.06495	5.04907	4.78086	1.24442	1.9641	1.60165	1.00029	0.853135	0.942487	0.621582	0.822228	-0.244861	0.26821	non-differential	non-differential
518059495	hypothetical protein [Sedimentibacter sp. B4]	Chemotaxis protein histidine kinase and related kinases	cellular processes and signaling	Cell motility	Firmicutes	Tissierellia	unclassified	unclassified	Sedimentibacter	Sedimentibacter sp. B4	3.15252	3.54453	4.61019	5.01021	0.358939	1.22221	1.00127	0.770374	0.460206	0.737047	0.567176	0.785379	-0.392014	-0.400015	non-differential	non-differential
518059501	chemotaxis protein CheC [Sedimentibacter sp. B4]	Chemotaxis protein CheC, inhibitor of MCP methylation	cellular processes and signaling	Cell motility	Firmicutes	Tissierellia	unclassified	unclassified	Sedimentibacter	Sedimentibacter sp. B4	1.4715	n.d.	n.d.	n.d.	0.0495688				999	999	999	999	Unique for 245T	n.a.	non-differential	n.a.
518059504	hypothetical protein [Sedimentibacter sp. B4]	Flagellar basal body rod protein	cellular processes and signaling	Cell motility	Firmicutes	Tissierellia	unclassified	unclassified	Sedimentibacter	Sedimentibacter sp. B4	4.60081	4.23766	Ident	Ident	0.257868	1.51673			0.597457	0.819188	999	999	0.363151	Ident	non-differential	Ident
518059514	hypothetical protein [Sedimentibacter sp. B4]	Chemotaxis protein CheC, inhibitor of MCP methylation	cellular processes and signaling	Cell motility	Firmicutes	Tissierellia	unclassified	unclassified	Sedimentibacter	Sedimentibacter sp. B4	5.05968	4.51329	n.d.	4.03157	0.39746	0.981982		2.00275	0.455055	0.73268	0.0689184	0.258465	0.546381	Unique for -245T	non-differential	non-differential
518059516	hypothetical protein [Sedimentibacter sp. B4]	Flagellar motor protein	cellular processes and signaling	Cell motility	Firmicutes	Tissierellia	unclassified	unclassified	Sedimentibacter	Sedimentibacter sp. B4	3.46509	3.64793	n.d.	Ident	0.468674	1.03735			0.248498	0.567816	999	999	-0.182843	Unique for -245T	non-differential	Ident
518059521	hypothetical protein [Sedimentibacter sp. B4]	Flagellar hook capping protein	cellular processes and signaling	Cell motility	Firmicutes	Tissierellia	unclassified	unclassified	Sedimentibacter	Sedimentibacter sp. B4	5.27504	4.51931	n.d.	Ident	0.573422	0.998218			0.213118	0.539922	999	999	0.755728	Unique for -245T	non-differential	Ident
518059531	flagellar basal-body rod protein FlgB [Sedimentibacter sp. B4]	Flagellar basal body protein	cellular processes and signaling	Cell motility	Firmicutes	Tissierellia	unclassified	unclassified	Sedimentibacter	Sedimentibacter sp. B4	3.2978	3.08851	n.d.	n.d.	0.0278303	0.412477			0.399772	0.694325	999	999	0.209284	n.a.	non-differential	n.a.
518059533	hypothetical protein [Sedimentibacter sp. B4]	Uncharacterized protein conserved in bacteria	poorly characterized	Function unknown	Firmicutes	Tissierellia	unclassified	unclassified	Sedimentibacter	Sedimentibacter sp. B4	3.85208	5.68957	Ident	Ident	2.07925	0.492358			0.367709	0.665554	999	999	-1.83749	Ident	non-differential	Ident
518059534	hypothetical protein [Sedimentibacter sp. B4]	-	-	-	Firmicutes	Tissierellia	unclassified	unclassified	Sedimentibacter	Sedimentibacter sp. B4	Ident	5.35937	Ident	Ident		0.31993			999	999	999	999	Ident	Ident	Ident	Ident
518059535	flagellar hook-associated protein 3 [Sedimentibacter sp. B4]	Flagellin and related hook-associated proteins	cellular processes and signaling	Cell motility	Firmicutes	Tissierellia	unclassified	unclassified	Sedimentibacter	Sedimentibacter sp. B4	n.d.	n.d.	n.d.	4.15951				0.366318	999	999	999	999	n.a.	Unique for -245T	n.a.	non-differential
518059536	flagellar hook-associated protein FlgK [Sedimentibacter sp. B4]	Flagellar hook-associated protein	cellular processes and signaling	Cell motility	Firmicutes	Tissierellia	unclassified	unclassified	Sedimentibacter	Sedimentibacter sp. B4	5.32264	Ident	4.44068	5.82924	0.081213		0.681097	1.0127	999	999	0.029806	0.17958	Ident	-1.38856	Ident	-1.38856
518059539	hypothetical protein [Sedimentibacter sp. B4]	Chemotaxis signal transduction protein	cellular processes and signaling	Cell motility	Firmicutes	Tissierellia	unclassified	unclassified	Sedimentibacter	Sedimentibacter sp. B4	3.88563	4.35909	6.11002	6.15904	0.528679	0.747457	0.294571	0.450899	0.897252	0.958934	0.691167	0.850588	-0.473454	-0.0490146	non-differential	non-differential
518059540	hypothetical protein [Sedimentibacter sp. B4]	Chemotaxis signal transduction protein	cellular processes and signaling	Cell motility	Firmicutes	Tissierellia	unclassified	unclassified	Sedimentibacter	Sedimentibacter sp. B4	5.53966	5.56171	4.89827	4.75492	0.234063	0.786498	0.46692	0.995483	0.69012	0.874031	0.752831	0.881399	-0.0220523	0.143346	non-differential	non-differential
518059542	hypothetical protein [Sedimentibacter sp. B4]	ATPases involved in chromosome partitioning	cellular processes and signaling	Cell cycle control, cell division, chromosome partitioning	Firmicutes	Tissierellia	unclassified	unclassified	Sedimentibacter	Sedimentibacter sp. B4	1.51021	2.31425	n.d.	n.d.	0.429315	0.205574			0.219529	0.544126	999	999	-0.804041	n.a.	non-differential	n.a.
518059547	molecular chaperone GroEL [Sedimentibacter sp. B4]	Chaperonin GroEL (HSP60 family)	cellular processes and signaling	Posttranslational modification, protein turnover, chaperones	heterogeneous	heterogeneous	heterogeneous	heterogeneous	heterogeneous	heterogeneous	11.7665	11.9456	11.1693	11.2143	0.176337	0.144286	0.190954	0.0776837	0.0045905	0.116628	0.937823	0.970919	-0.179041	-0.0449654	-0.179041	non-differential
518059548	molecular chaperone GroES [Sedimentibacter sp. B4]	Co-chaperonin GroES (HSP10)	cellular processes and signaling	Posttranslational modification, protein turnover, chaperones	Firmicutes	heterogeneous	heterogeneous	heterogeneous	heterogeneous	heterogeneous	7.48663	7.12082	8.57496	7.83719	0.326398	1.11477	0.742027	0.435486	0.341558	0.646144	0.124346	0.351359	0.365803	0.737774	non-differential	non-differential
518059549	fructose-1,6-bisphosphate aldolase, class II [Sedimentibacter sp. B4]	-	-	-	heterogeneous	heterogeneous	heterogeneous	heterogeneous	heterogeneous	heterogeneous	9.29868	8.65831	8.05321	7.76261	0.130984	0.440582	0.663136	0.495792	0.0458833	0.316313	0.361656	0.626511	0.640374	0.290599	0.640374	non-differential
518059556	type III pantothenate kinase [Sedimentibacter sp. B4]	Putative transcriptional regulator, homolog of Bvg accessory factor	information storage and processing	Transcription	Firmicutes	heterogeneous	heterogeneous	heterogeneous	heterogeneous	heterogeneous	6.09923	5.98238	4.30846	3.89868	0.662442	0.287379	0.799989	0.518269	0.593583	0.819188	0.0878359	0.292693	0.11685	0.40978	non-differential	non-differential
518059557	hypothetical protein [Sedimentibacter sp. B4]	Predicted membrane protein	poorly characterized	Function unknown	Firmicutes	Tissierellia	unclassified	unclassified	Sedimentibacter	Sedimentibacter sp. B4	3.60389	3.16147	n.d.	n.d.	0.863295	0.175863			0.323878	0.629989	999	999	0.442415	n.a.	non-differential	n.a.
518059561	desulfoferrodoxin [Sedimentibacter sp. B4]	Desulfoferrodoxin	metabolism	Energy production and conversion	Firmicutes	heterogeneous	heterogeneous	heterogeneous	heterogeneous	heterogeneous	8.23695	7.59282	8.25843	8.25263	0.403616	0.165056	0.49454	0.632474	0.0333262	0.262776	0.751611	0.881399	0.644128	0.00580147	0.644128	non-differential
518059562	methionine--tRNA ligase [Sedimentibacter sp. B4]	Methionyl-tRNA synthetase	information storage and processing	Translation, ribosomal structure and biogenesis	Firmicutes	heterogeneous	heterogeneous	heterogeneous	heterogeneous	heterogeneous	5.98758	5.5958	6.50159	6.12187	0.639736	0.577055	0.217496	0.39544	0.480159	0.748599	0.0459694	0.23142	0.391778	0.379714	non-differential	0.379714
518059568	hypothetical protein [Sedimentibacter sp. B4]	Xaa-Pro aminopeptidase	metabolism	Amino acid transport and metabolism	Firmicutes	Tissierellia	unclassified	unclassified	Sedimentibacter	Sedimentibacter sp. B4	3.62079	n.d.	4.73274	6.14	1.00799		1.01062	0.54231	999	999	0.0122823	0.133529	Unique for 245T	-1.40726	non-differential	-1.40726
518059570	hypothetical protein [Sedimentibacter sp. B4]	Uncharacterized conserved protein	poorly characterized	Function unknown	Firmicutes	heterogeneous	heterogeneous	heterogeneous	heterogeneous	heterogeneous	4.20279	4.18725	4.8006	5.62464	0.226504	0.253854	1.52294	0.707762	0.178904	0.499473	0.513911	0.753816	0.0155338	-0.824044	non-differential	non-differential
518059572	hypothetical protein [Sedimentibacter sp. B4]	-	-	-	Firmicutes	Tissierellia	unclassified	unclassified	Sedimentibacter	Sedimentibacter sp. B4	n.d.	Ident	5.64703	5.54671			0.32061	0.34045	999	999	0.833063	0.924039	Unique for -245T	0.100323	Ident	non-differential
518059638	glutathione peroxidase [Sedimentibacter sp. B4]	Glutathione peroxidase	cellular processes and signaling	Posttranslational modification, protein turnover, chaperones	Firmicutes	Tissierellia	unclassified	unclassified	Sedimentibacter	Sedimentibacter sp. B4	8.02535	7.39726	8.2814	8.15223	0.389631	0.252113	0.174809	0.185874	0.0613388	0.330273	0.761272	0.885378	0.628088	0.129169	non-differential	non-differential
518059640	hydroxylamine reductase [Sedimentibacter sp. B4]	6Fe-6S prismane cluster-containing protein	metabolism	Energy production and conversion	heterogeneous	heterogeneous	heterogeneous	heterogeneous	heterogeneous	heterogeneous	3.07353	2.99523	5.83581	6.17245	0.791743	1.13953	0.392047	0.359992	0.670546	0.867949	0.435242	0.687938	0.0782936	-0.336635	non-differential	non-differential
518059643	hypothetical protein [Sedimentibacter sp. B4]	Uncharacterized conserved protein	poorly characterized	Function unknown	Firmicutes	Tissierellia	unclassified	unclassified	Sedimentibacter	Sedimentibacter sp. B4	3.8658	n.d.	n.d.	n.d.	0.0308739				999	999	999	999	Unique for 245T	n.a.	non-differential	n.a.
518059647	spermidine synthase [Sedimentibacter sp. B4]	Spermidine synthase	metabolism	Amino acid transport and metabolism	Firmicutes	Tissierellia	unclassified	unclassified	Sedimentibacter	Sedimentibacter sp. B4	3.94664	3.91786	4.38063	4.80514	0.361535	0.419091	0.20681	0.222973	0.741526	0.896478	0.411191	0.667902	0.0287876	-0.424506	non-differential	non-differential
518059650	tRNA(5-methylaminomethyl-2-thiouridine)-methyltransferase [Sedimentibacter sp. B4]	Predicted tRNA(5-methylaminomethyl-2-thiouridylate) methyltransferase, contains the PP-loop ATPase domain	information storage and processing	Translation, ribosomal structure and biogenesis	Firmicutes	Tissierellia	unclassified	unclassified	Sedimentibacter	Sedimentibacter sp. B4	Ident	2.09666	Ident	Ident		0.847371			999	999	999	999	Ident	Ident	Ident	Ident
518059651	hypothetical protein [Sedimentibacter sp. B4]	Pirin-related protein	poorly characterized	General function prediction only	Firmicutes	Tissierellia	unclassified	unclassified	Sedimentibacter	Sedimentibacter sp. B4	Ident	2.51538	4.21548	4.96615		0.601971	1.78175	0.699036	999	999	0.67464	0.84245	Ident	-0.750671	Ident	non-differential
518059659	glutamate dehydrogenase [Sedimentibacter sp. B4]	Glutamate dehydrogenase/leucine dehydrogenase	metabolism	Amino acid transport and metabolism	heterogeneous	heterogeneous	heterogeneous	heterogeneous	heterogeneous	heterogeneous	6.26845	7.67102	7.27524	7.64835	0.160106	0.694121	0.385794	0.441266	0.00827112	0.155918	0.0898373	0.297002	-1.40257	-0.373117	-1.40257	non-differential
518059660	redox-sensing transcriptional repressor Rex [Sedimentibacter sp. B4]	AT-rich DNA-binding protein	poorly characterized	General function prediction only	Firmicutes	Tissierellia	unclassified	unclassified	Sedimentibacter	Sedimentibacter sp. B4	7.60068	6.96457	7.86998	7.98421	0.112661	0.766334	0.142604	0.137123	0.196015	0.52469	0.547318	0.769555	0.636104	-0.114226	non-differential	non-differential
518059663	hypothetical protein [Sedimentibacter sp. B4]	ABC-type nitrate/sulfonate/bicarbonate transport systems, periplasmic components	metabolism	Inorganic ion transport and metabolism	Firmicutes	heterogeneous	heterogeneous	heterogeneous	heterogeneous	heterogeneous	n.d.	n.d.	7.05482	5.66905			0.4036	2.83792	999	999	0.339316	0.607323	n.a.	1.38578	n.a.	non-differential
518059674	aspartate 4-decarboxylase [Sedimentibacter sp. B4]	Aspartate/tyrosine/aromatic aminotransferase	metabolism	Amino acid transport and metabolism	heterogeneous	heterogeneous	heterogeneous	heterogeneous	heterogeneous	heterogeneous	n.d.	0.85997	5.07167	Ident		0.522912	0.161277		999	999	999	999	Unique for -245T	Ident	non-differential	Ident
518059688	dihydrolipoyl dehydrogenase [Sedimentibacter sp. B4]	Pyruvate/2-oxoglutarate dehydrogenase complex, dihydrolipoamide dehydrogenase (E3) component, and related enzymes	metabolism	Energy production and conversion	heterogeneous	heterogeneous	heterogeneous	heterogeneous	heterogeneous	heterogeneous	8.73419	8.43573	8.84444	8.99578	0.506168	0.272398	0.267314	0.215219	0.622998	0.839279	0.970806	0.986773	0.298456	-0.151338	non-differential	non-differential
518059689	hypothetical protein [Sedimentibacter sp. B4]	Pyruvate/2-oxoglutarate dehydrogenase complex, dihydrolipoamide acyltransferase (E2) component, and related enzymes	metabolism	Energy production and conversion	Firmicutes	Tissierellia	unclassified	unclassified	Sedimentibacter	Sedimentibacter sp. B4	8.8448	8.72191	9.8588	9.98351	0.187886	0.537208	0.284447	0.188022	0.93383	0.969172	0.76368	0.886725	0.12289	-0.124718	non-differential	non-differential
518059690	hypothetical protein [Sedimentibacter sp. B4]	Pyruvate/2-oxoglutarate dehydrogenase complex, dihydrolipoamide acyltransferase (E2) component, and related enzymes	metabolism	Energy production and conversion	Firmicutes	heterogeneous	heterogeneous	heterogeneous	heterogeneous	heterogeneous	9.75329	9.77839	10.473	10.6028	0.218042	0.425936	0.204147	0.408115	0.844256	0.937187	0.579424	0.79251	-0.0251071	-0.129725	non-differential	non-differential
518059691	TPP-dependent acetoin dehydrogenase complex, E1 protein subunit beta [Sedimentibacter sp. B4]	Pyruvate/2-oxoglutarate dehydrogenase complex, dehydrogenase (E1) component, eukaryotic type, beta subunit	metabolism	Energy production and conversion	Firmicutes	heterogeneous	heterogeneous	heterogeneous	heterogeneous	heterogeneous	7.61439	7.58953	8.87753	9.3437	0.383989	0.112681	0.164402	0.344132	0.597795	0.819188	0.0193963	0.150662	0.0248575	-0.466168	non-differential	-0.466168
518059694	lipoate--protein ligase A [Sedimentibacter sp. B4]	Lipoate-protein ligase A	metabolism	Coenzyme transport and metabolism	Firmicutes	Tissierellia	unclassified	unclassified	Sedimentibacter	Sedimentibacter sp. B4	4.93638	5.08837	5.96065	6.30985	1.07735	0.403882	0.4354	0.655736	0.230729	0.549858	0.568559	0.785868	-0.151987	-0.349203	non-differential	non-differential
518059701	chorismate synthase [Sedimentibacter sp. B4]	Chorismate synthase	metabolism	Amino acid transport and metabolism	Firmicutes	Tissierellia	unclassified	unclassified	Sedimentibacter	Sedimentibacter sp. B4	Ident	5.31511	Ident	Ident		0.104434			999	999	999	999	Ident	Ident	Ident	Ident
518059703	3-dehydroquinate synthase [Sedimentibacter sp. B4]	3-dehydroquinate synthetase	metabolism	Amino acid transport and metabolism	Firmicutes	Tissierellia	unclassified	unclassified	Sedimentibacter	Sedimentibacter sp. B4	2.63964	1.68518	2.52593	3.79078	0.447476	0.80331	0.274473	0.263847	0.112815	0.412703	0.0138348	0.137731	0.954463	-1.26485	non-differential	-1.26485
518059705	3-deoxy-7-phosphoheptulonate synthase [Sedimentibacter sp. B4]	3-deoxy-D-arabino-heptulosonate 7-phosphate (DAHP) synthase	metabolism	Amino acid transport and metabolism	heterogeneous	heterogeneous	heterogeneous	heterogeneous	heterogeneous	heterogeneous	3.88941	4.12529	6.87486	7.98361	0.318734	0.0962037	1.53992	0.667153	0.259108	0.575916	0.214308	0.475079	-0.235882	-1.10875	non-differential	non-differential
518059708	3-deoxy-7-phosphoheptulonate synthase [Sedimentibacter sp. B4]	3-deoxy-D-arabino-heptulosonate 7-phosphate (DAHP) synthase	metabolism	Amino acid transport and metabolism	heterogeneous	heterogeneous	heterogeneous	heterogeneous	heterogeneous	heterogeneous	3.70748	3.42297	4.81557	4.86172	0.617772	0.872881	0.10205	0.395205	0.308586	0.619927	0.850803	0.930547	0.284506	-0.0461544	non-differential	non-differential
518059710	hypothetical protein [Sedimentibacter sp. B4]	Uncharacterized conserved protein	poorly characterized	Function unknown	Firmicutes	Tissierellia	unclassified	unclassified	Sedimentibacter	Sedimentibacter sp. B4	n.d.	3.81522	Ident	Ident		0.61532			999	999	999	999	Unique for -245T	Ident	non-differential	Ident
518059712	hypothetical protein [Sedimentibacter sp. B4]	Uncharacterized conserved protein	poorly characterized	Function unknown	Firmicutes	Tissierellia	unclassified	unclassified	Sedimentibacter	Sedimentibacter sp. B4	12.0829	12.1631	10.4901	11.009	0.480101	0.423669	0.457381	0.898195	0.605015	0.824504	0.437545	0.689485	-0.0801967	-0.518864	non-differential	non-differential
518059716	carbohydrate hydrolase [Sedimentibacter sp. B4]	Altronate dehydratase	metabolism	Carbohydrate transport and metabolism	Firmicutes	Tissierellia	unclassified	unclassified	Sedimentibacter	Sedimentibacter sp. B4	3.196	3.32271	3.24211	3.22288	0.149881	0.593258	0.661842	0.857081	0.938946	0.972437	0.826706	0.92063	-0.126711	0.019227	non-differential	non-differential
518059722	aminotransferase class I/II [Sedimentibacter sp. B4]	Aspartate/tyrosine/aromatic aminotransferase	metabolism	Amino acid transport and metabolism	Firmicutes	heterogeneous	heterogeneous	heterogeneous	heterogeneous	heterogeneous	5.39348	5.52281	7.84443	7.89866	0.77775	0.66986	0.386118	0.213676	0.965594	0.982899	0.691173	0.850588	-0.129332	-0.0542329	non-differential	non-differential
518059742	hypothetical protein [Sedimentibacter sp. B4]	-	-	-	heterogeneous	heterogeneous	heterogeneous	heterogeneous	heterogeneous	heterogeneous	6.42301	5.33395	5.14331	5.09396	0.810823	0.767139	0.211985	0.581336	0.0959945	0.391829	0.348185	0.614018	1.08906	0.0493477	non-differential	non-differential
518059748	dioxygenase [Sedimentibacter sp. B4]	Uncharacterized conserved protein	poorly characterized	Function unknown	Firmicutes	Tissierellia	unclassified	unclassified	Sedimentibacter	Sedimentibacter sp. B4	Ident	1.15822	2.77039	3.01189		0.315487	0.571746	0.398381	999	999	0.989346	0.994733	Ident	-0.241503	Ident	non-differential
518059776	hypothetical protein [Sedimentibacter sp. B4]	#N/A	#N/A	#N/A	#N/A	#N/A	#N/A	#N/A	#N/A	#N/A	6.35513	6.242	6.77819	6.47799	0.309173	0.647114	0.406641	0.517203	0.503157	0.761369	0.247257	0.50861	0.113123	0.300194	non-differential	non-differential
518059781	glycine dehydrogenase [Sedimentibacter sp. B4]	Glycine cleavage system protein P (pyridoxal-binding), C-terminal domain	metabolism	Amino acid transport and metabolism	Firmicutes	heterogeneous	heterogeneous	heterogeneous	heterogeneous	heterogeneous	1.86032	2.69186	4.26662	4.24203	0.349177	0.312622	1.04608	0.475079	0.0245959	0.229934	0.659389	0.840025	-0.831537	0.0245916	-0.831537	non-differential
518059782	glycine dehydrogenase [Sedimentibacter sp. B4]	Glycine cleavage system protein P (pyridoxal-binding), N-terminal domain	metabolism	Amino acid transport and metabolism	Firmicutes	Tissierellia	unclassified	unclassified	Sedimentibacter	Sedimentibacter sp. B4	5.07152	Ident	5.44382	5.87977	0.502543		0.543933	0.7955	999	999	0.424975	0.6804	Ident	-0.435945	Ident	non-differential
518059783	glycine cleavage system protein H [Sedimentibacter sp. B4]	Glycine cleavage system H protein (lipoate-binding)	metabolism	Amino acid transport and metabolism	Firmicutes	Tissierellia	unclassified	unclassified	Sedimentibacter	Sedimentibacter sp. B4	5.50894	Ident	n.d.	Ident	0.674713				999	999	999	999	Ident	Unique for -245T	Ident	Ident
518059789	hypothetical protein [Sedimentibacter sp. B4]	Cellulase M and related proteins	metabolism	Carbohydrate transport and metabolism	Firmicutes	heterogeneous	heterogeneous	heterogeneous	heterogeneous	heterogeneous	4.28005	3.49989	3.88226	4.42162	0.516229	1.7529	0.68018	0.622197	0.523445	0.773107	0.874711	0.939383	0.780158	-0.539362	non-differential	non-differential
518059790	S9 family peptidase [Sedimentibacter sp. B4]	Dipeptidyl aminopeptidases/acylaminoacyl-peptidases	metabolism	Amino acid transport and metabolism	Firmicutes	Tissierellia	unclassified	unclassified	Sedimentibacter	Sedimentibacter sp. B4	Ident	Ident	4.48113	4.14798			0.160541	0.607685	999	999	0.242405	0.503913	Ident	0.333145	Ident	non-differential
518059799	hypothetical protein [Sedimentibacter sp. B4]	Predicted hydrolase (HD superfamily)	poorly characterized	General function prediction only	Firmicutes	heterogeneous	heterogeneous	heterogeneous	heterogeneous	heterogeneous	5.7579	5.54922	5.4514	5.10485	0.520858	0.413621	0.266478	0.696306	0.258142	0.575514	0.319527	0.586711	0.208685	0.346545	non-differential	non-differential
518059807	dinitrogenase iron-molybdenum cofactor biosynthesis protein [Sedimentibacter sp. B4]	Uncharacterized conserved protein	poorly characterized	Function unknown	Firmicutes	heterogeneous	heterogeneous	heterogeneous	heterogeneous	heterogeneous	6.63266	6.19709	4.44995	6.40543	0.33355	0.77844	1.49678	0.402265	0.126175	0.428335	0.0398866	0.215869	0.435572	-1.95548	non-differential	-1.95548
518059810	GTP cyclohydrolase I [Sedimentibacter sp. B4]	GTP cyclohydrolase I	metabolism	Coenzyme transport and metabolism	Firmicutes	Tissierellia	unclassified	unclassified	Sedimentibacter	Sedimentibacter sp. B4	4.11303	Ident	n.d.	Ident	0.978773				999	999	999	999	Ident	Unique for -245T	Ident	Ident
518059817	hypothetical protein [Sedimentibacter sp. B4]	Glycerol dehydrogenase and related enzymes	metabolism	Energy production and conversion	Firmicutes	heterogeneous	heterogeneous	heterogeneous	heterogeneous	heterogeneous	6.88148	6.52165	n.d.	n.d.	0.932865	0.346749			0.294095	0.606952	999	999	0.359828	n.a.	non-differential	n.a.
518059831	hypothetical protein [Sedimentibacter sp. B4]	Glutamate synthase domain 2	metabolism	Amino acid transport and metabolism	Firmicutes	Tissierellia	unclassified	unclassified	Sedimentibacter	Sedimentibacter sp. B4	2.60328	2.59599	3.83775	4.19498	0.215079	0.815025	0.400247	0.384089	0.664223	0.865514	0.44628	0.697646	0.00728573	-0.357229	non-differential	non-differential
518059836	GNAT family N-acetyltransferase [Sedimentibacter sp. B4]	Acetyltransferases, including N-acetylases of ribosomal proteins	information storage and processing	Translation, ribosomal structure and biogenesis	Firmicutes	Tissierellia	unclassified	unclassified	Sedimentibacter	Sedimentibacter sp. B4	n.d.	n.d.	n.d.	3.12789				0.548429	999	999	999	999	n.a.	Unique for -245T	n.a.	non-differential
518059845	hypothetical protein [Sedimentibacter sp. B4]	ABC-type phosphate transport system, periplasmic component	metabolism	Inorganic ion transport and metabolism	Firmicutes	Tissierellia	unclassified	unclassified	Sedimentibacter	Sedimentibacter sp. B4	8.66013	8.39873	9.11586	8.6537	0.262439	0.109049	0.134258	0.191584	0.624771	0.841072	0.0585476	0.258465	0.261407	0.462161	non-differential	non-differential
518059946	hypothetical protein [Sedimentibacter sp. B4]	Uncharacterized protein conserved in bacteria	poorly characterized	Function unknown	Firmicutes	Tissierellia	unclassified	unclassified	Sedimentibacter	Sedimentibacter sp. B4	4.12859	4.41777	Ident	2.95999	0.609131	0.64282		0.76438	0.0690576	0.330299	999	999	-0.289185	Ident	non-differential	Ident
518059955	hypothetical protein [Sedimentibacter sp. B4]	Iron only hydrogenase large subunit, C-terminal domain	poorly characterized	General function prediction only	Firmicutes	heterogeneous	heterogeneous	heterogeneous	heterogeneous	heterogeneous	Ident	Ident	Ident	3.76434				0.888448	999	999	999	999	Ident	Ident	Ident	Ident
518059958	hypothetical protein [Sedimentibacter sp. B4]	Fructose-1,6-bisphosphatase/sedoheptulose 1,7-bisphosphatase and related proteins	metabolism	Carbohydrate transport and metabolism	Firmicutes	heterogeneous	heterogeneous	heterogeneous	heterogeneous	heterogeneous	4.56232	5.07691	5.92117	5.68451	1.09287	0.739765	0.367642	0.348303	0.389424	0.684514	0.118151	0.342872	-0.514588	0.236662	non-differential	non-differential
518059959	3-keto-5-aminohexanoate cleavage enzyme [Sedimentibacter sp. B4]	Uncharacterized conserved protein	poorly characterized	Function unknown	Firmicutes	heterogeneous	heterogeneous	heterogeneous	heterogeneous	heterogeneous	4.70664	4.41532	6.31891	5.4394	0.10205	0.602394	0.462352	0.380456	0.377575	0.673958	0.0363875	0.203602	0.291319	0.879506	non-differential	0.879506
518059960	hypothetical protein [Sedimentibacter sp. B4]	D-alanine-D-alanine ligase and related ATP-grasp enzymes	cellular processes and signaling	Cell wall/membrane/envelope biogenesis	Firmicutes	heterogeneous	heterogeneous	heterogeneous	heterogeneous	heterogeneous	4.40665	3.6439	3.86413	3.78134	0.50631	0.379797	0.138706	0.30017	0.0020168	0.0829578	0.991934	0.994967	0.76275	0.0827891	0.76275	non-differential
518059961	hypothetical protein [Sedimentibacter sp. B4]	UDP-N-acetylmuramyl pentapeptide synthase	cellular processes and signaling	Cell wall/membrane/envelope biogenesis	Firmicutes	Tissierellia	unclassified	unclassified	Sedimentibacter	Sedimentibacter sp. B4	n.d.	2.93571	n.d.	Ident		0.817721			999	999	999	999	Unique for -245T	Unique for -245T	non-differential	Ident
518059965	2-hydroxy-acid oxidase [Sedimentibacter sp. B4]	FAD/FMN-containing dehydrogenases	metabolism	Energy production and conversion	Firmicutes	Tissierellia	unclassified	unclassified	Sedimentibacter	Sedimentibacter sp. B4	10.6727	10.9227	8.83694	9.30234	0.574574	0.290054	0.242988	0.356813	0.310857	0.620998	0.00922329	0.115346	-0.250034	-0.465394	non-differential	-0.465394
518059970	hypothetical protein [Sedimentibacter sp. B4]	-	-	-	Firmicutes	Tissierellia	unclassified	unclassified	Sedimentibacter	Sedimentibacter sp. B4	3.44655	3.514	5.38571	5.45841	0.545743	0.138654	0.600862	0.363899	0.498584	0.760041	0.991774	0.994967	-0.0674587	-0.0727049	non-differential	non-differential
518059981	recombinase [Sedimentibacter sp. B4]	Oxygen-sensitive ribonucleoside-triphosphate reductase	metabolism	Nucleotide transport and metabolism	Firmicutes	heterogeneous	heterogeneous	heterogeneous	heterogeneous	heterogeneous	3.25816	3.54401	n.d.	3.59423	0.305658	0.539733		0.934772	0.596923	0.819188	0.0210706	0.150662	-0.285852	Unique for -245T	non-differential	Unique for -245T
518059984	hypothetical protein [Sedimentibacter sp. B4]	Isocitrate/isopropylmalate dehydrogenase	metabolism	Energy production and conversion	heterogeneous	heterogeneous	heterogeneous	heterogeneous	heterogeneous	heterogeneous	n.d.	Ident	6.78547	6.71634			0.572636	0.595071	999	999	0.658498	0.840025	Unique for -245T	0.0691253	Ident	non-differential
518059985	hypothetical protein [Sedimentibacter sp. B4]	Aconitase A	metabolism	Energy production and conversion	Firmicutes	heterogeneous	heterogeneous	heterogeneous	heterogeneous	heterogeneous	n.d.	Ident	6.42872	6.8118			0.234728	0.368537	999	999	0.123668	0.351306	Unique for -245T	-0.383084	Ident	non-differential
518059989	hypothetical protein [Sedimentibacter sp. B4]	-	-	-	Firmicutes	heterogeneous	heterogeneous	heterogeneous	heterogeneous	heterogeneous	n.d.	n.d.	2.69072	n.d.			1.39502		999	999	999	999	n.a.	Unique for 245T	n.a.	non-differential
518060010	peptide-methionine (S)-S-oxide reductase [Sedimentibacter sp. B4]	Peptide methionine sulfoxide reductase	cellular processes and signaling	Posttranslational modification, protein turnover, chaperones	heterogeneous	heterogeneous	heterogeneous	heterogeneous	heterogeneous	heterogeneous	4.10317	3.73119	4.28766	4.91793	0.228023	0.00566097	0.296093	0.0238121	0.000748755	0.0615976	0.196714	0.45044	0.371977	-0.630272	0.371977	non-differential
518060021	ABC transporter [Sedimentibacter sp. B4]	ABC-type antimicrobial peptide transport system, ATPase component	cellular processes and signaling	Defense mechanisms	Firmicutes	heterogeneous	heterogeneous	heterogeneous	heterogeneous	heterogeneous	2.55459	2.7923	3.36254	3.88094	0.536475	0.526407	0.677655	0.326423	0.518583	0.768686	0.300062	0.567623	-0.237715	-0.518403	non-differential	non-differential
518060022	hypothetical protein [Sedimentibacter sp. B4]	-	-	-	Firmicutes	Tissierellia	unclassified	unclassified	Sedimentibacter	Sedimentibacter sp. B4	4.80792	4.45739	5.82108	5.12589	0.349965	0.64954	0.1324	0.739959	0.667918	0.866674	0.0901697	0.297002	0.350525	0.695185	non-differential	non-differential
518060025	carbamoyl phosphate synthase large subunit [Sedimentibacter sp. B4]	-	-	-	heterogeneous	heterogeneous	heterogeneous	heterogeneous	heterogeneous	heterogeneous	5.19956	5.30373	6.26793	6.76194	0.558488	0.375014	1.08846	0.531028	0.530479	0.776192	0.657471	0.840025	-0.104165	-0.494004	non-differential	non-differential
518060026	carbamoyl phosphate synthase small subunit [Sedimentibacter sp. B4]	Carbamoylphosphate synthase small subunit	metabolism	Amino acid transport and metabolism	Firmicutes	Tissierellia	unclassified	unclassified	Sedimentibacter	Sedimentibacter sp. B4	4.1632	4.28145	4.57325	5.02352	0.854937	1.05709	0.477739	0.550114	0.827951	0.931244	0.223522	0.485562	-0.118251	-0.450263	non-differential	non-differential
518060027	DNA-binding response regulator [Sedimentibacter sp. B4]	Response regulators consisting of a CheY-like receiver domain and a winged-helix DNA-binding domain	cellular processes and signaling	Signal transduction mechanisms	Firmicutes	Tissierellia	unclassified	unclassified	Sedimentibacter	Sedimentibacter sp. B4	2.87522	2.7922	3.12464	3.11058	0.31214	0.366183	0.42173	0.679601	0.23667	0.556016	0.781015	0.899672	0.0830212	0.0140621	non-differential	non-differential
518060028	L-selenocysteinyl-tRNA(Sec) synthase [Sedimentibacter sp. B4]	Selenocysteine synthase [seryl-tRNASer selenium transferase]	metabolism	Amino acid transport and metabolism	heterogeneous	heterogeneous	heterogeneous	heterogeneous	heterogeneous	heterogeneous	5.22564	4.79461	Ident	5.24718	0.415327	0.172427		1.03368	0.0880926	0.374849	999	999	0.431036	Ident	non-differential	Ident
518060037	UTP--glucose-1-phosphate uridylyltransferase [Sedimentibacter sp. B4]	UDP-glucose pyrophosphorylase	cellular processes and signaling	Cell wall/membrane/envelope biogenesis	heterogeneous	heterogeneous	heterogeneous	heterogeneous	heterogeneous	heterogeneous	n.d.	n.d.	3.90285	Ident			1.31104		999	999	999	999	n.a.	Ident	n.a.	Ident
518060038	rod shape-determining protein [Sedimentibacter sp. B4]	Actin-like ATPase involved in cell morphogenesis	cellular processes and signaling	Cell cycle control, cell division, chromosome partitioning	Firmicutes	heterogeneous	heterogeneous	heterogeneous	heterogeneous	heterogeneous	5.91979	5.97397	6.07853	6.65426	0.663713	0.208661	0.414889	0.280313	0.734115	0.894272	0.0818343	0.281974	-0.0541784	-0.575732	non-differential	non-differential
518060039	hypothetical protein [Sedimentibacter sp. B4]	Phosphoribosylpyrophosphate synthetase	metabolism	Nucleotide transport and metabolism	Firmicutes	Tissierellia	unclassified	unclassified	Sedimentibacter	Sedimentibacter sp. B4	5.31017	5.62436	5.7723	6.5681	0.459974	0.503311	0.405887	1.29652	0.598544	0.819243	0.394621	0.656099	-0.31419	-0.795802	non-differential	non-differential
518060041	hypothetical protein [Sedimentibacter sp. B4]	Aspartate/tyrosine/aromatic aminotransferase	metabolism	Amino acid transport and metabolism	Firmicutes	heterogeneous	heterogeneous	heterogeneous	heterogeneous	heterogeneous	7.69146	7.5465	7.83637	8.10213	0.671191	0.583325	0.686326	0.592667	0.882948	0.952411	0.890521	0.948485	0.144956	-0.265758	non-differential	non-differential
518060061	hypothetical protein [Sedimentibacter sp. B4]	-	-	-	Firmicutes	heterogeneous	heterogeneous	heterogeneous	heterogeneous	heterogeneous	4.93211	Ident	Ident	n.d.	1.33156				999	999	999	999	Ident	Unique for 245T	Ident	Ident
518060067	hypothetical protein [Sedimentibacter sp. B4]	Putative translation initiation inhibitor, yjgF family	information storage and processing	Translation, ribosomal structure and biogenesis	Firmicutes	Tissierellia	unclassified	unclassified	Sedimentibacter	Sedimentibacter sp. B4	7.0388	7.28334	6.38789	6.35131	0.685089	0.440348	0.122088	0.386285	0.968562	0.982899	0.740533	0.874403	-0.244545	0.0365846	non-differential	non-differential
518060068	flavocytochrome c, partial [Sedimentibacter sp. B4]	Succinate dehydrogenase/fumarate reductase, flavoprotein subunit	metabolism	Energy production and conversion	Firmicutes	Tissierellia	unclassified	unclassified	Sedimentibacter	Sedimentibacter sp. B4	2.24747	2.62408	4.7768	4.84378	1.35407	1.11716	0.592034	0.953661	0.568412	0.802541	0.919499	0.966592	-0.376616	-0.0669857	non-differential	non-differential
518060074	SDR family oxidoreductase [Sedimentibacter sp. B4]	Dehydrogenases with different specificities (related to short-chain alcohol dehydrogenases)	metabolism	Lipid transport and metabolism	heterogeneous	heterogeneous	heterogeneous	heterogeneous	heterogeneous	heterogeneous	6.00431	5.14273	6.6575	7.10975	0.293999	1.1405	0.271954	0.21978	0.111776	0.411738	0.0110675	0.13053	0.861576	-0.452256	non-differential	-0.452256
518060090	hypothetical protein [Sedimentibacter sp. B4]	Formate-dependent nitrite reductase, periplasmic cytochrome c552 subunit	metabolism	Inorganic ion transport and metabolism	Firmicutes	Tissierellia	unclassified	unclassified	Sedimentibacter	Sedimentibacter sp. B4	1.16585	1.69096	2.08356	2.52271	0.246731	0.599105	0.664902	0.741613	0.451527	0.731645	0.526159	0.761942	-0.525107	-0.439148	non-differential	non-differential
518060091	hypothetical protein [Sedimentibacter sp. B4]	Universal stress protein UspA and related nucleotide-binding proteins	cellular processes and signaling	Signal transduction mechanisms	Firmicutes	Tissierellia	unclassified	unclassified	Sedimentibacter	Sedimentibacter sp. B4	3.80249	3.75087	7.26228	6.57382	0.284238	0.523328	0.142893	0.699209	0.350901	0.653364	0.385393	0.648312	0.0516157	0.688464	non-differential	non-differential
518060100	flavocytochrome c [Sedimentibacter sp. B4]	Succinate dehydrogenase/fumarate reductase, flavoprotein subunit	metabolism	Energy production and conversion	Firmicutes	heterogeneous	heterogeneous	heterogeneous	heterogeneous	heterogeneous	7.10067	7.0653	6.37884	6.48801	0.356394	0.349258	0.27004	0.287924	0.931644	0.968704	0.359294	0.623451	0.0353699	-0.109166	non-differential	non-differential
518060103	hypothetical protein [Sedimentibacter sp. B4]	TRAP-type uncharacterized transport system, periplasmic component	poorly characterized	General function prediction only	Firmicutes	Tissierellia	unclassified	unclassified	Sedimentibacter	Sedimentibacter sp. B4	8.33313	8.02512	8.49383	8.0895	0.576912	0.639247	0.145565	0.366996	0.783005	0.912828	0.100057	0.316402	0.308015	0.404331	non-differential	non-differential
518060148	hypothetical protein [Sedimentibacter sp. B4]	Homoserine dehydrogenase	metabolism	Amino acid transport and metabolism	Firmicutes	Tissierellia	unclassified	unclassified	Sedimentibacter	Sedimentibacter sp. B4	4.10375	4.75098	5.63913	5.68345	1.14895	0.443107	0.555415	0.51406	0.35289	0.653364	0.906606	0.960457	-0.647238	-0.0443153	non-differential	non-differential
518060150	hypothetical protein [Sedimentibacter sp. B4]	Alcohol dehydrogenase, class IV	metabolism	Energy production and conversion	Firmicutes	Tissierellia	unclassified	unclassified	Sedimentibacter	Sedimentibacter sp. B4	6.32147	6.56586	7.33228	6.11626	0.530425	0.0422015	0.210746	1.15639	0.234957	0.553316	0.0494702	0.243015	-0.244395	1.21601	non-differential	1.21601
518060162	histidine--tRNA ligase [Sedimentibacter sp. B4]	Histidyl-tRNA synthetase	information storage and processing	Translation, ribosomal structure and biogenesis	heterogeneous	heterogeneous	heterogeneous	heterogeneous	heterogeneous	heterogeneous	6.15525	5.39633	4.73337	5.18515	0.552018	1.10174	0.323281	0.639622	0.275342	0.589612	0.242801	0.504068	0.758921	-0.451778	non-differential	non-differential
518060166	hypothetical protein [Sedimentibacter sp. B4]	-	-	-	Firmicutes	heterogeneous	heterogeneous	heterogeneous	heterogeneous	heterogeneous	3.28618	1.66629	3.59396	3.70466	1.82353	0.174835	0.294193	0.511045	0.0652137	0.330273	0.887996	0.947136	1.6199	-0.110697	non-differential	non-differential
518060167	peptidase T [Sedimentibacter sp. B4]	Di- and tripeptidases	metabolism	Amino acid transport and metabolism	Firmicutes	Tissierellia	unclassified	unclassified	Sedimentibacter	Sedimentibacter sp. B4	3.92932	3.9692	3.89712	4.80961	0.508818	0.310733	0.297421	0.363973	0.914274	0.963463	0.00116578	0.0393483	-0.0398745	-0.91249	non-differential	-0.91249
518060168	hypothetical protein [Sedimentibacter sp. B4]	Uncharacterized conserved protein containing a ferredoxin-like domain	metabolism	Energy production and conversion	Firmicutes	Tissierellia	unclassified	unclassified	Sedimentibacter	Sedimentibacter sp. B4	6.30958	6.96755	7.69704	6.68198	1.46099	0.250093	0.384834	0.421071	0.559561	0.796876	0.00733336	0.102781	-0.65797	1.01505	non-differential	1.01505
518060171	peptidyl-prolyl cis-trans isomerase [Sedimentibacter sp. B4]	Peptidyl-prolyl cis-trans isomerase (rotamase) - cyclophilin family	cellular processes and signaling	Posttranslational modification, protein turnover, chaperones	Firmicutes	heterogeneous	heterogeneous	heterogeneous	heterogeneous	heterogeneous	5.19893	6.11265	6.45341	6.60617	0.540871	0.315378	0.385738	0.655144	0.0198742	0.205542	0.722345	0.867306	-0.91372	-0.152759	-0.91372	non-differential
518060174	pyruvate kinase [Sedimentibacter sp. B4]	Pyruvate kinase	metabolism	Carbohydrate transport and metabolism	heterogeneous	heterogeneous	heterogeneous	heterogeneous	heterogeneous	heterogeneous	4.61391	4.69721	5.24184	5.28126	0.753795	0.430572	0.365934	0.422396	0.508842	0.761721	0.953736	0.976762	-0.0833059	-0.0394203	non-differential	non-differential
518060175	6-phosphofructokinase [Sedimentibacter sp. B4]	6-phosphofructokinase	metabolism	Carbohydrate transport and metabolism	heterogeneous	heterogeneous	heterogeneous	heterogeneous	heterogeneous	heterogeneous	3.24688	3.64185	n.d.	n.d.	0.364582	0.484925			0.0506216	0.330273	999	999	-0.394968	n.a.	non-differential	n.a.
518060180	hypothetical protein [Sedimentibacter sp. B4]	Carbon starvation protein, predicted membrane protein	cellular processes and signaling	Signal transduction mechanisms	Firmicutes	heterogeneous	heterogeneous	heterogeneous	heterogeneous	heterogeneous	4.04869	Ident	3.96162	5.25315	1.08245		1.05528	1.15207	999	999	0.101214	0.317524	Ident	-1.29153	Ident	non-differential
518060197	hypothetical protein [Sedimentibacter sp. B4]	NADPH-dependent glutamate synthase beta chain and related oxidoreductases	metabolism	Amino acid transport and metabolism	Firmicutes	Tissierellia	unclassified	unclassified	Sedimentibacter	Sedimentibacter sp. B4	4.34497	3.67469	Ident	4.77384	0.533863	1.62502		0.798081	0.839412	0.936817	999	999	0.670284	Ident	non-differential	Ident
518060199	glutamate synthase [Sedimentibacter sp. B4]	Glutamate synthase domain 2	metabolism	Amino acid transport and metabolism	heterogeneous	heterogeneous	heterogeneous	heterogeneous	heterogeneous	heterogeneous	5.80283	4.01448	7.17898	7.50077	0.367768	1.75667	0.385262	0.129582	0.101861	0.400357	0.0538554	0.253451	1.78836	-0.321782	non-differential	non-differential
518060203	hypothetical protein [Sedimentibacter sp. B4]	ABC-type metal ion transport system, periplasmic component/surface antigen	metabolism	Inorganic ion transport and metabolism	Firmicutes	Tissierellia	unclassified	unclassified	Sedimentibacter	Sedimentibacter sp. B4	3.78037	4.00716	5.67276	4.98814	2.84044	1.91574	0.275564	0.255527	0.954743	0.978939	0.0262899	0.167732	-0.226784	0.684625	non-differential	0.684625
518060231	hypothetical protein [Sedimentibacter sp. B4]	D-aminopeptidase	metabolism	Amino acid transport and metabolism	Firmicutes	Tissierellia	unclassified	unclassified	Sedimentibacter	Sedimentibacter sp. B4	n.d.	Ident	Ident	3.82844				0.313452	999	999	999	999	Unique for -245T	Ident	Ident	Ident
518060232	hypothetical protein [Sedimentibacter sp. B4]	Metal-dependent amidase/aminoacylase/carboxypeptidase	poorly characterized	General function prediction only	Firmicutes	Tissierellia	unclassified	unclassified	Sedimentibacter	Sedimentibacter sp. B4	n.d.	n.d.	4.09993	4.01888			0.539802	0.305583	999	999	0.981241	0.990703	n.a.	0.081056	n.a.	non-differential
518060237	cold-shock protein [Sedimentibacter sp. B4]	Cold shock proteins	information storage and processing	Transcription	Firmicutes	Tissierellia	unclassified	unclassified	Sedimentibacter	Sedimentibacter sp. B4	6.186	6.84831	7.59297	7.41009	1.1356	0.661209	0.443205	0.397443	0.345606	0.649623	0.636365	0.829893	-0.662306	0.182877	non-differential	non-differential
518060241	ABC transporter permease [Sedimentibacter sp. B4]	Uncharacterized ABC-type transport system, permease component	poorly characterized	General function prediction only	Firmicutes	Tissierellia	unclassified	unclassified	Sedimentibacter	Sedimentibacter sp. B4	2.02163	1.51011	n.d.	n.d.	0.393946	0.474909			0.486454	0.752363	999	999	0.511524	n.a.	non-differential	n.a.
518060243	hypothetical protein [Sedimentibacter sp. B4]	ABC-type uncharacterized transport systems, ATPase components	poorly characterized	General function prediction only	Firmicutes	Tissierellia	unclassified	unclassified	Sedimentibacter	Sedimentibacter sp. B4	4.94753	4.94429	5.52512	4.37331	0.778342	0.0053906	0.0420249	0.574992	0.479259	0.748599	0.0381114	0.209512	0.0032345	1.15181	non-differential	1.15181
518060244	BMP family ABC transporter substrate-binding protein [Sedimentibacter sp. B4]	-	-	-	Firmicutes	heterogeneous	heterogeneous	heterogeneous	heterogeneous	heterogeneous	7.65007	7.26137	8.89372	9.27134	0.205072	0.823062	0.508296	0.332585	0.317006	0.62573	0.166405	0.412136	0.388702	-0.377627	non-differential	non-differential
518060245	hypothetical protein [Sedimentibacter sp. B4]	ADP-ribosylglycohydrolase	cellular processes and signaling	Posttranslational modification, protein turnover, chaperones	Firmicutes	Tissierellia	unclassified	unclassified	Sedimentibacter	Sedimentibacter sp. B4	2.62126	Ident	4.47081	5.04921	0.741184		0.312771	0.111418	999	999	0.00311632	0.0703506	Ident	-0.578395	Ident	-0.578395
518060246	purine-nucleoside phosphorylase [Sedimentibacter sp. B4]	Purine-nucleoside phosphorylase	metabolism	Nucleotide transport and metabolism	Firmicutes	Tissierellia	unclassified	unclassified	Sedimentibacter	Sedimentibacter sp. B4	3.86294	4.44528	4.92647	4.76403	0.0780356	0.687631	0.793604	0.321486	0.337797	0.642283	0.625949	0.823278	-0.582335	0.16244	non-differential	non-differential
518060248	glucose-6-phosphate isomerase [Sedimentibacter sp. B4]	Glucose-6-phosphate isomerase	metabolism	Carbohydrate transport and metabolism	heterogeneous	heterogeneous	heterogeneous	heterogeneous	heterogeneous	heterogeneous	n.d.	Ident	4.4929	n.d.			0.603264		999	999	999	999	Unique for -245T	Unique for 245T	Ident	non-differential
518060254	hypothetical protein [Sedimentibacter sp. B4]	Metal-dependent amidase/aminoacylase/carboxypeptidase	poorly characterized	General function prediction only	Firmicutes	Tissierellia	unclassified	unclassified	Sedimentibacter	Sedimentibacter sp. B4	4.05562	4.72209	6.33121	6.31921	1.28644	1.8241	0.983167	0.825859	0.58732	0.817084	0.695209	0.85275	-0.666471	0.0120077	non-differential	non-differential
518060260	malate dehydrogenase [Sedimentibacter sp. B4]	Malic enzyme	metabolism	Energy production and conversion	Firmicutes	heterogeneous	heterogeneous	heterogeneous	heterogeneous	heterogeneous	5.47479	5.42244	6.1678	6.06996	0.305867	0.52057	0.588055	0.399118	0.9876	0.992829	0.615545	0.81844	0.0523472	0.0978402	non-differential	non-differential
518060261	argininosuccinate lyase [Sedimentibacter sp. B4]	Argininosuccinate lyase	metabolism	Amino acid transport and metabolism	Firmicutes	Tissierellia	unclassified	unclassified	Sedimentibacter	Sedimentibacter sp. B4	3.47173	3.58941	3.86991	4.72009	0.208461	0.207229	0.586384	0.892938	0.746488	0.896478	0.623854	0.823152	-0.117686	-0.850175	non-differential	non-differential
518060262	rubrerythrin family protein [Sedimentibacter sp. B4]	Rubrerythrin	metabolism	Energy production and conversion	Firmicutes	Tissierellia	unclassified	unclassified	Sedimentibacter	Sedimentibacter sp. B4	4.87622	5.16267	4.87446	5.54637	1.06772	0.0994497	0.797156	0.501701	0.729068	0.890689	0.194996	0.448816	-0.286452	-0.671902	non-differential	non-differential
518060265	hypothetical protein [Sedimentibacter sp. B4]	Predicted metal-dependent enzyme	poorly characterized	General function prediction only	Firmicutes	Tissierellia	unclassified	unclassified	Sedimentibacter	Sedimentibacter sp. B4	3.60386	3.65482	n.d.	Ident	0.169619	0.260655			0.0626738	0.330273	999	999	-0.0509646	Unique for -245T	non-differential	Ident
518060266	transcription elongation factor GreA [Sedimentibacter sp. B4]	Transcription elongation factor	information storage and processing	Transcription	Firmicutes	Tissierellia	unclassified	unclassified	Sedimentibacter	Sedimentibacter sp. B4	Ident	4.35656	Ident	3.70858		0.667984		1.24956	999	999	999	999	Ident	Ident	Ident	Ident
518060267	branched chain amino acid aminotransferase [Sedimentibacter sp. B4]	Branched-chain amino acid aminotransferase/4-amino-4-deoxychorismate lyase	metabolism	Amino acid transport and metabolism	Firmicutes	heterogeneous	heterogeneous	heterogeneous	heterogeneous	heterogeneous	8.03459	8.00474	8.7397	9.15367	0.453522	0.378664	0.102934	0.306446	0.73807	0.896091	0.120151	0.345694	0.0298461	-0.413974	non-differential	non-differential
518060268	glycine C-acetyltransferase [Sedimentibacter sp. B4]	7-keto-8-aminopelargonate synthetase and related enzymes	metabolism	Coenzyme transport and metabolism	heterogeneous	heterogeneous	heterogeneous	heterogeneous	heterogeneous	heterogeneous	3.66564	4.10174	4.08446	Ident	0.643592	0.374665	0.549604		0.541329	0.780726	999	999	-0.436105	Ident	non-differential	Ident
518060276	tRNA pseudouridine synthase A [Sedimentibacter sp. B4]	Pseudouridylate synthase	information storage and processing	Translation, ribosomal structure and biogenesis	Firmicutes	Tissierellia	unclassified	unclassified	Sedimentibacter	Sedimentibacter sp. B4	n.d.	3.83564	n.d.	4.60775		0.148059		0.782844	0.0689184	0.330273	0.0210706	0.150662	Unique for -245T	Unique for -245T	non-differential	Unique for -245T
518060279	hypothetical protein [Sedimentibacter sp. B4]	ABC-type uncharacterized transport system, periplasmic component	poorly characterized	General function prediction only	Firmicutes	Tissierellia	unclassified	unclassified	Sedimentibacter	Sedimentibacter sp. B4	4.50519	4.51793	5.09006	4.52086	0.398913	0.610686	0.351484	1.86129	0.856996	0.943271	0.365963	0.631532	-0.0127423	0.5692	non-differential	non-differential
518060312	hypothetical protein [Sedimentibacter sp. B4]	ABC-type dipeptide transport system, periplasmic component	metabolism	Amino acid transport and metabolism	Firmicutes	Tissierellia	unclassified	unclassified	Sedimentibacter	Sedimentibacter sp. B4	n.d.	n.d.	2.51976	Ident			2.47784		999	999	999	999	n.a.	Ident	n.a.	Ident
518060321	tyrosine--tRNA ligase [Sedimentibacter sp. B4]	Tyrosyl-tRNA synthetase	information storage and processing	Translation, ribosomal structure and biogenesis	heterogeneous	heterogeneous	heterogeneous	heterogeneous	heterogeneous	heterogeneous	5.63718	5.75217	6.93136	7.6703	0.184441	0.955804	0.327724	0.62783	0.825055	0.931244	0.107007	0.325796	-0.114987	-0.738938	non-differential	non-differential
518060328	dihydroxy-acid dehydratase [Sedimentibacter sp. B4]	Dihydroxyacid dehydratase/phosphogluconate dehydratase	metabolism	Amino acid transport and metabolism	Firmicutes	heterogeneous	heterogeneous	heterogeneous	heterogeneous	heterogeneous	5.66646	5.94382	6.5624	7.19712	0.853201	0.449048	0.441962	0.249029	0.657321	0.860164	0.405293	0.663649	-0.277367	-0.634722	non-differential	non-differential
518060333	alpha-hydroxy-acid oxidizing enzyme [Sedimentibacter sp. B4]	L-lactate dehydrogenase (FMN-dependent) and related alpha-hydroxy acid dehydrogenases	metabolism	Energy production and conversion	heterogeneous	heterogeneous	heterogeneous	heterogeneous	heterogeneous	heterogeneous	4.89535	4.54175	4.41886	4.13944	0.561628	0.567245	0.90615	0.792266	0.536108	0.778761	0.897148	0.953334	0.3536	0.279419	non-differential	non-differential
518060334	valine--tRNA ligase [Sedimentibacter sp. B4]	Valyl-tRNA synthetase	information storage and processing	Translation, ribosomal structure and biogenesis	Firmicutes	heterogeneous	heterogeneous	heterogeneous	heterogeneous	heterogeneous	2.00242	1.80281	4.70336	5.4362	1.08399	0.0182435	0.584873	0.205056	0.866545	0.945199	0.0835763	0.28578	0.199605	-0.732838	non-differential	non-differential
518060338	hypothetical protein [Sedimentibacter sp. B4]	Pyrroline-5-carboxylate reductase	metabolism	Amino acid transport and metabolism	Firmicutes	Tissierellia	unclassified	unclassified	Sedimentibacter	Sedimentibacter sp. B4	3.0275	n.d.	4.02053	3.97822	1.71668		0.426525	1.10322	999	999	0.84651	0.927144	Unique for 245T	0.0423176	non-differential	non-differential
518060353	hypothetical protein [Sedimentibacter sp. B4]	TRAP-type C4-dicarboxylate transport system, periplasmic component	metabolism	Carbohydrate transport and metabolism	heterogeneous	heterogeneous	heterogeneous	heterogeneous	heterogeneous	heterogeneous	10.5947	10.4292	11.4371	11.6642	0.245218	0.355329	0.342914	0.22115	0.722489	0.887557	0.789257	0.903859	0.165567	-0.227163	non-differential	non-differential
518060356	hypothetical protein [Sedimentibacter sp. B4]	3-hydroxyisobutyrate dehydrogenase and related beta-hydroxyacid dehydrogenases	metabolism	Lipid transport and metabolism	Firmicutes	Tissierellia	unclassified	unclassified	Sedimentibacter	Sedimentibacter sp. B4	5.1427	4.92027	4.74212	6.22763	0.807524	0.581364	0.793356	0.499043	0.878957	0.950655	0.0249483	0.163492	0.222434	-1.4855	non-differential	-1.4855
518060373	hypothetical protein [Sedimentibacter sp. B4]	Ribosome-associated protein Y (PSrp-1)	information storage and processing	Translation, ribosomal structure and biogenesis	Firmicutes	Tissierellia	unclassified	unclassified	Sedimentibacter	Sedimentibacter sp. B4	6.04188	6.26356	7.29963	7.49354	0.912112	0.885293	0.489808	0.328752	0.664917	0.865514	0.664052	0.841219	-0.221673	-0.193905	non-differential	non-differential
518060377	FMN-binding domain-containing protein [Sedimentibacter sp. B4]	Uncharacterized protein conserved in bacteria	poorly characterized	Function unknown	Firmicutes	Tissierellia	unclassified	unclassified	Sedimentibacter	Sedimentibacter sp. B4	6.07658	Ident	n.d.	n.d.	0.317833				999	999	999	999	Ident	n.a.	Ident	n.a.
648290757	MULTISPECIES: ribonuclease Y [Firmicutes]	-	-	-	heterogeneous	heterogeneous	heterogeneous	heterogeneous	heterogeneous	heterogeneous	5.42384	4.98261	6.09543	6.53756	1.1595	0.776269	0.439411	0.508306	0.781866	0.9124	0.287809	0.555616	0.441236	-0.442134	non-differential	non-differential
653149116	DNA-directed RNA polymerase subunit omega [Anaerovorax odorimutans]	DNA-directed RNA polymerase, subunit K/omega	information storage and processing	Transcription	Firmicutes	heterogeneous	heterogeneous	heterogeneous	heterogeneous	heterogeneous	3.54048	4.33344	n.d.	n.d.	0.213818	0.252949			3.0946e-06	0.00190937	999	999	-0.792964	n.a.	-0.792964	n.a.
653149377	hydrolase [Anaerovorax odorimutans]	Predicted hydrolase (HD superfamily)	poorly characterized	General function prediction only	Firmicutes	Clostridia	Clostridiales	Clostridiales Family XIII. Incertae Sedis	Anaerovorax	Anaerovorax odorimutans	n.d.	n.d.	3.65792	3.71666			0.651405	0.549852	999	999	0.698096	0.854059	n.a.	-0.0587434	n.a.	non-differential
653149640	glutamate dehydrogenase [Anaerovorax odorimutans]	#N/A	#N/A	#N/A	#N/A	#N/A	#N/A	#N/A	#N/A	#N/A	n.d.	4.12149	9.36228	8.62148		2.12665	0.214404	0.807926	999	999	0.236915	0.499891	Unique for -245T	0.740803	non-differential	non-differential
653150340	GMP synthetase [Anaerovorax odorimutans]	#N/A	#N/A	#N/A	#N/A	#N/A	#N/A	#N/A	#N/A	#N/A	6.51021	4.65358	7.97423	8.04113	2.87288	0.168631	0.50009	0.333449	0.263149	0.580385	0.526733	0.761942	1.85663	-0.0668934	non-differential	non-differential
653150437	fructose-1,6-bisphosphate aldolase, class II [Anaerovorax odorimutans]	Fructose/tagatose bisphosphate aldolase	metabolism	Carbohydrate transport and metabolism	Firmicutes	heterogeneous	heterogeneous	heterogeneous	heterogeneous	heterogeneous	Ident	2.44354	4.42723	5.36439		0.199273	1.01638	0.16505	999	999	0.177785	0.428023	Ident	-0.937159	Ident	non-differential
653150926	DNA-directed RNA polymerase subunit beta [Anaerovorax odorimutans]	DNA-directed RNA polymerase, beta subunit/140 kD subunit	information storage and processing	Transcription	heterogeneous	heterogeneous	heterogeneous	heterogeneous	heterogeneous	heterogeneous	8.15291	7.77666	6.87595	7.21862	0.371291	0.166842	0.603968	0.19739	0.31229	0.621157	0.425562	0.6804	0.376251	-0.342663	non-differential	non-differential
653151030	hypothetical protein [Anaerovorax odorimutans]	Flagellin and related hook-associated proteins	cellular processes and signaling	Cell motility	Firmicutes	Clostridia	Clostridiales	heterogeneous	heterogeneous	heterogeneous	8.03587	8.13346	4.97537	8.49451	1.00409	1.18373	2.15861	1.17507	0.83147	0.933183	0.00512698	0.0865247	-0.0975875	-3.51914	non-differential	-3.51914
653151175	hypothetical protein [Anaerovorax odorimutans]	-	-	-	Firmicutes	Clostridia	Clostridiales	Clostridiales Family XIII. Incertae Sedis	Anaerovorax	Anaerovorax odorimutans	n.d.	n.d.	5.62305	Ident			0.00597934		999	999	999	999	n.a.	Ident	n.a.	Ident
736336225	MULTISPECIES: transcriptional regulator [Firmicutes]	FOG: CBS domain	poorly characterized	General function prediction only	unclassified	unclassified	unclassified	unclassified	unclassified	Firmicutes	5.75292	6.08522	n.d.	n.d.	0.116272	0.0218082			3.62296e-05	0.00811778	999	999	-0.332297	n.a.	-0.332297	n.a.
736336227	MULTISPECIES: GTPase Era [Firmicutes]	GTPase	poorly characterized	General function prediction only	heterogeneous	heterogeneous	heterogeneous	heterogeneous	heterogeneous	heterogeneous	4.22599	Ident	n.d.	n.d.	0.0531872				999	999	999	999	Ident	n.a.	Ident	n.a.
739732523	GTP cyclohydrolase FolE2 [Stenoxybacter acetivorans]	Uncharacterized conserved protein	poorly characterized	Function unknown	Proteobacteria	Betaproteobacteria	Neisseriales	Neisseriaceae	Stenoxybacter	Stenoxybacter acetivorans	3.65291	4.7922	Ident	4.68907	1.09145	1.0296		0.470029	0.288166	0.602772	999	999	-1.13928	Ident	non-differential	Ident
750299802	hypothetical protein [Sedimentibacter sp. B4]	Archaeal/vacuolar-type H+-ATPase subunit C	metabolism	Energy production and conversion	Firmicutes	Tissierellia	unclassified	unclassified	Sedimentibacter	Sedimentibacter sp. B4	6.05804	5.88758	6.53689	6.66596	0.164407	0.518014	0.174054	0.4413	0.834419	0.934792	0.805073	0.912928	0.170463	-0.129074	non-differential	non-differential
750299811	3-methyl-2-oxobutanoate hydroxymethyltransferase [Sedimentibacter sp. B4]	Ketopantoate hydroxymethyltransferase	metabolism	Coenzyme transport and metabolism	Firmicutes	Tissierellia	unclassified	unclassified	Sedimentibacter	Sedimentibacter sp. B4	n.d.	3.51762	n.d.	n.d.		1.51476			0.0689184	0.330273	999	999	Unique for -245T	n.a.	non-differential	n.a.
750299873	protease modulator HflC [Sedimentibacter sp. B4]	Membrane protease subunits, stomatin/prohibitin homologs	cellular processes and signaling	Posttranslational modification, protein turnover, chaperones	Firmicutes	Tissierellia	unclassified	unclassified	Sedimentibacter	Sedimentibacter sp. B4	5.3005	5.09916	n.d.	n.d.	0.169139	0.334325			0.0746958	0.3425	999	999	0.201341	n.a.	non-differential	n.a.
750299895	membrane protein [Sedimentibacter sp. B4]	-	-	-	heterogeneous	heterogeneous	heterogeneous	heterogeneous	heterogeneous	heterogeneous	5.94054	5.62408	6.34738	6.82801	0.228461	0.829035	0.454513	0.249446	0.227254	0.549808	0.336977	0.607216	0.316462	-0.480637	non-differential	non-differential
750299908	sugar ABC transporter ATP-binding protein [Sedimentibacter sp. B4]	-	-	-	heterogeneous	heterogeneous	heterogeneous	heterogeneous	heterogeneous	heterogeneous	2.45559	3.2499	Ident	Ident	0.0782513	0.430314			0.00364525	0.107101	999	999	-0.794315	Ident	-0.794315	Ident
750299956	hypothetical protein [Sedimentibacter sp. B4]	-	-	-	Firmicutes	heterogeneous	heterogeneous	heterogeneous	heterogeneous	heterogeneous	4.71527	4.66413	4.02058	3.90443	0.361129	0.0769098	1.15223	0.972078	0.0693695	0.331149	0.727699	0.868624	0.0511488	0.116148	non-differential	non-differential
750299961	molybdopterin biosynthesis protein [Sedimentibacter sp. B4]	Molybdopterin biosynthesis enzyme	metabolism	Coenzyme transport and metabolism	Firmicutes	heterogeneous	heterogeneous	heterogeneous	heterogeneous	heterogeneous	5.54392	5.07156	4.89029	5.63207	0.392847	0.895772	0.391285	0.511326	0.413115	0.707541	0.0247	0.163228	0.47236	-0.741779	non-differential	-0.741779
750299964	tungsten ABC transporter substrate-binding protein [Sedimentibacter sp. B4]	ABC-type tungstate transport system, permease component	metabolism	Coenzyme transport and metabolism	heterogeneous	heterogeneous	heterogeneous	heterogeneous	heterogeneous	heterogeneous	7.77395	8.25991	9.39639	9.12078	0.876302	0.43463	0.389342	0.292783	0.323201	0.629989	0.216144	0.476458	-0.48596	0.275608	non-differential	non-differential
750299971	carbamate kinase [Sedimentibacter sp. B4]	Carbamate kinase	metabolism	Amino acid transport and metabolism	heterogeneous	heterogeneous	heterogeneous	heterogeneous	heterogeneous	heterogeneous	5.42969	5.12477	6.63957	6.81983	0.227961	1.11164	0.611249	0.556299	0.729436	0.890689	0.865041	0.93588	0.304914	-0.18026	non-differential	non-differential
750299972	arginine deiminase [Sedimentibacter sp. B4]	Arginine deiminase	metabolism	Amino acid transport and metabolism	Firmicutes	Tissierellia	unclassified	unclassified	Sedimentibacter	Sedimentibacter sp. B4	4.87115	3.95748	4.56617	4.04977	0.393939	0.345904	1.91349	0.821322	0.0192406	0.205542	0.485352	0.729606	0.913678	0.516402	0.913678	non-differential
750300009	30S ribosomal protein S6 [Sedimentibacter sp. B4]	Ribosomal protein S6	information storage and processing	Translation, ribosomal structure and biogenesis	Firmicutes	Tissierellia	unclassified	unclassified	Sedimentibacter	Sedimentibacter sp. B4	4.80674	5.24832	n.d.	7.73401	0.94269	1.44921		0.202428	0.805531	0.922958	0.0689184	0.258465	-0.441573	Unique for -245T	non-differential	non-differential
750300018	transcription elongation factor GreA [Sedimentibacter sp. B4]	Transcription elongation factor	information storage and processing	Transcription	Firmicutes	heterogeneous	heterogeneous	heterogeneous	heterogeneous	heterogeneous	6.52574	6.62044	6.96418	6.65477	0.970441	0.610225	0.902917	0.759193	0.864366	0.945199	0.494896	0.738894	-0.0946942	0.309411	non-differential	non-differential
750300024	glycogen synthase [Sedimentibacter sp. B4]	Glycogen synthase	metabolism	Carbohydrate transport and metabolism	heterogeneous	heterogeneous	heterogeneous	heterogeneous	heterogeneous	heterogeneous	n.d.	n.d.	Ident	4.89087				0.656219	999	999	999	999	n.a.	Ident	n.a.	Ident
750300049	iron-sulfur cluster assembly scaffold protein NifU [Sedimentibacter sp. B4]	NifU homolog involved in Fe-S cluster formation	metabolism	Energy production and conversion	Firmicutes	Tissierellia	unclassified	unclassified	Sedimentibacter	Sedimentibacter sp. B4	4.57925	4.45823	4.6921	5.51628	0.500575	0.0858943	1.10998	0.621633	0.463158	0.738897	0.458062	0.709003	0.121016	-0.824189	non-differential	non-differential
750300118	spermidine/putrescine ABC transporter permease [Sedimentibacter sp. B4]	Spermidine/putrescine-binding periplasmic protein	metabolism	Amino acid transport and metabolism	Firmicutes	Tissierellia	unclassified	unclassified	Sedimentibacter	Sedimentibacter sp. B4	4.49816	4.78033	Ident	4.43421	0.373907	0.602023		0.808751	0.175301	0.497019	999	999	-0.282171	Ident	non-differential	Ident
750300143	C4-dicarboxylate ABC transporter substrate-binding protein [Sedimentibacter sp. B4]	TRAP-type uncharacterized transport system, periplasmic component	poorly characterized	General function prediction only	Firmicutes	heterogeneous	heterogeneous	heterogeneous	heterogeneous	heterogeneous	7.05543	7.05244	9.3607	9.10576	0.640597	0.675003	0.164872	0.324954	0.818447	0.928957	0.207007	0.464497	0.00299092	0.254943	non-differential	non-differential
750300156	ATP-dependent protease [Sedimentibacter sp. B4]	Predicted ATP-dependent protease	cellular processes and signaling	Posttranslational modification, protein turnover, chaperones	Firmicutes	Tissierellia	unclassified	unclassified	Sedimentibacter	Sedimentibacter sp. B4	Ident	3.05271	4.76132	4.6592		0.370393	0.519624	0.753236	999	999	0.728931	0.869014	Ident	0.10212	Ident	non-differential
750300165	cell division protein FtsH [Sedimentibacter sp. B4]	ATP-dependent Zn proteases	cellular processes and signaling	Posttranslational modification, protein turnover, chaperones	heterogeneous	heterogeneous	heterogeneous	heterogeneous	heterogeneous	heterogeneous	Ident	4.59602	7.53054	7.16866		0.35647	0.373985	0.459762	999	999	0.299568	0.56727	Ident	0.361873	Ident	non-differential
750300214	metal ABC transporter substrate-binding protein [Sedimentibacter sp. B4]	ABC-type metal ion transport system, periplasmic component/surface antigen	metabolism	Inorganic ion transport and metabolism	Firmicutes	heterogeneous	heterogeneous	heterogeneous	heterogeneous	heterogeneous	6.57833	6.82708	3.84675	3.66604	0.379074	0.185323	1.02826	1.21565	0.315537	0.624496	0.466728	0.71571	-0.24875	0.180714	non-differential	non-differential
750300266	NADH dehydrogenase [Sedimentibacter sp. B4]	-	-	-	Firmicutes	heterogeneous	heterogeneous	heterogeneous	heterogeneous	heterogeneous	8.49038	8.11119	7.51187	7.56858	0.766545	0.850129	0.605288	0.532046	0.43016	0.718236	0.709671	0.860432	0.379191	-0.0567055	non-differential	non-differential
750300275	branched-chain amino acid dehydrogenase [Sedimentibacter sp. B4]	-	-	-	Firmicutes	heterogeneous	heterogeneous	heterogeneous	heterogeneous	heterogeneous	6.26199	6.23793	7.36917	7.10997	0.496683	0.502788	0.238275	0.359718	0.879009	0.950655	0.470282	0.716957	0.0240667	0.259199	non-differential	non-differential
750300290	sodium:dicarboxylate symporter [Sedimentibacter sp. B4]	Na+/H+-dicarboxylate symporters	metabolism	Energy production and conversion	Firmicutes	Tissierellia	unclassified	unclassified	Sedimentibacter	Sedimentibacter sp. B4	Ident	n.d.	5.62205	n.d.			0.711319		999	999	999	999	Unique for 245T	Unique for 245T	Ident	non-differential
750300310	aldehyde ferredoxin oxidoreductase [Sedimentibacter sp. B4]	Aldehyde:ferredoxin oxidoreductase	metabolism	Energy production and conversion	Firmicutes	heterogeneous	heterogeneous	heterogeneous	heterogeneous	heterogeneous	2.78656	Ident	n.d.	Ident	0.2773				999	999	999	999	Ident	Unique for -245T	Ident	Ident
750300314	citrate lyase ACP [Sedimentibacter sp. B4]	-	-	-	heterogeneous	heterogeneous	heterogeneous	heterogeneous	heterogeneous	heterogeneous	5.2968	5.26243	6.09882	5.76164	0.863251	0.291463	0.0524301	0.481406	0.886608	0.95504	0.238412	0.501019	0.0343773	0.337184	non-differential	non-differential
750301790	acetoin:2,6-dichlorophenolindophenol oxidoreductase subunit alpha [Sedimentibacter sp. B4]	Pyruvate/2-oxoglutarate dehydrogenase complex, dehydrogenase (E1) component, eukaryotic type, alpha subunit	metabolism	Energy production and conversion	Firmicutes	heterogeneous	heterogeneous	heterogeneous	heterogeneous	heterogeneous	8.75609	8.90845	9.40706	9.14263	0.316217	0.372485	0.261813	0.383724	0.203909	0.533101	0.436402	0.688512	-0.152362	0.264432	non-differential	non-differential
750301858	B12-binding domain-containing radical SAM protein [Sedimentibacter sp. B4]	Fe-S oxidoreductase	metabolism	Energy production and conversion	Firmicutes	heterogeneous	heterogeneous	heterogeneous	heterogeneous	heterogeneous	5.62755	5.02582	4.46401	5.17337	0.397728	0.366027	1.35808	0.367582	0.0625483	0.330273	0.56063	0.779025	0.601728	-0.709358	non-differential	non-differential
750301895	flagellar motor switch protein FliG [Sedimentibacter sp. B4]	Flagellar motor switch protein	cellular processes and signaling	Cell motility	Firmicutes	heterogeneous	heterogeneous	heterogeneous	heterogeneous	heterogeneous	Ident	4.52205	4.4668	4.94314		0.695607	0.502926	0.329238	999	999	0.406897	0.665007	Ident	-0.476342	Ident	non-differential
750301931	S-adenosylmethionine decarboxylase [Sedimentibacter sp. B4]	S-adenosylmethionine decarboxylase	metabolism	Amino acid transport and metabolism	Firmicutes	heterogeneous	heterogeneous	heterogeneous	heterogeneous	heterogeneous	2.6451	2.92136	n.d.	n.d.	0.45456	0.641401			0.767232	0.904751	999	999	-0.276264	n.a.	non-differential	n.a.
750301959	acetoin:2,6-dichlorophenolindophenol oxidoreductase subunit alpha [Sedimentibacter sp. B4]	Pyruvate/2-oxoglutarate dehydrogenase complex, dehydrogenase (E1) component, eukaryotic type, alpha subunit	metabolism	Energy production and conversion	heterogeneous	heterogeneous	heterogeneous	heterogeneous	heterogeneous	heterogeneous	6.26416	6.5796	5.73987	8.06627	1.57438	0.625365	1.95514	0.583219	0.845164	0.937187	0.0756016	0.271249	-0.315444	-2.3264	non-differential	non-differential
750302102	glutamate synthase [Sedimentibacter sp. B4]	NADPH-dependent glutamate synthase beta chain and related oxidoreductases	metabolism	Amino acid transport and metabolism	Firmicutes	Tissierellia	unclassified	unclassified	Sedimentibacter	Sedimentibacter sp. B4	3.98109	Ident	4.09995	n.d.	0.354213		0.738037		0.0689184	0.330273	999	999	Ident	Unique for 245T	Ident	non-differential
750302121	ribokinase [Sedimentibacter sp. B4]	Sugar kinases, ribokinase family	metabolism	Carbohydrate transport and metabolism	Firmicutes	Tissierellia	unclassified	unclassified	Sedimentibacter	Sedimentibacter sp. B4	4.31226	Ident	3.66271	4.02612	0.43019		0.407955	0.144434	999	999	0.730366	0.869811	Ident	-0.363415	Ident	non-differential
750302149	cysteine synthase A [Sedimentibacter sp. B4]	Cysteine synthase	metabolism	Amino acid transport and metabolism	Firmicutes	Tissierellia	unclassified	unclassified	Sedimentibacter	Sedimentibacter sp. B4	5.14902	4.81475	6.31175	5.80729	0.424189	0.633839	0.486608	0.603485	0.20977	0.537605	0.218164	0.479899	0.334271	0.504456	non-differential	non-differential
916275903	HflK protein [Sedimentibacter sp. B4]	Membrane protease subunits, stomatin/prohibitin homologs	cellular processes and signaling	Posttranslational modification, protein turnover, chaperones	Firmicutes	Tissierellia	unclassified	unclassified	Sedimentibacter	Sedimentibacter sp. B4	4.2168	4.59492	3.97609	4.33239	0.604158	0.160964	0.74967	0.523451	0.493865	0.756586	0.410161	0.667902	-0.37812	-0.356295	non-differential	non-differential
916275906	hypothetical protein [Sedimentibacter sp. B4]	-	-	-	Firmicutes	heterogeneous	heterogeneous	heterogeneous	heterogeneous	heterogeneous	n.d.	Ident	5.18432	5.18972			0.808272	1.55405	999	999	0.955045	0.977466	Unique for -245T	-0.00540921	Ident	non-differential
916275934	DNA recombination/repair protein RecA [Sedimentibacter sp. B4]	RecA/RadA recombinase	information storage and processing	Replication, recombination and repair	heterogeneous	heterogeneous	heterogeneous	heterogeneous	heterogeneous	heterogeneous	4.81266	4.5931	4.18609	4.79157	0.312538	0.781053	1.17247	0.841755	0.444061	0.728692	0.653573	0.839496	0.219557	-0.605475	non-differential	non-differential
916275938	NAD(P)H-dependent oxidoreductase subunit E [Sedimentibacter sp. B4]	NADH:ubiquinone oxidoreductase 24 kD subunit	metabolism	Energy production and conversion	Firmicutes	heterogeneous	heterogeneous	heterogeneous	heterogeneous	heterogeneous	7.02268	7.58239	6.96133	6.88139	1.05905	0.634861	1.00045	0.263024	0.287803	0.602772	0.94735	0.975265	-0.559717	0.0799383	non-differential	non-differential
916275950	hypothetical protein [Sedimentibacter sp. B4]	ABC-type uncharacterized transport system, periplasmic component	poorly characterized	General function prediction only	Firmicutes	Tissierellia	unclassified	unclassified	Sedimentibacter	Sedimentibacter sp. B4	11.8071	11.274	8.01221	7.91213	0.328782	0.486208	0.316656	0.645577	0.119432	0.420582	0.550919	0.772369	0.533129	0.100073	non-differential	non-differential
916275959	hypothetical protein [Sedimentibacter sp. B4]	Trypsin-like serine proteases, typically periplasmic, contain C-terminal PDZ domain	cellular processes and signaling	Posttranslational modification, protein turnover, chaperones	Firmicutes	heterogeneous	heterogeneous	heterogeneous	heterogeneous	heterogeneous	Ident	6.02269	Ident	n.d.		0.12387			999	999	999	999	Ident	Unique for 245T	Ident	Ident
916275966	C4-dicarboxylate ABC transporter substrate-binding protein [Sedimentibacter sp. B4]	TRAP-type C4-dicarboxylate transport system, periplasmic component	metabolism	Carbohydrate transport and metabolism	Firmicutes	Tissierellia	unclassified	unclassified	Sedimentibacter	Sedimentibacter sp. B4	9.22613	8.53249	10.3182	9.58449	0.174501	0.517669	0.10382	0.392167	0.0794626	0.351458	0.000875889	0.0343677	0.693637	0.733713	non-differential	0.733713
916275975	translation initiation factor IF-3 [Sedimentibacter sp. B4]	Translation initiation factor 3 (IF-3)	information storage and processing	Translation, ribosomal structure and biogenesis	Firmicutes	heterogeneous	heterogeneous	heterogeneous	heterogeneous	heterogeneous	5.03201	5.243	n.d.	5.23324	0.667326	0.590817		0.0693613	0.377119	0.673954	0.0689184	0.258465	-0.210989	Unique for -245T	non-differential	non-differential
916275976	hypothetical protein [Sedimentibacter sp. B4]	Uncharacterized conserved protein	poorly characterized	Function unknown	Firmicutes	heterogeneous	heterogeneous	heterogeneous	heterogeneous	heterogeneous	4.1953	4.11862	Ident	Ident	0.210174	1.67536			0.82426	0.931244	999	999	0.0766739	Ident	non-differential	Ident
916276002	argininosuccinate synthase [Sedimentibacter sp. B4]	Argininosuccinate synthase	metabolism	Amino acid transport and metabolism	Firmicutes	heterogeneous	heterogeneous	heterogeneous	heterogeneous	heterogeneous	6.91244	7.11055	9.37583	8.98599	0.677214	0.41826	0.397167	0.397486	0.448172	0.731645	0.293818	0.562339	-0.198102	0.38984	non-differential	non-differential
A0A010Z2D4	Monosaccharide ABC transporter substrate-binding protein, CUT2 family OS=Clostridium sp. ASBs410 GN=K413DRAFT_3471 PE=4 SV=1 - [A0A010Z2D4_9CLOT]	ABC-type sugar transport system, periplasmic component	metabolism	Carbohydrate transport and metabolism	Firmicutes	Clostridia	Clostridiales	heterogeneous	heterogeneous	heterogeneous	6.55156	n.d.	n.d.	n.d.	0.728278				0.0210706	0.205542	999	999	Unique for 245T	n.a.	Unique for 245T	n.a.
A0A010Z3F3	Phosphoenolpyruvate carboxykinase (ATP) OS=Clostridium sp. ASBs410 GN=K413DRAFT_3840 PE=3 SV=1 - [A0A010Z3F3_9CLOT]	Phosphoenolpyruvate carboxykinase (ATP)	metabolism	Energy production and conversion	Firmicutes	Clostridia	Clostridiales	heterogeneous	heterogeneous	heterogeneous	3.09802	n.d.	0.620978	n.d.	0.900545		0.116939		0.0210706	0.205542	999	999	Unique for 245T	Unique for 245T	Unique for 245T	non-differential
A0A010Z6S4	Glycerol kinase OS=Clostridium sp. ASBs410 GN=glpK PE=3 SV=1 - [A0A010Z6S4_9CLOT]	Glycerol kinase	metabolism	Energy production and conversion	heterogeneous	heterogeneous	heterogeneous	heterogeneous	heterogeneous	heterogeneous	8.06213	7.52073	6.85286	6.70828	0.509574	0.17226	1.27176	1.84892	0.165696	0.48242	0.72805	0.868624	0.541399	0.144575	non-differential	non-differential
A0A010ZD24	Phosphoglycerate kinase OS=Clostridium sp. ASBs410 GN=pgk PE=3 SV=1 - [A0A010ZD24_9CLOT]	3-phosphoglycerate kinase	metabolism	Carbohydrate transport and metabolism	heterogeneous	heterogeneous	heterogeneous	heterogeneous	heterogeneous	heterogeneous	3.34342	n.d.	n.d.	n.d.	0.776101				0.0689184	0.330273	999	999	Unique for 245T	n.a.	non-differential	n.a.
A0A010ZGL5	Translation elongation factor 2 (EF-2/EF-G) OS=Clostridium sp. ASBs410 GN=K413DRAFT_3109 PE=4 SV=1 - [A0A010ZGL5_9CLOT]	Translation elongation factors (GTPases)	information storage and processing	Translation, ribosomal structure and biogenesis	Firmicutes	Clostridia	Clostridiales	heterogeneous	heterogeneous	heterogeneous	Ident	n.d.	Ident	6.02946				0.924767	999	999	999	999	Unique for 245T	Ident	Ident	Ident
A0A010ZJK6	ABC-type Fe3+ transport system, periplasmic component OS=Clostridium sp. ASBs410 GN=K413DRAFT_4273 PE=4 SV=1 - [A0A010ZJK6_9CLOT]	ABC-type Fe3+ transport system, periplasmic component	metabolism	Inorganic ion transport and metabolism	Firmicutes	Clostridia	Clostridiales	heterogeneous	heterogeneous	heterogeneous	2.90824	n.d.	n.d.	n.d.	0.0147717				999	999	999	999	Unique for 245T	n.a.	non-differential	n.a.
A0A010ZLZ4	Malate/lactate dehydrogenase OS=Clostridium sp. ASBs410 GN=K413DRAFT_5116 PE=3 SV=1 - [A0A010ZLZ4_9CLOT]	-	-	-	heterogeneous	heterogeneous	heterogeneous	heterogeneous	heterogeneous	heterogeneous	4.91865	n.d.	n.d.	n.d.	0.908826				0.0210706	0.205542	999	999	Unique for 245T	n.a.	Unique for 245T	n.a.
A0A010ZXN6	Flagellin OS=Clostridium sp. ASBs410 GN=K413DRAFT_0070 PE=3 SV=1 - [A0A010ZXN6_9CLOT]	Flagellin and related hook-associated proteins	cellular processes and signaling	Cell motility	Firmicutes	Clostridia	heterogeneous	heterogeneous	heterogeneous	heterogeneous	11.7069	12.5465	12.792	12.3067	0.61576	1.01616	0.494199	1.09037	0.28751	0.602772	0.472638	0.717981	-0.839569	0.485266	non-differential	non-differential
A0A011A1C4	ABC-type sugar transport system, periplasmic component OS=Clostridium sp. ASBs410 GN=K413DRAFT_1407 PE=4 SV=1 - [A0A011A1C4_9CLOT]	ABC-type sugar transport system, periplasmic component	metabolism	Carbohydrate transport and metabolism	Firmicutes	Clostridia	Clostridiales	heterogeneous	heterogeneous	heterogeneous	n.d.	n.d.	Ident	4.67158				0.465252	999	999	999	999	n.a.	Ident	n.a.	Ident
A0A011A1W5	50S ribosomal protein L7/L12 OS=Clostridium sp. ASBs410 GN=rplL PE=3 SV=1 - [A0A011A1W5_9CLOT]	Ribosomal protein L7/L12	information storage and processing	Translation, ribosomal structure and biogenesis	Firmicutes	Clostridia	Clostridiales	heterogeneous	heterogeneous	heterogeneous	3.74202	Ident	n.d.	n.d.	0.444909				999	999	999	999	Ident	n.a.	Ident	n.a.
A0A011A4C6	Phosphotransferase family protein OS=Clostridium sp. ASBs410 GN=K413DRAFT_1114 PE=4 SV=1 - [A0A011A4C6_9CLOT]	Predicted choline kinase involved in LPS biosynthesis	cellular processes and signaling	Cell wall/membrane/envelope biogenesis	Firmicutes	Clostridia	Clostridiales	heterogeneous	heterogeneous	heterogeneous	3.46951	n.d.	n.d.	n.d.	0.426901				0.0210706	0.205542	999	999	Unique for 245T	n.a.	Unique for 245T	n.a.
A0A011A5Y1	Elongation factor Tu OS=Clostridium sp. ASBs410 GN=tuf PE=3 SV=1 - [A0A011A5Y1_9CLOT]	GTPases - translation elongation factors	information storage and processing	Translation, ribosomal structure and biogenesis	heterogeneous	heterogeneous	heterogeneous	heterogeneous	heterogeneous	heterogeneous	11.0257	11.6448	11.6123	11.1707	0.0719878	0.747111	0.0731702	0.630642	0.176174	0.497019	0.212996	0.473174	-0.619109	0.441634	non-differential	non-differential
A0A011A6J1	Glyceraldehyde-3-phosphate dehydrogenase OS=Clostridium sp. ASBs410 GN=K413DRAFT_1915 PE=3 SV=1 - [A0A011A6J1_9CLOT]	Glyceraldehyde-3-phosphate dehydrogenase/erythrose-4-phosphate dehydrogenase	metabolism	Carbohydrate transport and metabolism	Firmicutes	heterogeneous	heterogeneous	heterogeneous	heterogeneous	heterogeneous	Ident	n.d.	Ident	Ident					999	999	999	999	Unique for 245T	Ident	Ident	Ident
A0A011A929	ABC-type sugar transport system, periplasmic component OS=Clostridium sp. ASBs410 GN=K413DRAFT_4103 PE=4 SV=1 - [A0A011A929_9CLOT]	ABC-type sugar transport system, periplasmic component	metabolism	Carbohydrate transport and metabolism	Firmicutes	Clostridia	Clostridiales	heterogeneous	heterogeneous	heterogeneous	5.07959	n.d.	n.d.	n.d.	0.371457				0.0689184	0.330273	999	999	Unique for 245T	n.a.	non-differential	n.a.
A0A011AA18	Glycerol kinase OS=Clostridium sp. ASBs410 GN=glpK PE=3 SV=1 - [A0A011AA18_9CLOT]	#N/A	#N/A	#N/A	#N/A	#N/A	#N/A	#N/A	#N/A	#N/A	8.44493	7.74921	6.89606	7.4031	1.04211	0.681784	0.8649	0.792342	0.489245	0.752439	0.71054	0.860744	0.695729	-0.507035	non-differential	non-differential
A0A011ABJ4	Amino acid/amide ABC transporter substrate-binding protein, HAAT family OS=Clostridium sp. ASBs410 GN=K413DRAFT_4985 PE=4 SV=1 - [A0A011ABJ4_9CLOT]	ABC-type branched-chain amino acid transport systems, periplasmic component	metabolism	Amino acid transport and metabolism	Firmicutes	Clostridia	Clostridiales	heterogeneous	heterogeneous	heterogeneous	1.87178	n.d.	n.d.	n.d.	0.233556				999	999	999	999	Unique for 245T	n.a.	non-differential	n.a.
A0A011AX51	Ribosome-recycling factor OS=Clostridium sp. ASBs410 GN=frr PE=3 SV=1 - [A0A011AX51_9CLOT]	Ribosome recycling factor	information storage and processing	Translation, ribosomal structure and biogenesis	Firmicutes	Clostridia	Clostridiales	heterogeneous	heterogeneous	heterogeneous	2.62935	n.d.	n.d.	n.d.	0.54898				0.0689184	0.330273	999	999	Unique for 245T	n.a.	non-differential	n.a.
A0A011V3L1	3-isopropylmalate dehydratase large subunit OS=Ruminococcus albus SY3 GN=leuC PE=3 SV=1 - [A0A011V3L1_RUMAL]	3-isopropylmalate dehydratase large subunit	metabolism	Amino acid transport and metabolism	heterogeneous	heterogeneous	heterogeneous	heterogeneous	heterogeneous	heterogeneous	7.68099	7.25163	Ident	n.d.	0.735215	0.447933			0.540471	0.780489	999	999	0.429358	Unique for 245T	non-differential	Ident
A0A015XH93	Subtilase family protein OS=Bacteroides fragilis str. S36L11 GN=M136_5224 PE=4 SV=1^Atr|A0A078RX00 - [A0A015XH93_BACFG]	-	-	-	Bacteroidetes	Bacteroidia	Bacteroidales	heterogeneous	heterogeneous	heterogeneous	n.d.	n.d.	n.d.	8.30932				0.181522	999	999	999	999	n.a.	Unique for -245T	n.a.	non-differential
A0A017RSX3	50S ribosomal protein L5 OS=Fervidicella metallireducens AeB GN=rplE PE=3 SV=1 - [A0A017RSX3_9CLOT]	Ribosomal protein L5	information storage and processing	Translation, ribosomal structure and biogenesis	heterogeneous	heterogeneous	heterogeneous	heterogeneous	heterogeneous	heterogeneous	4.26072	3.99487	6.55969	6.14637	0.51055	1.51655	1.05539	0.864847	0.92812	0.968651	0.647697	0.836179	0.26585	0.413321	non-differential	non-differential
A0A017RSZ9	Elongation factor G OS=Fervidicella metallireducens AeB GN=fusA PE=3 SV=1 - [A0A017RSZ9_9CLOT]	#N/A	#N/A	#N/A	#N/A	#N/A	#N/A	#N/A	#N/A	#N/A	9.29853	8.99633	8.19402	9.01878	0.510532	0.660601	0.558275	0.115849	0.510797	0.761721	0.0219459	0.152581	0.302196	-0.824763	non-differential	-0.824763
A0A017RUW4	Serine protease OS=Fervidicella metallireducens AeB GN=Q428_07570 PE=4 SV=1 - [A0A017RUW4_9CLOT]	Putative Ser protein kinase	cellular processes and signaling	Signal transduction mechanisms	Firmicutes	Clostridia	Clostridiales	Clostridiaceae	heterogeneous	heterogeneous	8.15761	6.50383	6.43528	6.19769	0.239858	0.874456	0.398431	0.647552	0.0105314	0.171942	0.585097	0.797162	1.65378	0.237586	1.65378	non-differential
A0A017RV35	Methylglyoxal synthase OS=Fervidicella metallireducens AeB GN=mgsA PE=3 SV=1 - [A0A017RV35_9CLOT]	Methylglyoxal synthase	metabolism	Carbohydrate transport and metabolism	Firmicutes	heterogeneous	heterogeneous	heterogeneous	heterogeneous	heterogeneous	5.27424	5.45239	n.d.	n.d.	0.685584	0.611939			0.638721	0.84842	999	999	-0.178149	n.a.	non-differential	n.a.
A0A017RVJ9	Sugar ABC transporter substrate-binding protein OS=Fervidicella metallireducens AeB GN=Q428_06560 PE=4 SV=1 - [A0A017RVJ9_9CLOT]	ABC-type xylose transport system, periplasmic component	metabolism	Carbohydrate transport and metabolism	Firmicutes	Clostridia	Clostridiales	heterogeneous	heterogeneous	heterogeneous	4.60252	Ident	4.95114	4.45632	0.576866		0.607377	0.876974	999	999	0.122137	0.349168	Ident	0.494819	Ident	non-differential
A0A017RW53	Glutamate mutase epsilon subunit OS=Fervidicella metallireducens AeB GN=glmE PE=3 SV=1 - [A0A017RW53_9CLOT]	Glutamate mutase epsilon subunit	metabolism	Amino acid transport and metabolism	Firmicutes	Clostridia	Clostridiales	Clostridiaceae	heterogeneous	heterogeneous	n.d.	n.d.	6.19884	5.46097			0.183876	0.25084	999	999	0.0224313	0.154074	n.a.	0.737871	n.a.	0.737871
A0A017RWP7	2,3-bisphosphoglycerate-independent phosphoglycerate mutase OS=Fervidicella metallireducens AeB GN=gpmI PE=3 SV=1 - [A0A017RWP7_9CLOT]	Phosphoglyceromutase	metabolism	Carbohydrate transport and metabolism	heterogeneous	heterogeneous	heterogeneous	heterogeneous	heterogeneous	heterogeneous	2.62716	Ident	n.d.	1.60752	0.389699			0.044789	999	999	999	999	Ident	Unique for -245T	Ident	non-differential
A0A017RXH4	Glyceraldehyde-3-phosphate dehydrogenase OS=Fervidicella metallireducens AeB GN=gapA PE=3 SV=1 - [A0A017RXH4_9CLOT]	Glyceraldehyde-3-phosphate dehydrogenase/erythrose-4-phosphate dehydrogenase	metabolism	Carbohydrate transport and metabolism	heterogeneous	heterogeneous	heterogeneous	heterogeneous	heterogeneous	heterogeneous	n.d.	n.d.	6.70526	6.08445			0.32695	0.403112	999	999	0.0352411	0.20004	n.a.	0.620806	n.a.	0.620806
A0A017RXN1	NADH:ubiquinone oxidoreductase OS=Fervidicella metallireducens AeB GN=Q428_06460 PE=4 SV=1 - [A0A017RXN1_9CLOT]	Iron only hydrogenase large subunit, C-terminal domain	poorly characterized	General function prediction only	Firmicutes	Clostridia	Clostridiales	Clostridiaceae	heterogeneous	heterogeneous	n.d.	n.d.	n.d.	4.69524				0.577427	999	999	999	999	n.a.	Unique for -245T	n.a.	non-differential
A0A017RXQ7	Formate acetyltransferase OS=Fervidicella metallireducens AeB GN=Q428_02445 PE=4 SV=1 - [A0A017RXQ7_9CLOT]	Pyruvate-formate lyase	metabolism	Energy production and conversion	heterogeneous	heterogeneous	heterogeneous	heterogeneous	heterogeneous	heterogeneous	n.d.	4.46013	Ident	n.d.		0.267975			999	999	999	999	Unique for -245T	Unique for 245T	non-differential	Ident
A0A017RYJ0	Glutamate mutase sigma subunit OS=Fervidicella metallireducens AeB GN=glmS PE=3 SV=1 - [A0A017RYJ0_9CLOT]	Methylmalonyl-CoA mutase, C-terminal domain/subunit (cobalamin-binding)	metabolism	Lipid transport and metabolism	Firmicutes	Clostridia	Clostridiales	Clostridiaceae	Fervidicella	Fervidicella metallireducens	4.96008	5.16185	n.d.	n.d.	0.815602	0.838655			0.669547	0.867879	999	999	-0.201767	n.a.	non-differential	n.a.
A0A024E366	Uncharacterized protein OS=Pseudomonas mandelii JR-1 GN=OU5_0148 PE=4 SV=1 - [A0A024E366_9PSED]	Signal transduction histidine kinase regulating C4-dicarboxylate transport system	cellular processes and signaling	Signal transduction mechanisms	Proteobacteria	Gammaproteobacteria	Pseudomonadales	Pseudomonadaceae	Pseudomonas	Pseudomonas mandelii	Ident	n.d.	5.11506	5.51274			0.0358018	0.394288	999	999	0.619146	0.821429	Unique for 245T	-0.397678	Ident	non-differential
A0A024E728	Extradiol ring-cleavage dioxygenase III subunit B OS=Pseudomonas mandelii JR-1 GN=OU5_1538 PE=4 SV=1 - [A0A024E728_9PSED]	Uncharacterized conserved protein	poorly characterized	Function unknown	Proteobacteria	Gammaproteobacteria	Pseudomonadales	Pseudomonadaceae	Pseudomonas	heterogeneous	n.d.	6.42098	n.d.	n.d.		0.891162			999	999	999	999	Unique for -245T	n.a.	non-differential	n.a.
A0A031G1V9	Sensor protein OS=Pseudomonas sp. RIT288 GN=BW33_03095 PE=4 SV=1 - [A0A031G1V9_9PSED]	GAF domain-containing protein	cellular processes and signaling	Signal transduction mechanisms	Proteobacteria	Gammaproteobacteria	Pseudomonadales	Pseudomonadaceae	Pseudomonas	heterogeneous	3.85869	4.55124	n.d.	n.d.	0.161519	0.0614452			0.084138	0.365165	999	999	-0.69255	n.a.	non-differential	n.a.
A0A031G2C7	DegT/DnrJ/EryC1/StrS aminotransferase OS=Pseudomonas sp. RIT288 GN=BW33_03263 PE=3 SV=1 - [A0A031G2C7_9PSED]	Predicted pyridoxal phosphate-dependent enzyme apparently involved in regulation of cell wall biogenesis	cellular processes and signaling	Cell wall/membrane/envelope biogenesis	Proteobacteria	Gammaproteobacteria	Pseudomonadales	Pseudomonadaceae	Pseudomonas	heterogeneous	7.17165	n.d.	5.80435	6.85717	0.137225		0.135946	0.160578	999	999	5.95001e-05	0.00885646	Unique for 245T	-1.05283	non-differential	-1.05283
A0A031M4C7	Peptidase M29 OS=Pseudomonas bauzanensis GN=CF98_10760 PE=4 SV=1 - [A0A031M4C7_9PSED]	Leucyl aminopeptidase (aminopeptidase T)	metabolism	Amino acid transport and metabolism	Proteobacteria	Gammaproteobacteria	Pseudomonadales	Pseudomonadaceae	Pseudomonas	Pseudomonas bauzanensis	n.d.	7.23551	n.d.	n.d.		0.36403			999	999	999	999	Unique for -245T	n.a.	non-differential	n.a.
A0A031WAF9	Protein serine/threonine phosphatase OS=Peptoclostridium difficile GN=ptc PE=4 SV=1^Atr|T4H8F4^Atr|Q182R8^Atr|G6BNB4^Atr|A0A0H3NE18^Atr|C9YPF1^Atr|D5RX71^Atr|D5Q267^Atr|U3X9E2^Atr|A0A125V8T6^Atr|G6BDA2^Atr|U3V0P0^Atr|U3XWN6^Atr|U3VBS3^Atr|U3UHE6^Atr|A0A0J0UCW4 - [A0A031WAF9_PEPDI]	Serine/threonine protein phosphatase	cellular processes and signaling	Signal transduction mechanisms	Firmicutes	Clostridia	Clostridiales	Peptostreptococcaceae	Clostridioides	Clostridioides difficile	n.d.	n.d.	1.21654	Ident			1.29623		999	999	999	999	n.a.	Ident	n.a.	Ident
A0A031WCZ6	NADP-reducing hydrogenase subunit HndC OS=Peptoclostridium difficile GN=hndD PE=4 SV=1^Atr|T4H1X9^Atr|Q180Q5^Atr|G6BIM3^Atr|U3XCV8^Atr|A0A125YDS6^Atr|G6B997^Atr|U3XZD2^Atr|A0A0J0U6C8 - [A0A031WCZ6_PEPDI]	Iron only hydrogenase large subunit, C-terminal domain	poorly characterized	General function prediction only	Firmicutes	Clostridia	Clostridiales	Peptostreptococcaceae	Clostridioides	Clostridioides difficile	8.5488	8.10533	9.50111	9.51554	0.30693	1.11929	0.212992	0.358632	0.343991	0.647574	0.779822	0.898887	0.443469	-0.0144257	non-differential	non-differential
A0A031WFZ1	Ethanolamine ammonia lyase large subunit OS=Peptoclostridium difficile GN=eutB PE=4 SV=1^Atr|T4HR81^Atr|U3XAH9^Atr|T4ART0^Atr|A0A125V6B2 - [A0A031WFZ1_PEPDI]	Ethanolamine ammonia-lyase, large subunit	metabolism	Amino acid transport and metabolism	heterogeneous	heterogeneous	heterogeneous	heterogeneous	heterogeneous	heterogeneous	n.d.	n.d.	4.89971	4.74007			0.744381	0.458632	999	999	0.578785	0.792285	n.a.	0.159639	n.a.	non-differential
A0A031WHL4	Transcription termination factor Rho OS=Peptoclostridium difficile GN=rho PE=3 SV=1^Atr|Q180Y6^Atr|U3XD67^Atr|A0A125YDZ2^Atr|A0A0J0XYJ7 - [A0A031WHL4_PEPDI]	Transcription termination factor	information storage and processing	Transcription	heterogeneous	heterogeneous	heterogeneous	heterogeneous	heterogeneous	heterogeneous	2.29985	Ident	Ident	4.13855	1.7105			0.225045	999	999	999	999	Ident	Ident	Ident	Ident
A0A031WIU6	Glycine reductase complex component B subunit gamma OS=Peptoclostridium difficile GN=grdB PE=4 SV=1^Atr|T4HAT9^Atr|G6BK61^Atr|A0A0H3N3U8^Atr|C9YNS8^Atr|D5RXY9^Atr|D5Q2V7^Atr|U3X8S1^Atr|T4APW4^Atr|A0A125V7K1^Atr|G6BCK4^Atr|U3UZF1^Atr|U3V8X8^Atr|U3UCF9^Atr|A0A0J0Y2T6 - [A0A031WIU6_PEPDI]	-	-	-	Firmicutes	Clostridia	Clostridiales	heterogeneous	heterogeneous	heterogeneous	7.14132	Ident	8.86388	8.19784	0.185438		0.163049	0.600435	999	999	0.0590382	0.258465	Ident	0.666037	Ident	non-differential
A0A031WJM9	Glyceraldehyde-3-phosphate dehydrogenase OS=Peptoclostridium difficile GN=gapA PE=3 SV=1^Atr|T4H3A2^Atr|Q181T9^Atr|G6BIA2^Atr|A0A0H3N7G6^Atr|C9YR12^Atr|D5S0I5^Atr|D5Q7W8^Atr|U3XBB6^Atr|A0A125V9Q4^Atr|G6BA42^Atr|U3UWR8^Atr|U3V9X0^Atr|U3UC70 - [A0A031WJM9_PEPDI]	Glyceraldehyde-3-phosphate dehydrogenase/erythrose-4-phosphate dehydrogenase	metabolism	Carbohydrate transport and metabolism	heterogeneous	heterogeneous	heterogeneous	heterogeneous	heterogeneous	heterogeneous	n.d.	n.d.	7.23734	6.87159			0.211699	0.732991	999	999	0.417001	0.67299	n.a.	0.365745	n.a.	non-differential
A0A037YX43	Amino acid ABC transporter substrate-binding protein OS=Clostridium tetanomorphum DSM 665 GN=CTM_26267 PE=4 SV=1 - [A0A037YX43_CLOTT]	ABC-type branched-chain amino acid transport systems, periplasmic component	metabolism	Amino acid transport and metabolism	Firmicutes	Clostridia	Clostridiales	Clostridiaceae	Clostridium	Clostridium tetanomorphum	n.d.	n.d.	11.0147	11.183			0.375095	0.263894	999	999	0.40697	0.665007	n.a.	-0.168323	n.a.	non-differential
A0A037YY11	Acyltransferase OS=Clostridium tetanomorphum DSM 665 GN=CTM_03194 PE=3 SV=1 - [A0A037YY11_CLOTT]	Acetyl-CoA acetyltransferase	metabolism	Lipid transport and metabolism	heterogeneous	heterogeneous	heterogeneous	heterogeneous	heterogeneous	heterogeneous	n.d.	n.d.	9.45408	8.69934			0.230567	0.265633	999	999	0.00274337	0.0642645	n.a.	0.754744	n.a.	0.754744
A0A037Z258	Aminoacyl-histidine dipeptidase OS=Clostridium tetanomorphum DSM 665 GN=CTM_19224 PE=4 SV=1 - [A0A037Z258_CLOTT]	Di- and tripeptidases	metabolism	Amino acid transport and metabolism	heterogeneous	heterogeneous	heterogeneous	heterogeneous	heterogeneous	heterogeneous	n.d.	n.d.	5.53272	5.41171			1.19642	0.619263	999	999	0.97249	0.987273	n.a.	0.121008	n.a.	non-differential
A0A037Z2R7	Elongation factor G OS=Clostridium tetanomorphum DSM 665 GN=fusA PE=3 SV=1 - [A0A037Z2R7_CLOTT]	Translation elongation factors (GTPases)	information storage and processing	Translation, ribosomal structure and biogenesis	heterogeneous	heterogeneous	heterogeneous	heterogeneous	heterogeneous	heterogeneous	7.61425	7.53177	8.13749	8.65953	1.70219	2.00839	0.583271	0.144616	0.928122	0.968651	0.26289	0.526782	0.0824815	-0.522045	non-differential	non-differential
A0A037Z4L1	2-isopropylmalate synthase OS=Clostridium tetanomorphum DSM 665 GN=leuA PE=3 SV=1 - [A0A037Z4L1_CLOTT]	Isopropylmalate/homocitrate/citramalate synthases	metabolism	Amino acid transport and metabolism	Firmicutes	Clostridia	Clostridiales	Clostridiaceae	Clostridium	Clostridium tetanomorphum	n.d.	n.d.	4.94239	4.16265			0.334014	0.978536	999	999	0.284114	0.551196	n.a.	0.77974	n.a.	non-differential
A0A037Z513	V-type ATP synthase alpha chain OS=Clostridium tetanomorphum DSM 665 GN=atpA PE=3 SV=1 - [A0A037Z513_CLOTT]	Archaeal/vacuolar-type H+-ATPase subunit A	metabolism	Energy production and conversion	heterogeneous	heterogeneous	heterogeneous	heterogeneous	heterogeneous	heterogeneous	4.68407	Ident	7.08223	7.64173	0.564645		0.364137	0.455895	999	999	0.108672	0.326744	Ident	-0.559503	Ident	non-differential
A0A037Z5D6	Probable transaldolase OS=Clostridium tetanomorphum DSM 665 GN=tal PE=3 SV=1 - [A0A037Z5D6_CLOTT]	Transaldolase	metabolism	Carbohydrate transport and metabolism	Firmicutes	Clostridia	Clostridiales	heterogeneous	heterogeneous	heterogeneous	6.46417	6.34787	6.16946	Ident	0.0833108	0.571003	0.789966		0.0712087	0.332847	999	999	0.116298	Ident	non-differential	Ident
A0A037Z5L6	3-isopropylmalate dehydrogenase OS=Clostridium tetanomorphum DSM 665 GN=leuB PE=3 SV=1 - [A0A037Z5L6_CLOTT]	Isocitrate/isopropylmalate dehydrogenase	metabolism	Energy production and conversion	Firmicutes	Clostridia	Clostridiales	Clostridiaceae	Clostridium	Clostridium tetanomorphum	n.d.	n.d.	8.40891	7.3716			0.32636	0.479628	999	999	0.0121636	0.133529	n.a.	1.0373	n.a.	1.0373
A0A037Z5R0	Glutamate dehydrogenase OS=Clostridium tetanomorphum DSM 665 GN=CTM_11228 PE=3 SV=1 - [A0A037Z5R0_CLOTT]	Glutamate dehydrogenase/leucine dehydrogenase	metabolism	Amino acid transport and metabolism	heterogeneous	heterogeneous	heterogeneous	heterogeneous	heterogeneous	heterogeneous	n.d.	4.428	9.9597	9.32915		1.49946	0.259749	0.438205	0.0689184	0.330273	0.0253124	0.164241	Unique for -245T	0.630552	non-differential	0.630552
A0A037Z5W0	Chaperone protein ClpB OS=Clostridium tetanomorphum DSM 665 GN=clpB PE=3 SV=1 - [A0A037Z5W0_CLOTT]	ATPases with chaperone activity, ATP-binding subunit	cellular processes and signaling	Posttranslational modification, protein turnover, chaperones	heterogeneous	heterogeneous	heterogeneous	heterogeneous	heterogeneous	heterogeneous	5.67726	5.38276	4.76167	4.72138	0.135178	0.615507	0.494669	0.549269	0.310894	0.620998	0.8122	0.915862	0.294496	0.0402846	non-differential	non-differential
A0A037Z7V0	50S ribosomal protein L2 OS=Clostridium tetanomorphum DSM 665 GN=rplB PE=3 SV=1 - [A0A037Z7V0_CLOTT]	Ribosomal protein L2	information storage and processing	Translation, ribosomal structure and biogenesis	heterogeneous	heterogeneous	heterogeneous	heterogeneous	heterogeneous	heterogeneous	6.29117	7.16613	7.13106	7.26875	0.162167	1.16937	0.0348504	0.185513	0.196276	0.52482	0.0200411	0.150662	-0.874956	-0.137696	non-differential	-0.137696
A0A037Z9G9	Phosphoribosylformylglycinamidine synthase OS=Clostridium tetanomorphum DSM 665 GN=CTM_05595 PE=4 SV=1 - [A0A037Z9G9_CLOTT]	Phosphoribosylformylglycinamidine (FGAM) synthase, synthetase domain	metabolism	Nucleotide transport and metabolism	heterogeneous	heterogeneous	heterogeneous	heterogeneous	heterogeneous	heterogeneous	4.30727	4.29953	Ident	4.33636	0.45368	0.583556		0.62891	0.677611	0.869818	999	999	0.00774214	Ident	non-differential	Ident
A0A037Z9R7	Flagellin OS=Clostridium tetanomorphum DSM 665 GN=CTM_08296 PE=3 SV=1 - [A0A037Z9R7_CLOTT]	Flagellin and related hook-associated proteins	cellular processes and signaling	Cell motility	Firmicutes	Clostridia	heterogeneous	heterogeneous	heterogeneous	heterogeneous	12.1558	11.821	12.1528	11.4095	0.34179	0.440043	0.318778	0.412017	0.420811	0.714474	0.0767422	0.273432	0.334816	0.743267	non-differential	non-differential
A0A037ZBI0	Chemotaxis protein CheY OS=Clostridium tetanomorphum DSM 665 GN=CTM_02554 PE=4 SV=1 - [A0A037ZBI0_CLOTT]	FOG: CheY-like receiver	cellular processes and signaling	Signal transduction mechanisms	Firmicutes	heterogeneous	heterogeneous	heterogeneous	heterogeneous	heterogeneous	4.55595	Ident	Ident	3.98922	0.62787			0.918294	999	999	999	999	Ident	Ident	Ident	Ident
A0A037ZCP7	Acetaldehyde dehydrogenase / alcohol dehydrogenase-like protein OS=Clostridium tetanomorphum DSM 665 GN=CTM_06306 PE=4 SV=1 - [A0A037ZCP7_CLOTT]	NAD-dependent aldehyde dehydrogenases	metabolism	Energy production and conversion	Firmicutes	Clostridia	Clostridiales	Clostridiaceae	Clostridium	heterogeneous	n.d.	n.d.	n.d.	2.75443				0.147715	999	999	0.0689184	0.258465	n.a.	Unique for -245T	n.a.	non-differential
A0A060MGK3	Elongation factor Ts OS=Staphylococcus xylosus GN=tsf PE=3 SV=1 - [A0A060MGK3_STAXY]	Translation elongation factor Ts	information storage and processing	Translation, ribosomal structure and biogenesis	Firmicutes	heterogeneous	heterogeneous	heterogeneous	heterogeneous	heterogeneous	7.51583	8.12479	5.19539	7.24708	0.695001	0.12759	2.25589	1.20667	0.181588	0.504211	0.164791	0.411519	-0.608956	-2.05169	non-differential	non-differential
A0A067A5L3	Bacterial extracellular solute-binding s, 5 Middle family protein OS=Pseudomonas sp. P482 GN=BV82_0294 PE=4 SV=1 - [A0A067A5L3_9PSED]	ABC-type dipeptide transport system, periplasmic component	metabolism	Amino acid transport and metabolism	Proteobacteria	Gammaproteobacteria	Pseudomonadales	Pseudomonadaceae	Pseudomonas	heterogeneous	6.34651	n.d.	n.d.	Ident	0.337385				0.0689184	0.330273	999	999	Unique for 245T	Unique for -245T	non-differential	Ident
A0A067ABQ7	Uncharacterized protein OS=Pseudomonas sp. P482 GN=BV82_2178 PE=4 SV=1 - [A0A067ABQ7_9PSED]	Uncharacterized stress-induced protein	poorly characterized	Function unknown	Proteobacteria	Gammaproteobacteria	Pseudomonadales	Pseudomonadaceae	Pseudomonas	heterogeneous	8.0638	n.d.	n.d.	n.d.	0.275325				999	999	999	999	Unique for 245T	n.a.	non-differential	n.a.
A0A068E468	Ketol-acid reductoisomerase OS=Staphylococcus xylosus GN=ilvC PE=3 SV=1 - [A0A068E468_STAXY]	Ketol-acid reductoisomerase	metabolism	Amino acid transport and metabolism	Firmicutes	heterogeneous	heterogeneous	heterogeneous	heterogeneous	heterogeneous	n.d.	n.d.	6.66267	4.80333			0.767731	0.763738	999	999	0.0189976	0.150662	n.a.	1.85935	n.a.	1.85935
A0A068EBD4	Pyruvate kinase OS=Staphylococcus xylosus GN=SXYLSMQ121_1107 PE=3 SV=1 - [A0A068EBD4_STAXY]	Pyruvate kinase	metabolism	Carbohydrate transport and metabolism	Firmicutes	Bacilli	Bacillales	Staphylococcaceae	Staphylococcus	heterogeneous	n.d.	n.d.	4.6982	4.6994			0.149255	0.825288	999	999	0.822985	0.92033	n.a.	-0.00120148	n.a.	non-differential
A0A068EEW1	3-oxoacyl-[acyl-carrier-protein] synthase 3 OS=Staphylococcus xylosus GN=fabH PE=3 SV=1 - [A0A068EEW1_STAXY]	3-oxoacyl-[acyl-carrier-protein] synthase III	metabolism	Lipid transport and metabolism	heterogeneous	heterogeneous	heterogeneous	heterogeneous	heterogeneous	heterogeneous	6.6767	6.58959	n.d.	n.d.	0.177921	0.571511			0.989492	0.993114	999	999	0.0871056	n.a.	non-differential	n.a.
A0A068ZX49	Putative RNA helicase OS=Peptoclostridium difficile GN=ydcI PE=4 SV=1 - [A0A068ZX49_PEPDI]	Transcriptional accessory protein	information storage and processing	Transcription	heterogeneous	heterogeneous	heterogeneous	heterogeneous	heterogeneous	heterogeneous	4.05644	4.27349	Ident	4.27088	0.600853	0.192369		0.640549	0.128388	0.432282	999	999	-0.217052	Ident	non-differential	Ident
A0A069A552	2,4-diaminopentanoate dehydrogenase OS=Peptoclostridium difficile GN=ord PE=4 SV=1^Atr|Q188N4^Atr|A0A125V2E1 - [A0A069A552_PEPDI]	Uncharacterized conserved protein related to dihydrodipicolinate reductase	poorly characterized	Function unknown	Firmicutes	Clostridia	Clostridiales	Peptostreptococcaceae	Clostridioides	Clostridioides difficile	n.d.	n.d.	5.88437	4.67613			0.245334	0.744529	999	999	0.00094139	0.0351788	n.a.	1.20824	n.a.	1.20824
A0A069A8S7	DNA polymerase OS=Peptoclostridium difficile GN=polA PE=3 SV=1 - [A0A069A8S7_PEPDI]	DNA polymerase I - 3'-5' exonuclease and polymerase domains	information storage and processing	Replication, recombination and repair	Firmicutes	Clostridia	Clostridiales	heterogeneous	heterogeneous	heterogeneous	n.d.	n.d.	Ident	3.76999				1.20135	999	999	999	999	n.a.	Ident	n.a.	Ident
A0A069AQU2	Ribose 5-phosphate epimerase OS=Peptoclostridium difficile GN=rpiB PE=4 SV=1 - [A0A069AQU2_PEPDI]	Ribose 5-phosphate isomerase RpiB	metabolism	Carbohydrate transport and metabolism	Firmicutes	Clostridia	Clostridiales	Peptostreptococcaceae	heterogeneous	heterogeneous	n.d.	n.d.	4.25159	Ident			0.815837		999	999	999	999	n.a.	Ident	n.a.	Ident
A0A069AUQ9	Electron transport complex subunit C OS=Peptoclostridium difficile GN=rnfC PE=3 SV=1^Atr|T4HYM7^Atr|Q18AZ5^Atr|G6BN25^Atr|A0A0H3N0N7^Atr|C9YK72^Atr|U3X497^Atr|A0A125V4K7^Atr|G6B817^Atr|U3XSG8^Atr|A0A0J0XZX7 - [A0A069AUQ9_PEPDI]	Predicted NADH:ubiquinone oxidoreductase, subunit RnfC	metabolism	Energy production and conversion	Firmicutes	Clostridia	Clostridiales	Peptostreptococcaceae	Clostridioides	Clostridioides difficile	n.d.	n.d.	3.62287	3.93177			0.0763741	0.0206127	999	999	0.0353231	0.200143	n.a.	-0.308909	n.a.	-0.308909
A0A069F1Q9	Peptide chain release factor 1 OS=Staphylococcus chromogenes MU 970 GN=prfA PE=3 SV=1 - [A0A069F1Q9_STACR]	Protein chain release factor A	information storage and processing	Translation, ribosomal structure and biogenesis	Firmicutes	Bacilli	Bacillales	Staphylococcaceae	Staphylococcus	heterogeneous	Ident	3.29514	n.d.	Ident		0.63763			999	999	999	999	Ident	Unique for -245T	Ident	Ident
A0A069FPE8	Glyceraldehyde-3-phosphate dehydrogenase OS=Staphylococcus aureus subsp. aureus CO-98 GN=gap_2 PE=3 SV=1^Atr|A0A0W3FZS9 - [A0A069FPE8_STAAU]	Glyceraldehyde-3-phosphate dehydrogenase/erythrose-4-phosphate dehydrogenase	metabolism	Carbohydrate transport and metabolism	heterogeneous	heterogeneous	heterogeneous	heterogeneous	heterogeneous	heterogeneous	10.9411	11.21	8.05147	10.1304	0.358971	0.642143	0.551722	0.564176	0.2215	0.544126	0.000940056	0.0351788	-0.268876	-2.0789	non-differential	-2.0789
A0A069FUR8	Amidophosphoribosyltransferase OS=Staphylococcus aureus subsp. aureus CO-98 GN=purF PE=3 SV=1^Atr|A0A0W3FZF8^Atr|Q4L579 - [A0A069FUR8_STAAU]	Glutamine phosphoribosylpyrophosphate amidotransferase	metabolism	Nucleotide transport and metabolism	Firmicutes	heterogeneous	heterogeneous	heterogeneous	heterogeneous	heterogeneous	n.d.	n.d.	9.84251	9.61226			0.338957	0.738967	999	999	0.949556	0.975911	n.a.	0.230256	n.a.	non-differential
A0A069RB53	Nicotinate phosphoribosyltransferase OS=[Clostridium] litorale DSM 5388 GN=pncB PE=3 SV=1 - [A0A069RB53_CLOLI]	Nicotinic acid phosphoribosyltransferase	metabolism	Coenzyme transport and metabolism	Firmicutes	Clostridia	Clostridiales	Peptostreptococcaceae	Peptoclostridium	Peptoclostridium litorale	n.d.	n.d.	4.91819	4.93941			0.275433	0.327611	999	999	0.675465	0.842838	n.a.	-0.0212244	n.a.	non-differential
A0A069RBE4	GMP synthase [glutamine-hydrolyzing] OS=[Clostridium] litorale DSM 5388 GN=guaA PE=3 SV=1 - [A0A069RBE4_CLOLI]	-	-	-	heterogeneous	heterogeneous	heterogeneous	heterogeneous	heterogeneous	heterogeneous	n.d.	n.d.	5.19563	5.56429			1.16279	1.28778	999	999	0.753962	0.881399	n.a.	-0.368654	n.a.	non-differential
A0A069RBH1	Bifunctional purine biosynthesis protein PurH OS=[Clostridium] litorale DSM 5388 GN=purH PE=3 SV=1 - [A0A069RBH1_CLOLI]	AICAR transformylase/IMP cyclohydrolase PurH (only IMP cyclohydrolase domain in Aful)	metabolism	Nucleotide transport and metabolism	Firmicutes	Clostridia	Clostridiales	Peptostreptococcaceae	Peptoclostridium	Peptoclostridium litorale	Ident	8.0813	n.d.	Ident		0.527875			999	999	999	999	Ident	Unique for -245T	Ident	Ident
A0A069RBN2	Probable butyrate kinase OS=[Clostridium] litorale DSM 5388 GN=buk1 PE=3 SV=1 - [A0A069RBN2_CLOLI]	Butyrate kinase	metabolism	Energy production and conversion	Firmicutes	Clostridia	Clostridiales	heterogeneous	heterogeneous	heterogeneous	Ident	4.16071	6.40037	Ident		0.358459	0.154256		999	999	999	999	Ident	Ident	Ident	Ident
A0A069RBX7	Serine acetyltransferase OS=[Clostridium] litorale DSM 5388 GN=cysE PE=3 SV=1 - [A0A069RBX7_CLOLI]	Serine acetyltransferase	metabolism	Amino acid transport and metabolism	Firmicutes	Clostridia	Clostridiales	Peptostreptococcaceae	Peptoclostridium	Peptoclostridium litorale	Ident	4.23249	n.d.	n.d.		0.143837			999	999	999	999	Ident	n.a.	Ident	n.a.
A0A069RCG0	Probable butyrate kinase OS=[Clostridium] litorale DSM 5388 GN=buk2 PE=3 SV=1 - [A0A069RCG0_CLOLI]	Butyrate kinase	metabolism	Energy production and conversion	heterogeneous	heterogeneous	heterogeneous	heterogeneous	heterogeneous	heterogeneous	7.4645	n.d.	6.97386	6.59607	0.0315345		0.220411	0.80505	999	999	0.455842	0.706861	Unique for 245T	0.377786	non-differential	non-differential
A0A069REY4	Flagellin OS=[Clostridium] litorale DSM 5388 GN=fla PE=3 SV=1 - [A0A069REY4_CLOLI]	Flagellin and related hook-associated proteins	cellular processes and signaling	Cell motility	heterogeneous	heterogeneous	heterogeneous	heterogeneous	heterogeneous	heterogeneous	12.6117	12.5159	10.5434	10.4308	0.201784	0.792182	0.736924	0.4901	0.93505	0.970031	0.639412	0.831104	0.0957335	0.11266	non-differential	non-differential
A0A069RGB7	Tryptophan synthase alpha chain OS=[Clostridium] litorale DSM 5388 GN=trpA PE=3 SV=1 - [A0A069RGB7_CLOLI]	Tryptophan synthase alpha chain	metabolism	Amino acid transport and metabolism	Firmicutes	Clostridia	Clostridiales	Peptostreptococcaceae	Peptoclostridium	Peptoclostridium litorale	6.06311	5.93168	n.d.	n.d.	0.0323112	0.280217			0.111318	0.411738	999	999	0.131435	n.a.	non-differential	n.a.
A0A069RGP6	CTP synthase OS=[Clostridium] litorale DSM 5388 GN=pyrG PE=3 SV=1 - [A0A069RGP6_CLOLI]	-	-	-	heterogeneous	heterogeneous	heterogeneous	heterogeneous	heterogeneous	heterogeneous	4.076	4.68438	n.d.	3.98892	1.57859	1.69084		0.694855	0.557187	0.794877	999	999	-0.608376	Unique for -245T	non-differential	non-differential
A0A069RHX7	D-proline reductase subunit gamma OS=[Clostridium] litorale DSM 5388 GN=prdB4 PE=4 SV=1 - [A0A069RHX7_CLOLI]	-	-	-	Firmicutes	Clostridia	Clostridiales	heterogeneous	heterogeneous	heterogeneous	n.d.	n.d.	5.94649	5.73036			0.435942	0.307282	999	999	0.593017	0.80231	n.a.	0.216125	n.a.	non-differential
A0A069RLY7	Translation initiation factor IF-2 OS=[Clostridium] litorale DSM 5388 GN=infB PE=3 SV=1 - [A0A069RLY7_CLOLI]	Translation initiation factor 2 (IF-2; GTPase)	information storage and processing	Translation, ribosomal structure and biogenesis	Firmicutes	Clostridia	Clostridiales	Peptostreptococcaceae	Peptoclostridium	Peptoclostridium litorale	n.d.	n.d.	7.94147	8.70185			0.548543	0.27721	999	999	0.0252832	0.164241	n.a.	-0.760379	n.a.	-0.760379
A0A069S0N4	Elongation factor Tu OS=Parabacteroides distasonis str. 3776 Po2 i GN=tuf PE=4 SV=1 - [A0A069S0N4_9PORP]	GTPases - translation elongation factors	information storage and processing	Translation, ribosomal structure and biogenesis	Bacteroidetes	Bacteroidia	Bacteroidales	heterogeneous	heterogeneous	heterogeneous	10.6375	10.3686	11.1488	11.7918	0.388882	0.42183	0.440293	0.248055	0.55025	0.788627	0.101234	0.317524	0.268953	-0.643014	non-differential	non-differential
A0A069S179	TonB-linked outer membrane, SusC/RagA family protein OS=Parabacteroides distasonis str. 3776 Po2 i GN=M090_0776 PE=3 SV=1 - [A0A069S179_9PORP]	-	-	-	Bacteroidetes	Bacteroidia	heterogeneous	heterogeneous	heterogeneous	heterogeneous	n.d.	n.d.	7.2109	n.d.			0.16056		999	999	0.0689184	0.258465	n.a.	Unique for 245T	n.a.	non-differential
A0A069S6C1	Uncharacterized protein OS=Parabacteroides distasonis str. 3776 Po2 i GN=M090_3857 PE=4 SV=1 - [A0A069S6C1_9PORP]	-	-	-	Bacteroidetes	Bacteroidia	Bacteroidales	Porphyromonadaceae	heterogeneous	heterogeneous	n.d.	n.d.	3.48522	4.13299			0.216384	0.162398	999	999	0.00115583	0.0393483	n.a.	-0.647775	n.a.	-0.647775
A0A069S7U7	Phage integrase family protein OS=Bacteroides vulgatus str. 3975 RP4 GN=M099_3779 PE=4 SV=1 - [A0A069S7U7_BACVU]	Site-specific recombinase XerD	information storage and processing	Replication, recombination and repair	Bacteroidetes	Bacteroidia	Bacteroidales	Bacteroidaceae	Bacteroides	Bacteroides vulgatus	Ident	2.38381	n.d.	3.47899		0.112634		1.21026	999	999	999	999	Ident	Unique for -245T	Ident	non-differential
A0A072WYX8	Thioredoxin reductase OS=Clostridium botulinum C/D str. It1 GN=Z963_04270 PE=3 SV=1^Atr|A0Q1E5 - [A0A072WYX8_CLOBO]	Thioredoxin reductase	cellular processes and signaling	Posttranslational modification, protein turnover, chaperones	Firmicutes	Clostridia	Clostridiales	heterogeneous	heterogeneous	heterogeneous	n.d.	n.d.	Ident	5.88894				0.552581	999	999	999	999	n.a.	Ident	n.a.	Ident
A0A072X162	Glutamate dehydrogenase OS=Clostridium botulinum C/D str. It1 GN=Z963_00980 PE=3 SV=1^Atr|A0Q1V4 - [A0A072X162_CLOBO]	#N/A	#N/A	#N/A	#N/A	#N/A	#N/A	#N/A	#N/A	#N/A	n.d.	4.90179	9.79298	9.17292		0.564798	0.2467	0.560034	999	999	0.0444502	0.22862	Unique for -245T	0.620061	non-differential	0.620061
A0A072XA30	Aspartate aminotransferase OS=Clostridium botulinum C/D str. It1 GN=Z963_04955 PE=3 SV=1 - [A0A072XA30_CLOBO]	Aspartate/tyrosine/aromatic aminotransferase	metabolism	Amino acid transport and metabolism	Firmicutes	heterogeneous	heterogeneous	heterogeneous	heterogeneous	heterogeneous	5.12145	5.43253	4.54872	3.87032	0.128026	0.395408	0.933515	1.04549	0.265071	0.581701	0.514917	0.754309	-0.31108	0.678399	non-differential	non-differential
A0A072XAN6	30S ribosomal protein S3 OS=Clostridium botulinum C/D str. BKT12695 GN=rpsC PE=3 SV=1^Atr|B1BDI0 - [A0A072XAN6_CLOBO]	-	-	-	heterogeneous	heterogeneous	heterogeneous	heterogeneous	heterogeneous	heterogeneous	10.1852	9.96951	5.66993	7.50319	0.424326	1.09197	1.92601	0.488195	0.72871	0.890689	0.107757	0.326494	0.215658	-1.83327	non-differential	non-differential
A0A072XFA2	Pyruvate-flavodoxin oxidoreductase OS=Clostridium botulinum C/D str. BKT12695 GN=Z962_13045 PE=3 SV=1 - [A0A072XFA2_CLOBO]	#N/A	#N/A	#N/A	#N/A	#N/A	#N/A	#N/A	#N/A	#N/A	10.0518	10.3604	10.5697	10.5906	0.354745	0.120613	0.122974	0.501379	0.907379	0.962723	0.386661	0.649018	-0.30867	-0.0208907	non-differential	non-differential
A0A072XUB9	Threonine synthase OS=Clostridium botulinum C/D str. BKT12695 GN=Z962_00030 PE=4 SV=1 - [A0A072XUB9_CLOBO]	Threonine synthase	metabolism	Amino acid transport and metabolism	Firmicutes	Clostridia	Clostridiales	Clostridiaceae	Clostridium	Clostridium botulinum	n.d.	n.d.	4.05102	3.64636			0.130448	0.204321	999	999	0.0930556	0.30364	n.a.	0.404667	n.a.	non-differential
A0A072Y4J2	Cyclic pyranopterin monophosphate synthase OS=Clostridium sp. K25 GN=moaA PE=3 SV=1 - [A0A072Y4J2_9CLOT]	Molybdenum cofactor biosynthesis enzyme	metabolism	Coenzyme transport and metabolism	Firmicutes	Clostridia	Clostridiales	Clostridiaceae	Clostridium	heterogeneous	n.d.	n.d.	Ident	3.62787				0.535774	999	999	999	999	n.a.	Ident	n.a.	Ident
A0A072YDE9	Electron transfer flavoprotein subunit beta OS=Clostridium sp. K25 GN=Z957_00570 PE=4 SV=1^Atr|A0A0A0IV00^Atr|A0A072YNZ7^Atr|C5VS57 - [A0A072YDE9_9CLOT]	Electron transfer flavoprotein, beta subunit	metabolism	Energy production and conversion	heterogeneous	heterogeneous	heterogeneous	heterogeneous	heterogeneous	heterogeneous	n.d.	n.d.	8.35791	7.20247			0.84922	1.13746	999	999	0.10225	0.317648	n.a.	1.15544	n.a.	non-differential
A0A072YED3	Uncharacterized protein OS=Clostridium sp. K25 GN=Z957_02460 PE=3 SV=1 - [A0A072YED3_9CLOT]	Predicted enzyme with a TIM-barrel fold	poorly characterized	General function prediction only	Firmicutes	Clostridia	Clostridiales	Clostridiaceae	heterogeneous	heterogeneous	n.d.	n.d.	5.65614	4.88072			0.108843	0.250388	999	999	0.0117586	0.132561	n.a.	0.77542	n.a.	0.77542
A0A072YG15	Pyruvate-flavodoxin oxidoreductase OS=Clostridium sp. K25 GN=Z957_02920 PE=3 SV=1 - [A0A072YG15_9CLOT]	#N/A	#N/A	#N/A	#N/A	#N/A	#N/A	#N/A	#N/A	#N/A	9.71862	10.0316	10.5688	10.4617	0.49011	0.219371	0.121384	0.534747	0.132232	0.438314	0.926175	0.967797	-0.312995	0.10714	non-differential	non-differential
A0A073CVI4	V-type ATP synthase subunit F OS=Clostridium botulinum A2B3 87 GN=atpF PE=3 SV=1 - [A0A073CVI4_CLOBO]	Archaeal/vacuolar-type H+-ATPase subunit F	metabolism	Energy production and conversion	Firmicutes	Clostridia	Clostridiales	Clostridiaceae	heterogeneous	heterogeneous	n.d.	n.d.	3.87541	n.d.			0.5939		999	999	999	999	n.a.	Unique for 245T	n.a.	non-differential
A0A073D719	Pyruvate-flavodoxin oxidoreductase OS=Clostridium botulinum A2B3 87 GN=N496_13090 PE=3 SV=1 - [A0A073D719_CLOBO]	-	-	-	heterogeneous	heterogeneous	heterogeneous	heterogeneous	heterogeneous	heterogeneous	11.5499	11.6386	10.7612	11.303	0.218911	0.15981	0.296334	0.197591	0.457395	0.733777	0.143994	0.38047	-0.0886816	-0.54182	non-differential	non-differential
A0A073I319	Uncharacterized protein OS=Porphyromonas sp. 31_2 GN=HMPREF1002_04915 PE=3 SV=1 - [A0A073I319_9PORP]	Outer membrane receptor proteins, mostly Fe transport	metabolism	Inorganic ion transport and metabolism	Bacteroidetes	Bacteroidia	Bacteroidales	heterogeneous	heterogeneous	heterogeneous	n.d.	n.d.	Ident	5.93155				0.38386	999	999	999	999	n.a.	Ident	n.a.	Ident
A0A073IMS3	Methylmalonyl-CoA mutase OS=Synergistes jonesii GN=EH55_08205 PE=4 SV=1 - [A0A073IMS3_9BACT]	Methylmalonyl-CoA mutase, N-terminal domain/subunit	metabolism	Lipid transport and metabolism	heterogeneous	heterogeneous	heterogeneous	heterogeneous	heterogeneous	heterogeneous	3.65106	3.62278	Ident	2.62098	0.641415	0.610761		0.65024	0.808818	0.924577	999	999	0.0282765	Ident	non-differential	Ident
A0A073INW0	Polyribonucleotide nucleotidyltransferase OS=Synergistes jonesii GN=pnp PE=3 SV=1 - [A0A073INW0_9BACT]	Polyribonucleotide nucleotidyltransferase (polynucleotide phosphorylase)	information storage and processing	Translation, ribosomal structure and biogenesis	Synergistetes	Synergistia	Synergistales	Synergistaceae	Synergistes	Synergistes jonesii	8.30567	8.11198	Ident	8.24987	0.82286	0.409943		0.439039	0.514727	0.764808	999	999	0.193687	Ident	non-differential	Ident
A0A073IP18	V-type ATP synthase alpha chain OS=Synergistes jonesii GN=atpA PE=3 SV=1 - [A0A073IP18_9BACT]	Archaeal/vacuolar-type H+-ATPase subunit A	metabolism	Energy production and conversion	heterogeneous	heterogeneous	heterogeneous	heterogeneous	heterogeneous	heterogeneous	4.70152	4.87918	5.95842	6.05389	0.477928	0.741395	0.172699	0.693253	0.535305	0.778421	0.749286	0.880572	-0.177664	-0.0954644	non-differential	non-differential
A0A073IQY0	NADH dehydrogenase OS=Synergistes jonesii GN=EH55_05380 PE=4 SV=1 - [A0A073IQY0_9BACT]	NADH:ubiquinone oxidoreductase, NADH-binding (51 kD) subunit	metabolism	Energy production and conversion	heterogeneous	heterogeneous	heterogeneous	heterogeneous	heterogeneous	heterogeneous	5.04312	4.48423	5.5492	5.71561	0.232618	0.528199	0.602506	0.644917	0.318413	0.626436	0.596967	0.804585	0.558897	-0.166407	non-differential	non-differential
A0A073ISB0	Branched-chain amino acid ABC transporter substrate-binding protein OS=Synergistes jonesii GN=EH55_02590 PE=4 SV=1 - [A0A073ISB0_9BACT]	ABC-type branched-chain amino acid transport systems, periplasmic component	metabolism	Amino acid transport and metabolism	Synergistetes	Synergistia	Synergistales	Synergistaceae	Synergistes	heterogeneous	n.d.	4.63242	n.d.	n.d.		0.568942			0.0689184	0.330273	999	999	Unique for -245T	n.a.	non-differential	n.a.
A0A073J496	Clp protease ClpX OS=Synergistes jonesii GN=EH55_03370 PE=4 SV=1 - [A0A073J496_9BACT]	#N/A	#N/A	#N/A	#N/A	#N/A	#N/A	#N/A	#N/A	#N/A	5.91061	5.77653	5.73244	5.85949	0.649644	0.541281	0.421777	0.221983	0.840814	0.937187	0.366561	0.632218	0.134079	-0.127057	non-differential	non-differential
A0A075K5W0	Glutamate-1-semialdehyde 2,1-aminomutase OS=Pelosinus sp. UFO1 GN=hemL PE=3 SV=1 - [A0A075K5W0_9FIRM]	Glutamate-1-semialdehyde aminotransferase	metabolism	Coenzyme transport and metabolism	Firmicutes	Negativicutes	Selenomonadales	Sporomusaceae	Pelosinus	heterogeneous	5.12384	5.06324	n.d.	n.d.	0.690035	0.684641			0.923715	0.968449	999	999	0.0606026	n.a.	non-differential	n.a.
A0A075K5Z3	PDZ/DHR/GLGF domain protein OS=Pelosinus sp. UFO1 GN=UFO1_0075 PE=4 SV=1 - [A0A075K5Z3_9FIRM]	Trypsin-like serine proteases, typically periplasmic, contain C-terminal PDZ domain	cellular processes and signaling	Posttranslational modification, protein turnover, chaperones	Firmicutes	Negativicutes	Selenomonadales	Sporomusaceae	Pelosinus	Pelosinus sp. UFO1	5.71231	Ident	n.d.	n.d.	0.475793				999	999	999	999	Ident	n.a.	Ident	n.a.
A0A075K611	ATP-dependent 6-phosphofructokinase OS=Pelosinus sp. UFO1 GN=pfkA PE=3 SV=1 - [A0A075K611_9FIRM]	6-phosphofructokinase	metabolism	Carbohydrate transport and metabolism	Firmicutes	Negativicutes	Selenomonadales	Sporomusaceae	Pelosinus	Pelosinus sp. UFO1	n.d.	5.02455	n.d.	n.d.		0.326445			999	999	999	999	Unique for -245T	n.a.	non-differential	n.a.
A0A075K618	Carbonic anhydrase OS=Pelosinus sp. UFO1 GN=UFO1_0115 PE=3 SV=1 - [A0A075K618_9FIRM]	Carbonic anhydrase	metabolism	Inorganic ion transport and metabolism	Firmicutes	Negativicutes	Selenomonadales	Sporomusaceae	Pelosinus	Pelosinus sp. UFO1	1.69168	1.55468	n.d.	n.d.	0.0723152	1.07803			0.653061	0.858229	999	999	0.137	n.a.	non-differential	n.a.
A0A075K635	Uncharacterized protein OS=Pelosinus sp. UFO1 GN=UFO1_0023 PE=4 SV=1 - [A0A075K635_9FIRM]	ABC-type branched-chain amino acid transport systems, periplasmic component	metabolism	Amino acid transport and metabolism	Firmicutes	Negativicutes	Selenomonadales	Sporomusaceae	Pelosinus	Pelosinus sp. UFO1	8.88085	9.3695	9.00111	8.90451	0.367376	0.267204	0.204989	0.414882	0.0195039	0.205542	0.189989	0.442078	-0.488653	0.0965918	-0.488653	non-differential
A0A075K648	Transcriptional regulator, Crp/Fnr family OS=Pelosinus sp. UFO1 GN=UFO1_0054 PE=4 SV=1 - [A0A075K648_9FIRM]	cAMP-binding proteins - catabolite gene activator and regulatory subunit of cAMP-dependent protein kinases	cellular processes and signaling	Signal transduction mechanisms	Firmicutes	Negativicutes	Selenomonadales	Sporomusaceae	Pelosinus	Pelosinus sp. UFO1	4.59508	4.45947	Ident	Ident	0.324968	0.39876			0.719839	0.886951	999	999	0.135607	Ident	non-differential	Ident
A0A075K669	Putative serine protein kinase, PrkA OS=Pelosinus sp. UFO1 GN=UFO1_0084 PE=4 SV=1 - [A0A075K669_9FIRM]	Putative Ser protein kinase	cellular processes and signaling	Signal transduction mechanisms	Firmicutes	Negativicutes	Selenomonadales	Sporomusaceae	Pelosinus	Pelosinus sp. UFO1	6.50465	5.27063	6.27194	6.21602	0.555981	0.415532	0.278676	0.280702	0.00827601	0.155918	0.810598	0.915282	1.23401	0.0559229	1.23401	non-differential
A0A075K680	Tex-like protein OS=Pelosinus sp. UFO1 GN=UFO1_0063 PE=4 SV=1 - [A0A075K680_9FIRM]	Transcriptional accessory protein	information storage and processing	Transcription	heterogeneous	heterogeneous	heterogeneous	heterogeneous	heterogeneous	heterogeneous	4.48692	4.74262	Ident	3.97758	0.414701	0.106807		0.430571	0.0319049	0.256946	999	999	-0.255703	Ident	-0.255703	Ident
A0A075K6E7	Iron-sulfur cluster binding protein OS=Pelosinus sp. UFO1 GN=UFO1_0153 PE=4 SV=1 - [A0A075K6E7_9FIRM]	Uncharacterized conserved protein containing a ferredoxin-like domain	metabolism	Energy production and conversion	Firmicutes	Negativicutes	Selenomonadales	Sporomusaceae	Pelosinus	heterogeneous	3.73341	3.14549	n.d.	n.d.	0.201128	0.638275			0.430655	0.718236	999	999	0.587914	n.a.	non-differential	n.a.
A0A075K6M7	Quinolinate synthase A OS=Pelosinus sp. UFO1 GN=nadA PE=3 SV=1 - [A0A075K6M7_9FIRM]	Quinolinate synthase	metabolism	Coenzyme transport and metabolism	Firmicutes	heterogeneous	heterogeneous	heterogeneous	heterogeneous	heterogeneous	n.d.	n.d.	2.30171	n.d.			0.0692952		999	999	999	999	n.a.	Unique for 245T	n.a.	non-differential
A0A075K6T2	Uncharacterized protein OS=Pelosinus sp. UFO1 GN=UFO1_0390 PE=4 SV=1 - [A0A075K6T2_9FIRM]	Multidrug resistance efflux pump	cellular processes and signaling	Defense mechanisms	Firmicutes	Negativicutes	Selenomonadales	Sporomusaceae	Pelosinus	heterogeneous	7.75326	Ident	Ident	n.d.	0.162852				999	999	999	999	Ident	Unique for 245T	Ident	Ident
A0A075K736	Type III pantothenate kinase OS=Pelosinus sp. UFO1 GN=coaX PE=3 SV=1 - [A0A075K736_9FIRM]	Putative transcriptional regulator, homolog of Bvg accessory factor	information storage and processing	Transcription	Firmicutes	heterogeneous	heterogeneous	heterogeneous	heterogeneous	heterogeneous	5.1364	5.26823	n.d.	n.d.	0.395802	0.243269			0.147505	0.458493	999	999	-0.131825	n.a.	non-differential	n.a.
A0A075K740	Transcription elongation factor GreA OS=Pelosinus sp. UFO1 GN=greA PE=3 SV=1 - [A0A075K740_9FIRM]	Transcription elongation factor	information storage and processing	Transcription	Firmicutes	heterogeneous	heterogeneous	heterogeneous	heterogeneous	heterogeneous	9.87822	9.54663	8.11052	8.39375	0.191828	0.478372	0.1468	0.274586	0.649549	0.855893	0.27254	0.538392	0.33159	-0.283231	non-differential	non-differential
A0A075K760	Transcriptional regulator, AbrB family OS=Pelosinus sp. UFO1 GN=UFO1_0469 PE=4 SV=1 - [A0A075K760_9FIRM]	Regulators of stationary/sporulation gene expression	information storage and processing	Transcription	Firmicutes	heterogeneous	heterogeneous	heterogeneous	heterogeneous	heterogeneous	9.78964	8.96229	7.56136	7.46599	0.337598	0.85156	1.20663	0.309718	0.0810233	0.357081	0.914127	0.964785	0.827352	0.0953738	non-differential	non-differential
A0A075K789	ATP-dependent zinc metalloprotease FtsH OS=Pelosinus sp. UFO1 GN=ftsH PE=3 SV=1 - [A0A075K789_9FIRM]	ATP-dependent Zn proteases	cellular processes and signaling	Posttranslational modification, protein turnover, chaperones	heterogeneous	heterogeneous	heterogeneous	heterogeneous	heterogeneous	heterogeneous	7.80991	7.71602	6.05331	6.42407	0.333444	0.180982	0.671172	0.517899	0.857276	0.943271	0.51073	0.750553	0.0938874	-0.370763	non-differential	non-differential
A0A075K7B4	50S ribosomal protein L2 OS=Pelosinus sp. UFO1 GN=rplB PE=3 SV=1 - [A0A075K7B4_9FIRM]	Ribosomal protein L2	information storage and processing	Translation, ribosomal structure and biogenesis	heterogeneous	heterogeneous	heterogeneous	heterogeneous	heterogeneous	heterogeneous	5.3825	7.02069	6.80471	6.55067	0.165009	1.03447	0.49638	0.695165	0.034254	0.265845	0.82607	0.92063	-1.63819	0.254037	-1.63819	non-differential
A0A075K7B6	SpoIID/LytB domain protein OS=Pelosinus sp. UFO1 GN=UFO1_0483 PE=4 SV=1 - [A0A075K7B6_9FIRM]	Sporulation protein and related proteins	cellular processes and signaling	Cell cycle control, cell division, chromosome partitioning	Firmicutes	Negativicutes	Selenomonadales	Sporomusaceae	Pelosinus	Pelosinus sp. UFO1	6.17073	5.79959	n.d.	n.d.	0.484578	0.949879			0.0830349	0.362708	999	999	0.371132	n.a.	non-differential	n.a.
A0A075K7E3	Glycoside hydrolase family 18 OS=Pelosinus sp. UFO1 GN=UFO1_0011 PE=4 SV=1 - [A0A075K7E3_9FIRM]	Predicted glycosyl hydrolase	poorly characterized	General function prediction only	Firmicutes	Negativicutes	Selenomonadales	Sporomusaceae	Pelosinus	heterogeneous	6.21408	5.07384	n.d.	Ident	0.0714708	0.60316			0.00624908	0.143875	999	999	1.14023	Unique for -245T	1.14023	Ident
A0A075K7J0	50S ribosomal protein L7/L12 OS=Pelosinus sp. UFO1 GN=rplL PE=3 SV=1 - [A0A075K7J0_9FIRM]	-	-	-	heterogeneous	heterogeneous	heterogeneous	heterogeneous	heterogeneous	heterogeneous	8.65123	8.37765	7.00888	8.18335	0.237941	0.689694	1.07947	0.361772	0.782685	0.912828	0.111219	0.330916	0.27358	-1.17447	non-differential	non-differential
A0A075K7L7	PhoH family protein OS=Pelosinus sp. UFO1 GN=UFO1_0081 PE=4 SV=1 - [A0A075K7L7_9FIRM]	Predicted ATPase related to phosphate starvation-inducible protein PhoH	cellular processes and signaling	Signal transduction mechanisms	Firmicutes	Negativicutes	Selenomonadales	Sporomusaceae	Pelosinus	heterogeneous	Ident	6.74285	5.32647	5.46592		0.855102	0.205323	0.129724	999	999	0.0830038	0.284442	Ident	-0.139448	Ident	non-differential
A0A075K7N1	Argininosuccinate lyase OS=Pelosinus sp. UFO1 GN=argH PE=3 SV=1 - [A0A075K7N1_9FIRM]	Argininosuccinate lyase	metabolism	Amino acid transport and metabolism	heterogeneous	heterogeneous	heterogeneous	heterogeneous	heterogeneous	heterogeneous	3.08164	3.39239	n.d.	Ident	0.986652	1.63213			0.748944	0.896478	999	999	-0.310742	Unique for -245T	non-differential	Ident
A0A075K7N7	Phosphoglucosamine mutase OS=Pelosinus sp. UFO1 GN=glmM PE=3 SV=1 - [A0A075K7N7_9FIRM]	Phosphomannomutase	metabolism	Carbohydrate transport and metabolism	Firmicutes	Negativicutes	Selenomonadales	Sporomusaceae	Pelosinus	Pelosinus sp. UFO1	5.07306	5.39494	n.d.	n.d.	0.371008	0.675238			0.114582	0.413017	999	999	-0.321884	n.a.	non-differential	n.a.
A0A075K7Q2	Argininosuccinate synthase OS=Pelosinus sp. UFO1 GN=argG PE=3 SV=1 - [A0A075K7Q2_9FIRM]	Argininosuccinate synthase	metabolism	Amino acid transport and metabolism	heterogeneous	heterogeneous	heterogeneous	heterogeneous	heterogeneous	heterogeneous	8.41733	8.58924	7.80409	8.02081	0.131726	0.154043	0.314905	0.605228	0.231126	0.549858	0.187093	0.4386	-0.171909	-0.216715	non-differential	non-differential
A0A075K8F7	Glyoxylate reductase OS=Pelosinus sp. UFO1 GN=UFO1_0351 PE=3 SV=1 - [A0A075K8F7_9FIRM]	Lactate dehydrogenase and related dehydrogenases	metabolism	Energy production and conversion	Firmicutes	Negativicutes	Selenomonadales	Sporomusaceae	Pelosinus	Pelosinus sp. UFO1	n.d.	n.d.	6.95836	n.d.			0.638806		999	999	999	999	n.a.	Unique for 245T	n.a.	non-differential
A0A075K8I1	Diaminopimelate decarboxylase OS=Pelosinus sp. UFO1 GN=lysA PE=3 SV=1 - [A0A075K8I1_9FIRM]	Diaminopimelate decarboxylase	metabolism	Amino acid transport and metabolism	Firmicutes	Negativicutes	Selenomonadales	Sporomusaceae	Pelosinus	heterogeneous	3.01774	4.43739	n.d.	Ident	0.438637	0.545251			0.0095649	0.163932	999	999	-1.41965	Unique for -245T	-1.41965	Ident
A0A075K8P8	Aspartokinase OS=Pelosinus sp. UFO1 GN=UFO1_0969 PE=3 SV=1 - [A0A075K8P8_9FIRM]	Aspartokinases	metabolism	Amino acid transport and metabolism	Firmicutes	Negativicutes	Selenomonadales	heterogeneous	heterogeneous	heterogeneous	6.64925	6.45597	4.19643	5.88536	0.204355	0.151519	0.862967	0.849719	0.337175	0.641696	0.0877667	0.292693	0.193279	-1.68894	non-differential	non-differential
A0A075K8P9	Probable transaldolase OS=Pelosinus sp. UFO1 GN=tal PE=3 SV=1 - [A0A075K8P9_9FIRM]	Transaldolase	metabolism	Carbohydrate transport and metabolism	Firmicutes	Negativicutes	Selenomonadales	Sporomusaceae	Pelosinus	Pelosinus sp. UFO1	6.99272	6.59217	Ident	Ident	0.836787	0.328757			0.25369	0.572096	999	999	0.400544	Ident	non-differential	Ident
A0A075K8R2	Fumarate hydratase class II OS=Pelosinus sp. UFO1 GN=UFO1_1046 PE=4 SV=1 - [A0A075K8R2_9FIRM]	Aspartate ammonia-lyase	metabolism	Amino acid transport and metabolism	Firmicutes	Negativicutes	Selenomonadales	Sporomusaceae	Pelosinus	Pelosinus sp. UFO1	2.98114	3.69553	n.d.	n.d.	0.312677	0.448563			0.0149202	0.203457	999	999	-0.714393	n.a.	-0.714393	n.a.
A0A075K8U2	Lysine--tRNA ligase OS=Pelosinus sp. UFO1 GN=lysS PE=3 SV=1 - [A0A075K8U2_9FIRM]	Lysyl-tRNA synthetase (class II)	information storage and processing	Translation, ribosomal structure and biogenesis	heterogeneous	heterogeneous	heterogeneous	heterogeneous	heterogeneous	heterogeneous	Ident	3.58852	n.d.	Ident		0.183675			999	999	999	999	Ident	Unique for -245T	Ident	Ident
A0A075K8Y1	Glutamate--tRNA ligase OS=Pelosinus sp. UFO1 GN=gltX PE=3 SV=1 - [A0A075K8Y1_9FIRM]	Glutamyl- and glutaminyl-tRNA synthetases	information storage and processing	Translation, ribosomal structure and biogenesis	Firmicutes	Negativicutes	Selenomonadales	Sporomusaceae	Pelosinus	heterogeneous	Ident	6.54051	n.d.	5.15698		0.4611		1.1753	999	999	999	999	Ident	Unique for -245T	Ident	non-differential
A0A075K930	DNA-directed RNA polymerase subunit alpha OS=Pelosinus sp. UFO1 GN=rpoA PE=3 SV=1 - [A0A075K930_9FIRM]	DNA-directed RNA polymerase, alpha subunit/40 kD subunit	information storage and processing	Transcription	heterogeneous	heterogeneous	heterogeneous	heterogeneous	heterogeneous	heterogeneous	8.57367	8.59206	7.83863	7.7761	0.466204	0.568799	0.208697	0.520379	0.787429	0.916255	0.353906	0.618632	-0.0183939	0.0625261	non-differential	non-differential
A0A075K934	Microcompartments protein OS=Pelosinus sp. UFO1 GN=UFO1_1114 PE=4 SV=1 - [A0A075K934_9FIRM]	Ethanolamine utilization protein	metabolism	Amino acid transport and metabolism	heterogeneous	heterogeneous	heterogeneous	heterogeneous	heterogeneous	heterogeneous	4.4818	Ident	6.56117	5.12971	0.573963		0.947711	0.225415	999	999	0.0594052	0.258465	Ident	1.43147	Ident	non-differential
A0A075K994	Dimethylmenaquinone methyltransferase OS=Pelosinus sp. UFO1 GN=UFO1_1169 PE=4 SV=1 - [A0A075K994_9FIRM]	Demethylmenaquinone methyltransferase	metabolism	Coenzyme transport and metabolism	Firmicutes	Negativicutes	Selenomonadales	Sporomusaceae	Pelosinus	Pelosinus sp. UFO1	8.62997	8.09789	8.14919	7.66367	0.689197	0.595568	0.661188	0.874091	0.420926	0.714474	0.691526	0.850588	0.532082	0.485519	non-differential	non-differential
A0A075K9A1	Glycerol dehydratase OS=Pelosinus sp. UFO1 GN=UFO1_1115 PE=4 SV=1 - [A0A075K9A1_9FIRM]	Propanediol dehydratase, large subunit	metabolism	Secondary metabolites biosynthesis, transport and catabolism	heterogeneous	heterogeneous	heterogeneous	heterogeneous	heterogeneous	heterogeneous	2.7252	n.d.	5.6085	4.62041	1.06038		0.771444	1.58713	0.0689184	0.330273	0.118518	0.342872	Unique for 245T	0.988094	non-differential	non-differential
A0A075K9D1	Signal transduction histidine kinase OS=Pelosinus sp. UFO1 GN=UFO1_1281 PE=4 SV=1 - [A0A075K9D1_9FIRM]	Signal transduction histidine kinase	cellular processes and signaling	Signal transduction mechanisms	heterogeneous	heterogeneous	heterogeneous	heterogeneous	heterogeneous	heterogeneous	3.15894	3.47697	n.d.	n.d.	0.289148	0.240077			0.929182	0.968651	999	999	-0.318029	n.a.	non-differential	n.a.
A0A075K9L9	60 kDa chaperonin OS=Pelosinus sp. UFO1 GN=groL PE=3 SV=1 - [A0A075K9L9_9FIRM]	Chaperonin GroEL (HSP60 family)	cellular processes and signaling	Posttranslational modification, protein turnover, chaperones	heterogeneous	heterogeneous	heterogeneous	heterogeneous	heterogeneous	heterogeneous	12.1661	12.3528	11.3722	11.5864	0.13821	0.060921	0.154776	0.0961681	0.0151747	0.203539	0.0699069	0.259855	-0.186638	-0.214183	-0.186638	non-differential
A0A075K9N8	Glyoxylate reductase (NADP(+)) OS=Pelosinus sp. UFO1 GN=UFO1_1371 PE=3 SV=1 - [A0A075K9N8_9FIRM]	Phosphoglycerate dehydrogenase and related dehydrogenases	metabolism	Coenzyme transport and metabolism	heterogeneous	heterogeneous	heterogeneous	heterogeneous	heterogeneous	heterogeneous	5.88926	5.73399	n.d.	n.d.	0.67094	0.196542			0.201432	0.532107	999	999	0.155276	n.a.	non-differential	n.a.
A0A075K9S0	Polysaccharide deacetylase family sporulation protein PdaB OS=Pelosinus sp. UFO1 GN=UFO1_1285 PE=4 SV=1 - [A0A075K9S0_9FIRM]	Predicted xylanase/chitin deacetylase	metabolism	Carbohydrate transport and metabolism	Firmicutes	Negativicutes	Selenomonadales	Sporomusaceae	Pelosinus	heterogeneous	3.73932	n.d.	n.d.	n.d.	0.515719				0.0210706	0.205542	999	999	Unique for 245T	n.a.	Unique for 245T	n.a.
A0A075K9W7	ATP phosphoribosyltransferase regulatory subunit OS=Pelosinus sp. UFO1 GN=hisZ PE=3 SV=1 - [A0A075K9W7_9FIRM]	Histidyl-tRNA synthetase	information storage and processing	Translation, ribosomal structure and biogenesis	Firmicutes	Negativicutes	Selenomonadales	Sporomusaceae	Pelosinus	heterogeneous	4.56675	5.00306	2.50949	2.95758	0.596005	0.351293	0.426792	0.418291	0.250974	0.570354	0.393057	0.654539	-0.436307	-0.448098	non-differential	non-differential
A0A075K9Y7	Peptidase S16 lon domain protein OS=Pelosinus sp. UFO1 GN=UFO1_1446 PE=4 SV=1 - [A0A075K9Y7_9FIRM]	Predicted ATP-dependent protease	cellular processes and signaling	Posttranslational modification, protein turnover, chaperones	Firmicutes	heterogeneous	heterogeneous	heterogeneous	heterogeneous	heterogeneous	4.0078	5.00796	n.d.	n.d.	0.586262	0.265795			0.017433	0.205542	999	999	-1.00016	n.a.	-1.00016	n.a.
A0A075KA48	(FeFe)-hydrogenase maturation HydG, radical SAM OS=Pelosinus sp. UFO1 GN=UFO1_1515 PE=4 SV=1 - [A0A075KA48_9FIRM]	Thiamine biosynthesis enzyme ThiH and related uncharacterized enzymes	metabolism	Coenzyme transport and metabolism	heterogeneous	heterogeneous	heterogeneous	heterogeneous	heterogeneous	heterogeneous	4.62705	n.d.	n.d.	n.d.	0.431197				0.0689184	0.330273	999	999	Unique for 245T	n.a.	non-differential	n.a.
A0A075KA89	Uncharacterized protein OS=Pelosinus sp. UFO1 GN=UFO1_1535 PE=4 SV=1 - [A0A075KA89_9FIRM]	Uncharacterized conserved protein	poorly characterized	Function unknown	Firmicutes	heterogeneous	heterogeneous	heterogeneous	heterogeneous	heterogeneous	5.65866	5.35747	2.34171	4.20093	0.482718	0.154474	0.706708	1.48985	0.182031	0.504211	0.0441239	0.22862	0.301197	-1.85922	non-differential	-1.85922
A0A075KA90	Peptidyl-prolyl cis-trans isomerase OS=Pelosinus sp. UFO1 GN=UFO1_1508 PE=3 SV=1 - [A0A075KA90_9FIRM]	Peptidyl-prolyl cis-trans isomerase (rotamase) - cyclophilin family	cellular processes and signaling	Posttranslational modification, protein turnover, chaperones	Firmicutes	Negativicutes	Selenomonadales	Sporomusaceae	Pelosinus	heterogeneous	n.d.	6.03813	n.d.	n.d.		0.393858			999	999	999	999	Unique for -245T	n.a.	non-differential	n.a.
A0A075KAF6	DNA polymerase OS=Pelosinus sp. UFO1 GN=UFO1_1574 PE=3 SV=1 - [A0A075KAF6_9FIRM]	DNA polymerase I - 3'-5' exonuclease and polymerase domains	information storage and processing	Replication, recombination and repair	Firmicutes	heterogeneous	heterogeneous	heterogeneous	heterogeneous	heterogeneous	4.95857	Ident	n.d.	n.d.	0.0942804				999	999	999	999	Ident	n.a.	Ident	n.a.
A0A075KAI7	Carbamoyl-phosphate synthase (glutamine-hydrolyzing) OS=Pelosinus sp. UFO1 GN=UFO1_1604 PE=3 SV=1 - [A0A075KAI7_9FIRM]	Carbamoylphosphate synthase large subunit (split gene in MJ)	metabolism	Amino acid transport and metabolism	heterogeneous	heterogeneous	heterogeneous	heterogeneous	heterogeneous	heterogeneous	6.93487	6.5487	4.49389	6.06397	0.450838	0.18313	1.35777	0.251007	0.502264	0.761369	0.0125446	0.133529	0.386175	-1.57008	non-differential	-1.57008
A0A075KAM9	Glutamine synthetase type III domain-containing protein OS=Pelosinus sp. UFO1 GN=UFO1_1649 PE=3 SV=1 - [A0A075KAM9_9FIRM]	Uncharacterized protein related to glutamine synthetase	poorly characterized	General function prediction only	heterogeneous	heterogeneous	heterogeneous	heterogeneous	heterogeneous	heterogeneous	9.54589	9.68791	8.44058	8.85348	0.341284	0.176696	0.591674	0.432352	0.177276	0.497858	0.402563	0.661594	-0.142018	-0.412899	non-differential	non-differential
A0A075KAW5	Response regulator receiver and ANTAR domain protein OS=Pelosinus sp. UFO1 GN=UFO1_1282 PE=4 SV=1 - [A0A075KAW5_9FIRM]	Response regulator with putative antiterminator output domain	cellular processes and signaling	Signal transduction mechanisms	Firmicutes	Negativicutes	Selenomonadales	Sporomusaceae	Pelosinus	heterogeneous	6.04433	6.13528	4.62358	4.40618	0.44557	0.280634	0.171671	0.574101	0.87634	0.949673	0.337768	0.607323	-0.0909566	0.217403	non-differential	non-differential
A0A075KB52	Translation initiation factor IF-3 OS=Pelosinus sp. UFO1 GN=infC PE=3 SV=1 - [A0A075KB52_9FIRM]	Translation initiation factor 3 (IF-3)	information storage and processing	Translation, ribosomal structure and biogenesis	heterogeneous	heterogeneous	heterogeneous	heterogeneous	heterogeneous	heterogeneous	7.84413	7.53774	n.d.	7.77511	0.503399	1.1172		0.149578	0.75974	0.901461	999	999	0.306398	Unique for -245T	non-differential	non-differential
A0A075KB56	Transcriptional regulator, TetR family OS=Pelosinus sp. UFO1 GN=UFO1_1362 PE=4 SV=1 - [A0A075KB56_9FIRM]	Transcriptional regulator	information storage and processing	Transcription	Firmicutes	Negativicutes	Selenomonadales	Sporomusaceae	Pelosinus	heterogeneous	3.02988	4.23421	n.d.	n.d.	0.458531	0.567757			0.0181338	0.205542	999	999	-1.20433	n.a.	-1.20433	n.a.
A0A075KB61	Methionine import ATP-binding protein MetN OS=Pelosinus sp. UFO1 GN=metN PE=3 SV=1 - [A0A075KB61_9FIRM]	ABC-type metal ion transport system, ATPase component	metabolism	Inorganic ion transport and metabolism	Firmicutes	Negativicutes	Selenomonadales	Sporomusaceae	Pelosinus	Pelosinus sp. UFO1	Ident	4.18687	n.d.	n.d.		0.836953			999	999	999	999	Ident	n.a.	Ident	n.a.
A0A075KB67	ATP phosphoribosyltransferase OS=Pelosinus sp. UFO1 GN=hisG PE=3 SV=1 - [A0A075KB67_9FIRM]	ATP phosphoribosyltransferase	metabolism	Amino acid transport and metabolism	Firmicutes	Negativicutes	Selenomonadales	Sporomusaceae	Pelosinus	heterogeneous	4.69021	4.92342	Ident	3.57445	0.244326	0.208343		0.831351	0.0853869	0.367774	999	999	-0.233208	Ident	non-differential	Ident
A0A075KB75	1-(5-phosphoribosyl)-5-[(5-phosphoribosylamino)methylideneamino] imidazole-4-carboxamide isomerase OS=Pelosinus sp. UFO1 GN=hisA PE=3 SV=1 - [A0A075KB75_9FIRM]	Phosphoribosylformimino-5-aminoimidazole carboxamide ribonucleotide (ProFAR) isomerase	metabolism	Amino acid transport and metabolism	Firmicutes	heterogeneous	heterogeneous	heterogeneous	heterogeneous	heterogeneous	3.76397	4.812	Ident	n.d.	1.31611	0.475626			0.105862	0.405693	999	999	-1.04803	Unique for 245T	non-differential	Ident
A0A075KBA1	Protein translocase subunit SecD OS=Pelosinus sp. UFO1 GN=secD PE=3 SV=1 - [A0A075KBA1_9FIRM]	Preprotein translocase subunit SecD	cellular processes and signaling	Intracellular trafficking, secretion, and vesicular transport	Firmicutes	Negativicutes	Selenomonadales	heterogeneous	heterogeneous	heterogeneous	6.33819	6.20876	4.93341	5.37745	0.536794	0.471112	0.351631	0.516128	0.709191	0.881424	0.0715575	0.262966	0.129428	-0.44404	non-differential	non-differential
A0A075KBB5	Aspartyl-tRNA synthetase OS=Pelosinus sp. UFO1 GN=UFO1_1918 PE=3 SV=1 - [A0A075KBB5_9FIRM]	Aspartyl-tRNA synthetase	information storage and processing	Translation, ribosomal structure and biogenesis	heterogeneous	heterogeneous	heterogeneous	heterogeneous	heterogeneous	heterogeneous	7.08885	7.4609	7.2119	7.98113	1.27436	0.469113	0.268039	0.639171	0.703494	0.878421	0.0766179	0.2733	-0.372052	-0.76923	non-differential	non-differential
A0A075KBC8	Alanine--tRNA ligase OS=Pelosinus sp. UFO1 GN=alaS PE=3 SV=1 - [A0A075KBC8_9FIRM]	Alanyl-tRNA synthetase	information storage and processing	Translation, ribosomal structure and biogenesis	Firmicutes	heterogeneous	heterogeneous	heterogeneous	heterogeneous	heterogeneous	6.61396	7.50822	n.d.	5.68152	0.383514	0.336744		0.366849	2.30344e-05	0.00631656	999	999	-0.894262	Unique for -245T	-0.894262	non-differential
A0A075KBD2	Ketose-bisphosphate aldolase OS=Pelosinus sp. UFO1 GN=UFO1_1870 PE=3 SV=1 - [A0A075KBD2_9FIRM]	Fructose/tagatose bisphosphate aldolase	metabolism	Carbohydrate transport and metabolism	Firmicutes	Negativicutes	Selenomonadales	Sporomusaceae	Pelosinus	heterogeneous	4.09218	n.d.	n.d.	n.d.	0.674701				999	999	999	999	Unique for 245T	n.a.	non-differential	n.a.
A0A075KBG1	Anti-sigma regulatory factor, serine/threonine protein kinase OS=Pelosinus sp. UFO1 GN=UFO1_1974 PE=4 SV=1 - [A0A075KBG1_9FIRM]	Anti-sigma regulatory factor (Ser/Thr protein kinase)	cellular processes and signaling	Signal transduction mechanisms	Firmicutes	Negativicutes	Selenomonadales	Sporomusaceae	Pelosinus	Pelosinus sp. UFO1	7.46468	7.5027	n.d.	Ident	1.21182	0.673235			0.894905	0.958734	999	999	-0.0380228	Unique for -245T	non-differential	Ident
A0A075KBG6	GerA spore germination protein OS=Pelosinus sp. UFO1 GN=UFO1_1984 PE=4 SV=1 - [A0A075KBG6_9FIRM]	-	-	-	Firmicutes	Negativicutes	Selenomonadales	Sporomusaceae	Pelosinus	Pelosinus sp. UFO1	5.54042	n.d.	n.d.	n.d.	0.244425				0.0689184	0.330273	999	999	Unique for 245T	n.a.	non-differential	n.a.
A0A075KBK1	GTPase Der OS=Pelosinus sp. UFO1 GN=der PE=3 SV=1 - [A0A075KBK1_9FIRM]	Predicted GTPases	poorly characterized	General function prediction only	Firmicutes	Negativicutes	Selenomonadales	Sporomusaceae	Pelosinus	heterogeneous	4.76749	4.6405	n.d.	3.91109	0.280699	0.522238		0.0885482	0.947374	0.976823	999	999	0.126986	Unique for -245T	non-differential	non-differential
A0A075KBL6	UPF0210 protein UFO1_1506 OS=Pelosinus sp. UFO1 GN=UFO1_1506 PE=3 SV=1 - [A0A075KBL6_9FIRM]	Uncharacterized conserved protein	poorly characterized	Function unknown	Firmicutes	heterogeneous	heterogeneous	heterogeneous	heterogeneous	heterogeneous	9.0639	9.28024	7.8904	8.15347	0.171234	0.78739	0.583186	0.260049	0.451096	0.731645	0.645363	0.83538	-0.216335	-0.263073	non-differential	non-differential
A0A075KBN5	Tryptophan--tRNA ligase OS=Pelosinus sp. UFO1 GN=trpS PE=3 SV=1 - [A0A075KBN5_9FIRM]	Tryptophanyl-tRNA synthetase	information storage and processing	Translation, ribosomal structure and biogenesis	Firmicutes	Negativicutes	Selenomonadales	Sporomusaceae	Pelosinus	heterogeneous	Ident	6.25134	n.d.	n.d.		0.514881			999	999	999	999	Ident	n.a.	Ident	n.a.
A0A075KBN7	ATP/cobalamin adenosyltransferase OS=Pelosinus sp. UFO1 GN=UFO1_2044 PE=4 SV=1 - [A0A075KBN7_9FIRM]	Uncharacterized conserved protein	poorly characterized	Function unknown	Firmicutes	Negativicutes	Selenomonadales	Sporomusaceae	Pelosinus	heterogeneous	5.71571	6.0681	n.d.	n.d.	0.540222	0.202902			0.340284	0.645023	999	999	-0.352394	n.a.	non-differential	n.a.
A0A075KBP3	SpoVR family protein OS=Pelosinus sp. UFO1 GN=UFO1_0082 PE=4 SV=1 - [A0A075KBP3_9FIRM]	Uncharacterized conserved protein	poorly characterized	Function unknown	Firmicutes	Negativicutes	Selenomonadales	Sporomusaceae	Pelosinus	heterogeneous	5.25884	Ident	n.d.	n.d.	1.03905				999	999	999	999	Ident	n.a.	Ident	n.a.
A0A075KBP8	Beta-Casp domain containing protein OS=Pelosinus sp. UFO1 GN=UFO1_1531 PE=4 SV=1 - [A0A075KBP8_9FIRM]	Predicted exonuclease of the beta-lactamase fold involved in RNA processing	information storage and processing	Translation, ribosomal structure and biogenesis	Firmicutes	heterogeneous	heterogeneous	heterogeneous	heterogeneous	heterogeneous	6.77292	6.91166	Ident	5.26943	0.414418	0.33144		0.624384	0.192205	0.516299	999	999	-0.138746	Ident	non-differential	Ident
A0A075KBP9	Homoserine dehydrogenase OS=Pelosinus sp. UFO1 GN=UFO1_2033 PE=3 SV=1 - [A0A075KBP9_9FIRM]	Homoserine dehydrogenase	metabolism	Amino acid transport and metabolism	Firmicutes	Negativicutes	Selenomonadales	Sporomusaceae	Pelosinus	heterogeneous	7.34663	7.0007	4.6102	7.45047	0.0896548	1.11427	0.574072	0.64984	0.742012	0.896478	0.000996246	0.0363609	0.345931	-2.84027	non-differential	-2.84027
A0A075KBU3	Enoyl-(Acyl-carrier-protein) reductase II OS=Pelosinus sp. UFO1 GN=UFO1_2063 PE=4 SV=1 - [A0A075KBU3_9FIRM]	Dioxygenases related to 2-nitropropane dioxygenase	poorly characterized	General function prediction only	Firmicutes	heterogeneous	heterogeneous	heterogeneous	heterogeneous	heterogeneous	7.16612	6.70416	7.74186	7.12738	0.181347	0.236563	0.266855	0.740097	0.026052	0.234029	0.0656092	0.258465	0.461959	0.614488	0.461959	non-differential
A0A075KBU8	3-oxoacyl-[acyl-carrier-protein] synthase 2 OS=Pelosinus sp. UFO1 GN=UFO1_2068 PE=3 SV=1 - [A0A075KBU8_9FIRM]	3-oxoacyl-(acyl-carrier-protein) synthase	metabolism	Lipid transport and metabolism	Firmicutes	Negativicutes	Selenomonadales	Sporomusaceae	Pelosinus	Pelosinus sp. UFO1	Ident	Ident	Ident	Ident					999	999	999	999	Ident	Ident	Ident	Ident
A0A075KBV6	Uncharacterized protein OS=Pelosinus sp. UFO1 GN=UFO1_2078 PE=4 SV=1 - [A0A075KBV6_9FIRM]	-	-	-	Firmicutes	Negativicutes	Selenomonadales	Sporomusaceae	Pelosinus	Pelosinus sp. UFO1	6.40102	7.27015	Ident	5.10261	1.54028	0.446031		0.572494	0.242247	0.562502	999	999	-0.869138	Ident	non-differential	Ident
A0A075KC08	Phosphopantetheine adenylyltransferase OS=Pelosinus sp. UFO1 GN=coaD PE=3 SV=1 - [A0A075KC08_9FIRM]	Phosphopantetheine adenylyltransferase	metabolism	Coenzyme transport and metabolism	Firmicutes	Negativicutes	Selenomonadales	Sporomusaceae	Pelosinus	heterogeneous	3.78289	3.16484	n.d.	n.d.	0.451784	0.207705			0.00658233	0.14486	999	999	0.618054	n.a.	0.618054	n.a.
A0A075KC13	Acetate kinase OS=Pelosinus sp. UFO1 GN=ackA PE=3 SV=1 - [A0A075KC13_9FIRM]	Acetate kinase	metabolism	Energy production and conversion	heterogeneous	heterogeneous	heterogeneous	heterogeneous	heterogeneous	heterogeneous	6.56804	7.13642	5.12284	6.40862	3.11938	2.52984	2.44369	1.64419	0.800005	0.922192	0.510149	0.750342	-0.568383	-1.28578	non-differential	non-differential
A0A075KC23	2-nitropropane dioxygenase NPD OS=Pelosinus sp. UFO1 GN=UFO1_2067 PE=4 SV=1 - [A0A075KC23_9FIRM]	Dioxygenases related to 2-nitropropane dioxygenase	poorly characterized	General function prediction only	Firmicutes	heterogeneous	heterogeneous	heterogeneous	heterogeneous	heterogeneous	6.8191	6.4601	Ident	Ident	0.406769	0.447195			0.356459	0.656033	999	999	0.359007	Ident	non-differential	Ident
A0A075KC58	Aspartokinase OS=Pelosinus sp. UFO1 GN=UFO1_2183 PE=3 SV=1 - [A0A075KC58_9FIRM]	Aspartokinases	metabolism	Amino acid transport and metabolism	Firmicutes	Negativicutes	Selenomonadales	Sporomusaceae	Pelosinus	Pelosinus sp. UFO1	3.99467	4.36457	n.d.	n.d.	1.10827	1.65889			0.913762	0.963334	999	999	-0.369896	n.a.	non-differential	n.a.
A0A075KCG4	Phenylalanine--tRNA ligase alpha subunit OS=Pelosinus sp. UFO1 GN=pheS PE=3 SV=1 - [A0A075KCG4_9FIRM]	Phenylalanyl-tRNA synthetase alpha subunit	information storage and processing	Translation, ribosomal structure and biogenesis	heterogeneous	heterogeneous	heterogeneous	heterogeneous	heterogeneous	heterogeneous	5.17944	5.83446	n.d.	n.d.	0.62166	0.445701			0.145666	0.455217	999	999	-0.655017	n.a.	non-differential	n.a.
A0A075KCH9	Acriflavin resistance protein OS=Pelosinus sp. UFO1 GN=UFO1_2232 PE=3 SV=1 - [A0A075KCH9_9FIRM]	Cation/multidrug efflux pump	cellular processes and signaling	Defense mechanisms	Firmicutes	Negativicutes	Selenomonadales	Sporomusaceae	Pelosinus	heterogeneous	3.76133	3.88901	Ident	3.34597	0.8563	0.116244		0.708479	0.395991	0.689701	999	999	-0.127688	Ident	non-differential	Ident
A0A075KCM1	UPF0297 protein UFO1_1930 OS=Pelosinus sp. UFO1 GN=UFO1_1930 PE=3 SV=1 - [A0A075KCM1_9FIRM]	Uncharacterized protein conserved in bacteria	poorly characterized	Function unknown	Firmicutes	heterogeneous	heterogeneous	heterogeneous	heterogeneous	heterogeneous	2.91719	3.48464	n.d.	n.d.	0.52967	0.367568			0.592424	0.819188	999	999	-0.567448	n.a.	non-differential	n.a.
A0A075KCP1	S-adenosylmethionine decarboxylase proenzyme OS=Pelosinus sp. UFO1 GN=speD PE=3 SV=1 - [A0A075KCP1_9FIRM]	S-adenosylmethionine decarboxylase	metabolism	Amino acid transport and metabolism	Firmicutes	heterogeneous	heterogeneous	heterogeneous	heterogeneous	heterogeneous	4.58174	5.28065	n.d.	2.6172	1.39362	0.368981		1.67488	0.311974	0.621157	0.0210706	0.150662	-0.698915	Unique for -245T	non-differential	Unique for -245T
A0A075KCQ7	Fructose-1,6-bisphosphatase OS=Pelosinus sp. UFO1 GN=UFO1_0462 PE=3 SV=1 - [A0A075KCQ7_9FIRM]	Fructose-1,6-bisphosphatase/sedoheptulose 1,7-bisphosphatase and related proteins	metabolism	Carbohydrate transport and metabolism	heterogeneous	heterogeneous	heterogeneous	heterogeneous	heterogeneous	heterogeneous	7.166	7.38986	7.20525	6.63771	1.29944	1.04899	0.169103	1.4301	0.962441	0.98153	0.297045	0.565503	-0.223867	0.567535	non-differential	non-differential
A0A075KCR5	Histone family protein DNA-binding protein OS=Pelosinus sp. UFO1 GN=UFO1_0472 PE=3 SV=1 - [A0A075KCR5_9FIRM]	Bacterial nucleoid DNA-binding protein	information storage and processing	Replication, recombination and repair	Firmicutes	heterogeneous	heterogeneous	heterogeneous	heterogeneous	heterogeneous	10.217	10.5356	7.66384	9.2527	0.261078	0.427742	1.15265	0.512635	0.0555818	0.330273	0.0445196	0.22862	-0.318645	-1.58886	non-differential	-1.58886
A0A075KCR6	Tyrosine recombinase XerD OS=Pelosinus sp. UFO1 GN=xerD PE=3 SV=1 - [A0A075KCR6_9FIRM]	Site-specific recombinase XerD	information storage and processing	Replication, recombination and repair	heterogeneous	heterogeneous	heterogeneous	heterogeneous	heterogeneous	heterogeneous	8.88308	7.67416	6.2297	6.04018	0.377561	0.0529641	0.0675662	0.850155	0.00171985	0.0801832	0.364673	0.629859	1.20892	0.189518	1.20892	non-differential
A0A075KCR9	S-adenosylmethionine synthase OS=Pelosinus sp. UFO1 GN=metK PE=3 SV=1 - [A0A075KCR9_9FIRM]	#N/A	#N/A	#N/A	#N/A	#N/A	#N/A	#N/A	#N/A	#N/A	8.37067	8.36081	7.08531	7.74435	0.45088	0.510929	0.181246	0.270534	0.743756	0.896478	0.00484172	0.084906	0.00985837	-0.659048	non-differential	-0.659048
A0A075KCU6	Adenosylhomocysteinase OS=Pelosinus sp. UFO1 GN=ahcY PE=3 SV=1 - [A0A075KCU6_9FIRM]	-	-	-	heterogeneous	heterogeneous	heterogeneous	heterogeneous	heterogeneous	heterogeneous	6.93958	6.71928	4.8188	5.03864	0.659706	0.441367	1.37496	0.707539	0.770966	0.905637	0.993065	0.994967	0.220305	-0.219841	non-differential	non-differential
A0A075KCZ2	Isoleucine--tRNA ligase OS=Pelosinus sp. UFO1 GN=ileS PE=3 SV=1 - [A0A075KCZ2_9FIRM]	Isoleucyl-tRNA synthetase	information storage and processing	Translation, ribosomal structure and biogenesis	Firmicutes	heterogeneous	heterogeneous	heterogeneous	heterogeneous	heterogeneous	5.82444	5.21723	n.d.	n.d.	0.300137	0.591886			0.100188	0.398086	999	999	0.607207	n.a.	non-differential	n.a.
A0A075KD17	50S ribosomal protein L3 OS=Pelosinus sp. UFO1 GN=rplC PE=3 SV=1 - [A0A075KD17_9FIRM]	Ribosomal protein L3	information storage and processing	Translation, ribosomal structure and biogenesis	Firmicutes	Negativicutes	Selenomonadales	Sporomusaceae	Pelosinus	heterogeneous	5.05364	5.75801	Ident	3.17519	0.462772	0.806438		0.384193	0.149414	0.459753	999	999	-0.704362	Ident	non-differential	Ident
A0A075KD38	Protein translocase subunit SecY OS=Pelosinus sp. UFO1 GN=secY PE=3 SV=1 - [A0A075KD38_9FIRM]	Preprotein translocase subunit SecY	cellular processes and signaling	Intracellular trafficking, secretion, and vesicular transport	Firmicutes	Negativicutes	Selenomonadales	Sporomusaceae	Pelosinus	heterogeneous	5.51804	4.38118	n.d.	n.d.	0.13558	1.24857			0.101874	0.400357	999	999	1.13685	n.a.	non-differential	n.a.
A0A075KD70	CheC, phosphatase, inhibitor of MCP methylation OS=Pelosinus sp. UFO1 GN=UFO1_2554 PE=4 SV=1 - [A0A075KD70_9FIRM]	Chemotaxis protein CheC, inhibitor of MCP methylation	cellular processes and signaling	Cell motility	Firmicutes	Negativicutes	Selenomonadales	Sporomusaceae	Pelosinus	heterogeneous	1.58169	1.25127	n.d.	n.d.	0.30833	0.792938			0.440173	0.725508	999	999	0.330419	n.a.	non-differential	n.a.
A0A075KD83	Flagellar motor switch protein FliM OS=Pelosinus sp. UFO1 GN=UFO1_2569 PE=4 SV=1 - [A0A075KD83_9FIRM]	Flagellar motor switch protein	cellular processes and signaling	Cell motility	Firmicutes	Negativicutes	Selenomonadales	Sporomusaceae	Pelosinus	heterogeneous	Ident	3.35727	n.d.	n.d.		0.238796			999	999	999	999	Ident	n.a.	Ident	n.a.
A0A075KD86	UDP-N-acetylmuramoylalanine--D-glutamate ligase OS=Pelosinus sp. UFO1 GN=murD PE=3 SV=1 - [A0A075KD86_9FIRM]	UDP-N-acetylmuramoylalanine-D-glutamate ligase	cellular processes and signaling	Cell wall/membrane/envelope biogenesis	Firmicutes	heterogeneous	heterogeneous	heterogeneous	heterogeneous	heterogeneous	5.48114	5.4552	n.d.	Ident	0.330899	0.352665			0.807368	0.924051	999	999	0.0259458	Unique for -245T	non-differential	Ident
A0A075KD95	Flagellar basal-body rod protein FlgC OS=Pelosinus sp. UFO1 GN=UFO1_2584 PE=3 SV=1 - [A0A075KD95_9FIRM]	Flagellar basal body rod protein	cellular processes and signaling	Cell motility	Firmicutes	Negativicutes	Selenomonadales	Sporomusaceae	Pelosinus	Pelosinus sp. UFO1	5.29066	5.91299	n.d.	n.d.	0.0993236	0.134318			0.00190782	0.0811812	999	999	-0.622334	n.a.	-0.622334	n.a.
A0A075KD98	Aluminum resistance family protein OS=Pelosinus sp. UFO1 GN=UFO1_2155 PE=4 SV=1 - [A0A075KD98_9FIRM]	Cystathionine beta-lyase family protein involved in aluminum resistance	metabolism	Inorganic ion transport and metabolism	Firmicutes	Negativicutes	Selenomonadales	Sporomusaceae	Pelosinus	heterogeneous	4.34708	4.06118	n.d.	n.d.	0.518863	0.712409			0.259004	0.575916	999	999	0.285901	n.a.	non-differential	n.a.
A0A075KDA3	4-hydroxy-3-methylbut-2-en-1-yl diphosphate synthase (flavodoxin) OS=Pelosinus sp. UFO1 GN=ispG PE=3 SV=1 - [A0A075KDA3_9FIRM]	Enzyme involved in the deoxyxylulose pathway of isoprenoid biosynthesis	metabolism	Lipid transport and metabolism	Firmicutes	heterogeneous	heterogeneous	heterogeneous	heterogeneous	heterogeneous	Ident	n.d.	4.98168	n.d.			0.25545		999	999	0.0689184	0.258465	Unique for 245T	Unique for 245T	Ident	non-differential
A0A075KDC2	4-hydroxy-tetrahydrodipicolinate reductase OS=Pelosinus sp. UFO1 GN=dapB PE=3 SV=1 - [A0A075KDC2_9FIRM]	Dihydrodipicolinate reductase	metabolism	Amino acid transport and metabolism	Firmicutes	heterogeneous	heterogeneous	heterogeneous	heterogeneous	heterogeneous	Ident	3.90162	n.d.	n.d.		0.960403			999	999	999	999	Ident	n.a.	Ident	n.a.
A0A075KDC7	CheC, phosphatase, inhibitor of MCP methylation / FliN fusion protein OS=Pelosinus sp. UFO1 GN=UFO1_2568 PE=4 SV=1 - [A0A075KDC7_9FIRM]	-	-	-	heterogeneous	heterogeneous	heterogeneous	heterogeneous	heterogeneous	heterogeneous	2.11454	1.62557	n.d.	n.d.	0.601961	0.208953			0.0655904	0.330273	999	999	0.48898	n.a.	non-differential	n.a.
A0A075KDC9	30S ribosomal protein S15 OS=Pelosinus sp. UFO1 GN=rpsO PE=3 SV=1 - [A0A075KDC9_9FIRM]	Ribosomal protein S15P/S13E	information storage and processing	Translation, ribosomal structure and biogenesis	Firmicutes	Negativicutes	Selenomonadales	Sporomusaceae	Pelosinus	heterogeneous	Ident	7.71166	n.d.	n.d.		1.37724			999	999	999	999	Ident	n.a.	Ident	n.a.
A0A075KDD5	Translation initiation factor IF-2 OS=Pelosinus sp. UFO1 GN=infB PE=3 SV=1 - [A0A075KDD5_9FIRM]	#N/A	#N/A	#N/A	#N/A	#N/A	#N/A	#N/A	#N/A	#N/A	Ident	4.71522	5.02473	4.86747		0.497322	0.607146	1.16124	999	999	0.809836	0.915282	Ident	0.157262	Ident	non-differential
A0A075KDE5	NADH-quinone oxidoreductase subunit D OS=Pelosinus sp. UFO1 GN=nuoD PE=3 SV=1 - [A0A075KDE5_9FIRM]	NADH:ubiquinone oxidoreductase 49 kD subunit 7	metabolism	Energy production and conversion	Firmicutes	Negativicutes	Selenomonadales	Sporomusaceae	Pelosinus	heterogeneous	Ident	2.79095	n.d.	n.d.		0.229217			999	999	999	999	Ident	n.a.	Ident	n.a.
A0A075KDF3	30S ribosomal protein S2 OS=Pelosinus sp. UFO1 GN=rpsB PE=3 SV=1 - [A0A075KDF3_9FIRM]	Ribosomal protein S2	information storage and processing	Translation, ribosomal structure and biogenesis	heterogeneous	heterogeneous	heterogeneous	heterogeneous	heterogeneous	heterogeneous	9.59931	9.29268	8.47715	8.73237	0.254942	0.150801	0.467374	0.228111	0.133161	0.439107	0.162292	0.409186	0.306627	-0.255229	non-differential	non-differential
A0A075KDL3	Methyl-accepting chemotaxis sensory transducer OS=Pelosinus sp. UFO1 GN=UFO1_2285 PE=4 SV=1 - [A0A075KDL3_9FIRM]	#N/A	#N/A	#N/A	#N/A	#N/A	#N/A	#N/A	#N/A	#N/A	7.21239	7.53174	6.60603	7.18693	0.392755	0.157256	0.588183	0.311761	0.14996	0.459753	0.117712	0.342762	-0.31935	-0.580901	non-differential	non-differential
A0A075KDN6	Phosphoenolpyruvate carboxykinase [ATP] OS=Pelosinus sp. UFO1 GN=pckA PE=3 SV=1 - [A0A075KDN6_9FIRM]	Phosphoenolpyruvate carboxykinase (ATP)	metabolism	Energy production and conversion	Firmicutes	heterogeneous	heterogeneous	heterogeneous	heterogeneous	heterogeneous	5.13827	4.79813	n.d.	3.61218	0.27546	0.70104		0.682447	0.25796	0.575514	999	999	0.340134	Unique for -245T	non-differential	non-differential
A0A075KDT8	RNA polymerase sigma factor SigA OS=Pelosinus sp. UFO1 GN=sigA PE=3 SV=1 - [A0A075KDT8_9FIRM]	DNA-directed RNA polymerase, sigma subunit (sigma70/sigma32)	information storage and processing	Transcription	Firmicutes	heterogeneous	heterogeneous	heterogeneous	heterogeneous	heterogeneous	5.4857	5.7834	4.46249	3.57333	0.377147	0.266584	0.304648	1.00042	0.149914	0.459753	0.107652	0.326494	-0.297696	0.889158	non-differential	non-differential
A0A075KDU7	GTPase Era OS=Pelosinus sp. UFO1 GN=era PE=3 SV=1 - [A0A075KDU7_9FIRM]	GTPase	poorly characterized	General function prediction only	Firmicutes	heterogeneous	heterogeneous	heterogeneous	heterogeneous	heterogeneous	6.07398	5.82997	4.32382	5.16936	0.390227	0.591134	0.0172682	0.267849	0.452992	0.731645	0.000735384	0.0316215	0.244016	-0.845544	non-differential	-0.845544
A0A075KDU8	Leucine--tRNA ligase OS=Pelosinus sp. UFO1 GN=leuS PE=3 SV=1 - [A0A075KDU8_9FIRM]	Leucyl-tRNA synthetase	information storage and processing	Translation, ribosomal structure and biogenesis	Firmicutes	heterogeneous	heterogeneous	heterogeneous	heterogeneous	heterogeneous	5.71472	5.93375	3.20412	4.04851	0.205771	0.339274	1.09029	0.521727	0.35803	0.657943	0.334296	0.605164	-0.219026	-0.844393	non-differential	non-differential
A0A075KDW9	Chaperonin Cpn60/TCP-1 OS=Pelosinus sp. UFO1 GN=UFO1_2711 PE=4 SV=1 - [A0A075KDW9_9FIRM]	Chaperonin GroEL (HSP60 family)	cellular processes and signaling	Posttranslational modification, protein turnover, chaperones	Firmicutes	Negativicutes	Selenomonadales	Sporomusaceae	Pelosinus	Pelosinus sp. UFO1	5.04669	5.34789	3.69923	4.24892	1.06006	0.20123	0.379115	0.425229	0.295622	0.606952	0.0261865	0.167732	-0.301196	-0.549694	non-differential	-0.549694
A0A075KDX4	Diaminopimelate epimerase OS=Pelosinus sp. UFO1 GN=dapF PE=3 SV=1 - [A0A075KDX4_9FIRM]	Diaminopimelate epimerase	metabolism	Amino acid transport and metabolism	Firmicutes	Negativicutes	Selenomonadales	Sporomusaceae	Pelosinus	heterogeneous	5.48074	4.501	Ident	3.4497	0.143094	0.217095		0.104728	6.91647e-05	0.0108676	999	999	0.979738	Ident	0.979738	Ident
A0A075KDX8	O-acetylhomoserine/O-acetylserine sulfhydrylase OS=Pelosinus sp. UFO1 GN=UFO1_2721 PE=3 SV=1 - [A0A075KDX8_9FIRM]	O-acetylhomoserine sulfhydrylase	metabolism	Amino acid transport and metabolism	Firmicutes	heterogeneous	heterogeneous	heterogeneous	heterogeneous	heterogeneous	8.27978	8.43769	6.08283	6.75182	0.0708328	0.0956415	0.440346	0.348485	0.149134	0.459753	0.0926026	0.302476	-0.15791	-0.668988	non-differential	non-differential
A0A075KDY5	Nitroreductase OS=Pelosinus sp. UFO1 GN=UFO1_2410 PE=4 SV=1 - [A0A075KDY5_9FIRM]	Nitroreductase	metabolism	Energy production and conversion	Firmicutes	Negativicutes	Selenomonadales	Sporomusaceae	Pelosinus	Pelosinus sp. UFO1	2.93355	Ident	n.d.	n.d.	0.444374				999	999	999	999	Ident	n.a.	Ident	n.a.
A0A075KDZ5	Anaerobic ribonucleoside-triphosphate reductase OS=Pelosinus sp. UFO1 GN=UFO1_2420 PE=4 SV=1 - [A0A075KDZ5_9FIRM]	Oxygen-sensitive ribonucleoside-triphosphate reductase	metabolism	Nucleotide transport and metabolism	heterogeneous	heterogeneous	heterogeneous	heterogeneous	heterogeneous	heterogeneous	4.49947	5.02008	Ident	4.36139	0.749949	0.386987		0.491673	0.221575	0.544126	999	999	-0.520611	Ident	non-differential	Ident
A0A075KE68	RNP-1 like RNA-binding protein OS=Pelosinus sp. UFO1 GN=UFO1_2898 PE=4 SV=1 - [A0A075KE68_9FIRM]	RNA-binding proteins (RRM domain)	poorly characterized	General function prediction only	Firmicutes	Negativicutes	Selenomonadales	Sporomusaceae	Pelosinus	heterogeneous	6.35024	5.91022	n.d.	Ident	0.45196	0.0880737			0.170447	0.489143	999	999	0.440019	Unique for -245T	non-differential	Ident
A0A075KE85	RNA polymerase sigma factor OS=Pelosinus sp. UFO1 GN=UFO1_2505 PE=3 SV=1 - [A0A075KE85_9FIRM]	DNA-directed RNA polymerase specialized sigma subunit	information storage and processing	Transcription	Firmicutes	Negativicutes	Selenomonadales	Sporomusaceae	Pelosinus	heterogeneous	Ident	Ident	n.d.	n.d.					999	999	999	999	Ident	n.a.	Ident	n.a.
A0A075KED3	GTPase Obg OS=Pelosinus sp. UFO1 GN=obg PE=3 SV=1 - [A0A075KED3_9FIRM]	Predicted GTPase	poorly characterized	General function prediction only	Firmicutes	Negativicutes	Selenomonadales	heterogeneous	heterogeneous	heterogeneous	5.40803	5.75366	n.d.	4.27369	0.496698	0.356661		0.396884	0.421542	0.715027	999	999	-0.345628	Unique for -245T	non-differential	non-differential
A0A075KED7	Ribonuclease, Rne/Rng family OS=Pelosinus sp. UFO1 GN=UFO1_2932 PE=4 SV=1 - [A0A075KED7_9FIRM]	Ribonucleases G and E	information storage and processing	Translation, ribosomal structure and biogenesis	Firmicutes	Negativicutes	Selenomonadales	Sporomusaceae	Pelosinus	heterogeneous	3.83318	n.d.	n.d.	n.d.	0.535647				0.0689184	0.330273	999	999	Unique for 245T	n.a.	non-differential	n.a.
A0A075KEE4	Uncharacterized protein OS=Pelosinus sp. UFO1 GN=UFO1_2961 PE=4 SV=1 - [A0A075KEE4_9FIRM]	Methylmalonyl-CoA mutase, C-terminal domain/subunit (cobalamin-binding)	metabolism	Lipid transport and metabolism	heterogeneous	heterogeneous	heterogeneous	heterogeneous	heterogeneous	heterogeneous	10.929	11.1032	9.52144	8.84089	0.625936	0.781979	0.461204	0.501687	0.388957	0.684514	0.116563	0.339733	-0.174184	0.680551	non-differential	non-differential
A0A075KEF8	D-lactate dehydrogenase (Cytochrome) OS=Pelosinus sp. UFO1 GN=UFO1_1073 PE=4 SV=1 - [A0A075KEF8_9FIRM]	FAD/FMN-containing dehydrogenases	metabolism	Energy production and conversion	Firmicutes	Negativicutes	Selenomonadales	Sporomusaceae	Pelosinus	heterogeneous	n.d.	7.09495	n.d.	n.d.		2.31033			999	999	999	999	Unique for -245T	n.a.	non-differential	n.a.
A0A075KEG1	Peptidyl-prolyl cis-trans isomerase OS=Pelosinus sp. UFO1 GN=UFO1_2976 PE=3 SV=1 - [A0A075KEG1_9FIRM]	Peptidyl-prolyl cis-trans isomerase (rotamase) - cyclophilin family	cellular processes and signaling	Posttranslational modification, protein turnover, chaperones	Firmicutes	heterogeneous	heterogeneous	heterogeneous	heterogeneous	heterogeneous	n.d.	n.d.	4.53456	3.91078			0.218472	0.455795	999	999	0.00219901	0.0556668	n.a.	0.623779	n.a.	0.623779
A0A075KEH3	Methylmalonyl-CoA mutase OS=Pelosinus sp. UFO1 GN=UFO1_2962 PE=4 SV=1 - [A0A075KEH3_9FIRM]	Methylmalonyl-CoA mutase, N-terminal domain/subunit	metabolism	Lipid transport and metabolism	Firmicutes	heterogeneous	heterogeneous	heterogeneous	heterogeneous	heterogeneous	9.16585	9.38215	7.83094	8.30342	0.281155	0.250667	0.569404	0.53474	0.180285	0.502761	0.472685	0.717981	-0.216301	-0.472475	non-differential	non-differential
A0A075KEI0	Valine--tRNA ligase OS=Pelosinus sp. UFO1 GN=valS PE=3 SV=1 - [A0A075KEI0_9FIRM]	Valyl-tRNA synthetase	information storage and processing	Translation, ribosomal structure and biogenesis	Firmicutes	heterogeneous	heterogeneous	heterogeneous	heterogeneous	heterogeneous	4.93547	Ident	3.85048	n.d.	0.760976		0.0468015		999	999	999	999	Ident	Unique for 245T	Ident	non-differential
A0A075KEM1	Trigger factor OS=Pelosinus sp. UFO1 GN=tig PE=3 SV=1 - [A0A075KEM1_9FIRM]	FKBP-type peptidyl-prolyl cis-trans isomerase (trigger factor)	cellular processes and signaling	Posttranslational modification, protein turnover, chaperones	Firmicutes	Negativicutes	Selenomonadales	Sporomusaceae	Pelosinus	Pelosinus sp. UFO1	6.5497	6.9905	4.23803	5.50127	0.752025	0.336759	0.411426	0.624302	0.167331	0.484166	0.0049047	0.0855325	-0.440798	-1.26324	non-differential	-1.26324
A0A075KEP5	Succinate dehydrogenase or fumarate reductase, flavoprotein subunit OS=Pelosinus sp. UFO1 GN=UFO1_3063 PE=4 SV=1 - [A0A075KEP5_9FIRM]	Succinate dehydrogenase/fumarate reductase, flavoprotein subunit	metabolism	Energy production and conversion	Firmicutes	heterogeneous	heterogeneous	heterogeneous	heterogeneous	heterogeneous	8.89284	9.13544	6.82375	8.5153	0.255049	0.148102	0.254283	0.217055	0.369614	0.666265	3.65221e-05	0.00881867	-0.242608	-1.69156	non-differential	-1.69156
A0A075KES1	Methylaspartate ammonia-lyase OS=Pelosinus sp. UFO1 GN=UFO1_3073 PE=4 SV=1 - [A0A075KES1_9FIRM]	Methylaspartate ammonia-lyase	metabolism	Amino acid transport and metabolism	heterogeneous	heterogeneous	heterogeneous	heterogeneous	heterogeneous	heterogeneous	6.77922	6.66718	7.87338	6.7209	0.594675	0.353885	0.31466	0.427738	0.947131	0.976823	0.00395162	0.0805463	0.112041	1.15248	non-differential	1.15248
A0A075KET2	Chaperone protein DnaK OS=Pelosinus sp. UFO1 GN=dnaK PE=2 SV=1 - [A0A075KET2_9FIRM]	Molecular chaperone	cellular processes and signaling	Posttranslational modification, protein turnover, chaperones	heterogeneous	heterogeneous	heterogeneous	heterogeneous	heterogeneous	heterogeneous	9.60028	9.78244	9.10136	9.12117	0.256463	0.260474	0.275397	0.189532	0.447548	0.731645	0.691381	0.850588	-0.182161	-0.0198036	non-differential	non-differential
A0A075KEV1	Propionyl-CoA carboxylase OS=Pelosinus sp. UFO1 GN=UFO1_3052 PE=4 SV=1 - [A0A075KEV1_9FIRM]	Acetyl-CoA carboxylase, carboxyltransferase component (subunits alpha and beta)	metabolism	Lipid transport and metabolism	heterogeneous	heterogeneous	heterogeneous	heterogeneous	heterogeneous	heterogeneous	9.95417	10.0919	8.57193	9.53569	0.467737	0.433602	0.35645	0.167355	0.211137	0.538397	0.00455309	0.0835798	-0.137712	-0.963767	non-differential	-0.963767
A0A075KF16	L-lactate transport OS=Pelosinus sp. UFO1 GN=UFO1_3107 PE=4 SV=1 - [A0A075KF16_9FIRM]	L-lactate permease	metabolism	Energy production and conversion	Firmicutes	heterogeneous	heterogeneous	heterogeneous	heterogeneous	heterogeneous	9.83511	9.91783	7.16564	8.13923	0.661	0.58934	0.316958	0.810933	0.664338	0.865514	0.150613	0.39137	-0.082718	-0.973584	non-differential	non-differential
A0A075KF36	ABC-type transporter, periplasmic subunit family 3 OS=Pelosinus sp. UFO1 GN=UFO1_2814 PE=3 SV=1 - [A0A075KF36_9FIRM]	ABC-type amino acid transport/signal transduction systems, periplasmic component/domain	metabolism	Amino acid transport and metabolism	Firmicutes	Negativicutes	Selenomonadales	Sporomusaceae	Pelosinus	heterogeneous	7.05553	7.03369	5.01341	5.70726	0.0980482	0.542128	0.704097	0.591461	0.697537	0.877432	0.156433	0.402166	0.0218408	-0.693849	non-differential	non-differential
A0A075KF50	Phosphoglycerate dehydrogenase OS=Pelosinus sp. UFO1 GN=UFO1_3142 PE=3 SV=1 - [A0A075KF50_9FIRM]	Lactate dehydrogenase and related dehydrogenases	metabolism	Energy production and conversion	heterogeneous	heterogeneous	heterogeneous	heterogeneous	heterogeneous	heterogeneous	7.50776	7.10673	5.2447	5.65823	0.32191	0.87069	0.827783	0.289524	0.454646	0.73268	0.358941	0.623439	0.401032	-0.413535	non-differential	non-differential
A0A075KFA1	Trp operon repressor family protein OS=Pelosinus sp. UFO1 GN=UFO1_1368 PE=4 SV=1 - [A0A075KFA1_9FIRM]	Uncharacterized protein conserved in bacteria	poorly characterized	Function unknown	heterogeneous	heterogeneous	heterogeneous	heterogeneous	heterogeneous	heterogeneous	6.29461	6.41667	4.62774	5.32586	0.515314	0.751712	0.553102	0.664896	0.966692	0.982899	0.233267	0.496252	-0.122062	-0.698117	non-differential	non-differential
A0A075KFA5	Histidinol dehydrogenase OS=Pelosinus sp. UFO1 GN=hisD PE=3 SV=1 - [A0A075KFA5_9FIRM]	Histidinol dehydrogenase	metabolism	Amino acid transport and metabolism	Firmicutes	heterogeneous	heterogeneous	heterogeneous	heterogeneous	heterogeneous	6.26217	6.4048	Ident	4.90913	0.458949	0.303991		0.875812	0.456967	0.733777	999	999	-0.142633	Ident	non-differential	Ident
A0A075KFD8	Tyrosine phenol-lyase OS=Pelosinus sp. UFO1 GN=tpl PE=3 SV=1 - [A0A075KFD8_9FIRM]	Tryptophanase	metabolism	Amino acid transport and metabolism	Firmicutes	Negativicutes	Selenomonadales	Sporomusaceae	Pelosinus	Pelosinus sp. UFO1	n.d.	n.d.	5.82262	5.46216			1.04188	0.555414	999	999	0.598759	0.80541	n.a.	0.360463	n.a.	non-differential
A0A075KFF7	Aspartyl/glutamyl-tRNA(Asn/Gln) amidotransferase subunit B OS=Pelosinus sp. UFO1 GN=gatB PE=3 SV=1 - [A0A075KFF7_9FIRM]	Asp-tRNAAsn/Glu-tRNAGln amidotransferase B subunit (PET112 homolog)	information storage and processing	Translation, ribosomal structure and biogenesis	heterogeneous	heterogeneous	heterogeneous	heterogeneous	heterogeneous	heterogeneous	3.99313	5.27171	n.d.	Ident	1.46581	0.255755			0.136927	0.445069	999	999	-1.27858	Unique for -245T	non-differential	Ident
A0A075KFH3	Uncharacterized protein OS=Pelosinus sp. UFO1 GN=UFO1_2934 PE=4 SV=1 - [A0A075KFH3_9FIRM]	Fe-S oxidoreductase	metabolism	Energy production and conversion	Firmicutes	heterogeneous	heterogeneous	heterogeneous	heterogeneous	heterogeneous	n.d.	3.37456	n.d.	n.d.		0.403271			999	999	999	999	Unique for -245T	n.a.	non-differential	n.a.
A0A075KFI9	Site-determining protein OS=Pelosinus sp. UFO1 GN=UFO1_2939 PE=3 SV=1 - [A0A075KFI9_9FIRM]	Septum formation inhibitor-activating ATPase	cellular processes and signaling	Cell cycle control, cell division, chromosome partitioning	heterogeneous	heterogeneous	heterogeneous	heterogeneous	heterogeneous	heterogeneous	5.84659	5.44677	5.75454	5.53025	0.72042	0.346267	0.252467	0.687719	0.374607	0.671812	0.845438	0.926426	0.399821	0.224286	non-differential	non-differential
A0A075KFJ4	Cell shape determining protein, MreB/Mrl family OS=Pelosinus sp. UFO1 GN=UFO1_2944 PE=4 SV=1 - [A0A075KFJ4_9FIRM]	-	-	-	heterogeneous	heterogeneous	heterogeneous	heterogeneous	heterogeneous	heterogeneous	4.13695	4.02868	3.11084	2.77814	0.980401	1.68161	0.00308166	1.6736	0.846605	0.937381	0.812576	0.915862	0.108272	0.332702	non-differential	non-differential
A0A075KFL8	Redox-sensing transcriptional repressor Rex OS=Pelosinus sp. UFO1 GN=rex PE=3 SV=1 - [A0A075KFL8_9FIRM]	AT-rich DNA-binding protein	poorly characterized	General function prediction only	Firmicutes	Negativicutes	Selenomonadales	heterogeneous	heterogeneous	heterogeneous	6.09213	6.04483	n.d.	n.d.	0.623519	0.910161			0.908515	0.962723	999	999	0.0472997	n.a.	non-differential	n.a.
A0A075KFT2	Lon protease OS=Pelosinus sp. UFO1 GN=lon PE=2 SV=1 - [A0A075KFT2_9FIRM]	-	-	-	heterogeneous	heterogeneous	heterogeneous	heterogeneous	heterogeneous	heterogeneous	5.37455	6.19514	n.d.	Ident	1.1268	0.171156			0.189741	0.513648	999	999	-0.820589	Unique for -245T	non-differential	Ident
A0A075KFT8	ATP-dependent Clp protease ATP-binding subunit ClpX OS=Pelosinus sp. UFO1 GN=clpX PE=3 SV=1 - [A0A075KFT8_9FIRM]	ATP-dependent protease Clp, ATPase subunit	cellular processes and signaling	Posttranslational modification, protein turnover, chaperones	heterogeneous	heterogeneous	heterogeneous	heterogeneous	heterogeneous	heterogeneous	7.68497	7.90464	6.62826	6.97685	0.464792	0.607085	0.264887	0.543783	0.778301	0.910915	0.368502	0.634172	-0.219666	-0.348587	non-differential	non-differential
A0A075KFV5	Dihydroorotase OS=Pelosinus sp. UFO1 GN=pyrC PE=3 SV=1 - [A0A075KFV5_9FIRM]	Dihydroorotase and related cyclic amidohydrolases	metabolism	Nucleotide transport and metabolism	Firmicutes	Negativicutes	Selenomonadales	Sporomusaceae	Pelosinus	Pelosinus sp. UFO1	7.0527	7.37015	n.d.	5.78976	0.113545	0.183315		0.495035	0.0196354	0.205542	0.0210706	0.150662	-0.317452	Unique for -245T	-0.317452	Unique for -245T
A0A075KG05	Ribonuclease PH OS=Pelosinus sp. UFO1 GN=rph PE=3 SV=1 - [A0A075KG05_9FIRM]	RNase PH	information storage and processing	Translation, ribosomal structure and biogenesis	Firmicutes	heterogeneous	heterogeneous	heterogeneous	heterogeneous	heterogeneous	4.81185	4.44812	n.d.	Ident	0.298671	0.252409			0.0635836	0.330273	999	999	0.363732	Unique for -245T	non-differential	Ident
A0A075KG27	Lactate utilization protein B/C OS=Pelosinus sp. UFO1 GN=UFO1_3109 PE=4 SV=1 - [A0A075KG27_9FIRM]	Uncharacterized conserved protein containing a ferredoxin-like domain	metabolism	Energy production and conversion	Firmicutes	heterogeneous	heterogeneous	heterogeneous	heterogeneous	heterogeneous	10.2234	10.0587	7.21929	8.26158	0.227713	0.244202	0.176724	0.302737	0.908892	0.962723	0.00108622	0.0383105	0.164726	-1.04228	non-differential	-1.04228
A0A075KG78	Uncharacterized protein OS=Pelosinus sp. UFO1 GN=UFO1_3179 PE=4 SV=1 - [A0A075KG78_9FIRM]	ABC-type branched-chain amino acid transport systems, periplasmic component	metabolism	Amino acid transport and metabolism	Firmicutes	Negativicutes	Selenomonadales	Sporomusaceae	Pelosinus	heterogeneous	9.07688	9.30036	8.03928	8.52549	0.35337	0.439623	0.525024	0.518937	0.323929	0.629989	0.096898	0.310687	-0.223487	-0.486208	non-differential	non-differential
A0A075KGC8	Glucose-6-phosphate isomerase OS=Pelosinus sp. UFO1 GN=pgi PE=3 SV=1 - [A0A075KGC8_9FIRM]	Glucose-6-phosphate isomerase	metabolism	Carbohydrate transport and metabolism	Firmicutes	Negativicutes	Selenomonadales	Sporomusaceae	Pelosinus	Pelosinus sp. UFO1	6.97064	7.01756	n.d.	Ident	0.428963	0.349137			0.238907	0.557827	999	999	-0.0469217	Unique for -245T	non-differential	Ident
A0A075KGF0	Uncharacterized protein OS=Pelosinus sp. UFO1 GN=UFO1_1807 PE=4 SV=1 - [A0A075KGF0_9FIRM]	Predicted Zn-dependent hydrolases of the beta-lactamase fold	poorly characterized	General function prediction only	Firmicutes	Negativicutes	Selenomonadales	Sporomusaceae	Pelosinus	Pelosinus sp. UFO1	3.44995	3.26968	n.d.	n.d.	0.28525	0.285637			0.451694	0.731645	999	999	0.18027	n.a.	non-differential	n.a.
A0A075KGG0	Chaperone protein ClpB OS=Pelosinus sp. UFO1 GN=clpB PE=3 SV=1 - [A0A075KGG0_9FIRM]	ATPases with chaperone activity, ATP-binding subunit	cellular processes and signaling	Posttranslational modification, protein turnover, chaperones	Firmicutes	heterogeneous	heterogeneous	heterogeneous	heterogeneous	heterogeneous	Ident	n.d.	3.29228	n.d.			0.819836		999	999	999	999	Unique for 245T	Unique for 245T	Ident	non-differential
A0A075KGN1	Penicillin-binding protein, 1A family OS=Pelosinus sp. UFO1 GN=UFO1_1884 PE=4 SV=1 - [A0A075KGN1_9FIRM]	Membrane carboxypeptidase/penicillin-binding protein	cellular processes and signaling	Cell wall/membrane/envelope biogenesis	Firmicutes	Negativicutes	Selenomonadales	Sporomusaceae	Pelosinus	heterogeneous	4.34786	n.d.	n.d.	n.d.	0.423148				999	999	999	999	Unique for 245T	n.a.	non-differential	n.a.
A0A075KGS5	Adenine phosphoribosyltransferase OS=Pelosinus sp. UFO1 GN=apt PE=3 SV=1 - [A0A075KGS5_9FIRM]	Adenine/guanine phosphoribosyltransferases and related PRPP-binding proteins	metabolism	Nucleotide transport and metabolism	Firmicutes	heterogeneous	heterogeneous	heterogeneous	heterogeneous	heterogeneous	5.09872	4.42949	n.d.	n.d.	0.303143	1.41832			0.266011	0.582016	999	999	0.669228	n.a.	non-differential	n.a.
A0A075KH55	Protease HtpX homolog OS=Pelosinus sp. UFO1 GN=htpX PE=3 SV=1 - [A0A075KH55_9FIRM]	Zn-dependent protease with chaperone function	cellular processes and signaling	Posttranslational modification, protein turnover, chaperones	Firmicutes	Negativicutes	Selenomonadales	Sporomusaceae	Pelosinus	Pelosinus sp. UFO1	3.00269	n.d.	n.d.	n.d.	0.381491				0.0689184	0.330273	999	999	Unique for 245T	n.a.	non-differential	n.a.
A0A075KH67	Nitrogen regulatory protein P-II OS=Pelosinus sp. UFO1 GN=UFO1_3857 PE=4 SV=1 - [A0A075KH67_9FIRM]	Nitrogen regulatory protein PII	metabolism	Amino acid transport and metabolism	Firmicutes	Negativicutes	Selenomonadales	Sporomusaceae	Pelosinus	heterogeneous	4.21435	4.39148	1.46787	Ident	0.479688	0.430142	0.208526		0.203178	0.533101	999	999	-0.177136	Ident	non-differential	Ident
A0A075KH68	Stage V sporulation protein S OS=Pelosinus sp. UFO1 GN=UFO1_2071 PE=4 SV=1 - [A0A075KH68_9FIRM]	Uncharacterized protein conserved in bacteria	poorly characterized	Function unknown	Firmicutes	heterogeneous	heterogeneous	heterogeneous	heterogeneous	heterogeneous	8.77134	8.02875	4.49935	5.5297	0.366071	0.314199	0.748582	0.220046	0.0330272	0.261654	0.0519384	0.247773	0.742597	-1.03035	0.742597	non-differential
A0A075KHB5	Pyruvate carboxylase OS=Pelosinus sp. UFO1 GN=UFO1_4066 PE=4 SV=1 - [A0A075KHB5_9FIRM]	Biotin carboxylase	metabolism	Lipid transport and metabolism	Firmicutes	Negativicutes	Selenomonadales	Sporomusaceae	Pelosinus	heterogeneous	n.d.	6.1303	n.d.	5.59571		1.50258		1.67034	0.0689184	0.330273	999	999	Unique for -245T	Unique for -245T	non-differential	non-differential
A0A075KHD3	Sigma 54 modulation protein/ribosomal protein S30EA OS=Pelosinus sp. UFO1 GN=UFO1_4086 PE=4 SV=1 - [A0A075KHD3_9FIRM]	Ribosome-associated protein Y (PSrp-1)	information storage and processing	Translation, ribosomal structure and biogenesis	Firmicutes	Negativicutes	Selenomonadales	Sporomusaceae	Pelosinus	heterogeneous	4.76676	5.46337	n.d.	3.8996	0.657805	0.279896		0.145498	0.111131	0.411738	999	999	-0.696607	Unique for -245T	non-differential	non-differential
A0A075KHE0	Cobyric acid synthase OS=Pelosinus sp. UFO1 GN=cobQ PE=3 SV=1 - [A0A075KHE0_9FIRM]	Cobyric acid synthase	metabolism	Coenzyme transport and metabolism	Firmicutes	heterogeneous	heterogeneous	heterogeneous	heterogeneous	heterogeneous	4.10988	2.38708	n.d.	n.d.	0.322703	0.0828629			0.0018561	0.0811812	999	999	1.7228	n.a.	1.7228	n.a.
A0A075KHR1	2-dehydro-3-deoxyphosphooctonate aldolase OS=Pelosinus sp. UFO1 GN=kdsA PE=3 SV=1 - [A0A075KHR1_9FIRM]	3-deoxy-D-manno-octulosonic acid (KDO) 8-phosphate synthase	cellular processes and signaling	Cell wall/membrane/envelope biogenesis	Firmicutes	Negativicutes	Selenomonadales	Sporomusaceae	Pelosinus	heterogeneous	6.74538	6.70249	5.54946	Ident	0.625167	0.659934	0.28065		0.720391	0.887188	999	999	0.0428864	Ident	non-differential	Ident
A0A075KHR5	Inosine-5'-monophosphate dehydrogenase OS=Pelosinus sp. UFO1 GN=guaB PE=3 SV=1 - [A0A075KHR5_9FIRM]	IMP dehydrogenase/GMP reductase	metabolism	Nucleotide transport and metabolism	heterogeneous	heterogeneous	heterogeneous	heterogeneous	heterogeneous	heterogeneous	8.65977	8.9834	8.31689	8.35149	0.183108	0.257327	0.617624	0.415995	0.150942	0.460321	0.70774	0.860432	-0.323631	-0.0346022	non-differential	non-differential
A0A075KHR9	Nucleotide-binding protein UFO1_4048 OS=Pelosinus sp. UFO1 GN=UFO1_4048 PE=3 SV=1 - [A0A075KHR9_9FIRM]	Predicted P-loop-containing kinase	poorly characterized	General function prediction only	Firmicutes	Negativicutes	Selenomonadales	Sporomusaceae	Pelosinus	heterogeneous	5.16565	5.4559	n.d.	6.88951	0.973293	1.12797		0.119059	0.501932	0.761369	999	999	-0.290246	Unique for -245T	non-differential	non-differential
A0A075KHS4	Riboflavin biosynthesis protein RibBA OS=Pelosinus sp. UFO1 GN=ribBA PE=3 SV=1 - [A0A075KHS4_9FIRM]	3,4-dihydroxy-2-butanone 4-phosphate synthase	metabolism	Coenzyme transport and metabolism	Firmicutes	heterogeneous	heterogeneous	heterogeneous	heterogeneous	heterogeneous	5.11864	6.60995	n.d.	n.d.	1.82103	1.42948			0.330279	0.636819	999	999	-1.49131	n.a.	non-differential	n.a.
A0A075KHV0	ATP synthase subunit alpha OS=Pelosinus sp. UFO1 GN=atpA PE=3 SV=1 - [A0A075KHV0_9FIRM]	F0F1-type ATP synthase, alpha subunit	metabolism	Energy production and conversion	heterogeneous	heterogeneous	heterogeneous	heterogeneous	heterogeneous	heterogeneous	8.27016	8.34759	6.92884	7.30202	0.320203	0.175452	0.183414	0.522693	0.292817	0.606268	0.226647	0.488983	-0.0774314	-0.373171	non-differential	non-differential
A0A075KHW6	UvrABC system protein A OS=Pelosinus sp. UFO1 GN=uvrA PE=3 SV=1 - [A0A075KHW6_9FIRM]	Excinuclease ATPase subunit	information storage and processing	Replication, recombination and repair	heterogeneous	heterogeneous	heterogeneous	heterogeneous	heterogeneous	heterogeneous	3.53211	4.00264	n.d.	n.d.	1.0462	0.615019			0.285875	0.602292	999	999	-0.470532	n.a.	non-differential	n.a.
A0A075KHX0	Serine hydroxymethyltransferase OS=Pelosinus sp. UFO1 GN=glyA PE=3 SV=1 - [A0A075KHX0_9FIRM]	Glycine/serine hydroxymethyltransferase	metabolism	Amino acid transport and metabolism	heterogeneous	heterogeneous	heterogeneous	heterogeneous	heterogeneous	heterogeneous	5.01066	6.06916	6.17852	7.65311	1.12414	1.26444	0.400795	2.22893	0.197412	0.527287	0.0942341	0.305896	-1.05851	-1.47459	non-differential	non-differential
A0A075KHX3	1-deoxy-D-xylulose-5-phosphate synthase OS=Pelosinus sp. UFO1 GN=UFO1_4077 PE=4 SV=1 - [A0A075KHX3_9FIRM]	Transketolase, C-terminal subunit	metabolism	Carbohydrate transport and metabolism	Firmicutes	heterogeneous	heterogeneous	heterogeneous	heterogeneous	heterogeneous	4.81381	5.44661	3.6202	4.1308	0.706831	0.38976	1.03466	0.545049	0.151843	0.462083	0.26613	0.529728	-0.632796	-0.5106	non-differential	non-differential
A0A075KI29	Uncharacterized protein OS=Pelosinus sp. UFO1 GN=UFO1_4346 PE=4 SV=1 - [A0A075KI29_9FIRM]	Uncharacterized FAD-dependent dehydrogenases	poorly characterized	General function prediction only	Firmicutes	heterogeneous	heterogeneous	heterogeneous	heterogeneous	heterogeneous	5.84021	5.64299	Ident	Ident	0.434658	0.14245			0.391967	0.686011	999	999	0.197216	Ident	non-differential	Ident
A0A075KI45	D-3-phosphoglycerate dehydrogenase OS=Pelosinus sp. UFO1 GN=UFO1_4366 PE=3 SV=1 - [A0A075KI45_9FIRM]	Phosphoglycerate dehydrogenase and related dehydrogenases	metabolism	Coenzyme transport and metabolism	heterogeneous	heterogeneous	heterogeneous	heterogeneous	heterogeneous	heterogeneous	9.61064	9.13763	7.34672	8.3624	0.29787	0.341516	0.348381	0.134515	0.0648188	0.330273	0.0152272	0.143559	0.473006	-1.01568	non-differential	-1.01568
A0A075KI70	S-layer domain-containing protein OS=Pelosinus sp. UFO1 GN=UFO1_4203 PE=4 SV=1 - [A0A075KI70_9FIRM]	-	-	-	Firmicutes	Negativicutes	Selenomonadales	heterogeneous	heterogeneous	heterogeneous	12.6791	12.3509	11.7498	11.6703	0.798977	1.04629	0.577358	0.922989	0.739438	0.896091	0.641646	0.833223	0.328175	0.0794618	non-differential	non-differential
A0A075KIA3	Peptidase S55 SpoIVB OS=Pelosinus sp. UFO1 GN=UFO1_4243 PE=4 SV=1 - [A0A075KIA3_9FIRM]	-	-	-	Firmicutes	Negativicutes	Selenomonadales	Sporomusaceae	Pelosinus	heterogeneous	5.07181	4.68699	n.d.	Ident	0.451527	0.811975			0.477445	0.747619	999	999	0.384819	Unique for -245T	non-differential	Ident
A0A075KID4	Flagellar P-ring protein OS=Pelosinus sp. UFO1 GN=flgI PE=3 SV=1 - [A0A075KID4_9FIRM]	Flagellar basal-body P-ring protein	cellular processes and signaling	Cell motility	Firmicutes	Negativicutes	Selenomonadales	Sporomusaceae	Pelosinus	Pelosinus sp. UFO1	2.23487	2.60253	1.49989	2.10236	0.515934	0.222717	0.203842	0.674437	0.472821	0.745758	0.244014	0.505689	-0.36766	-0.602467	non-differential	non-differential
A0A075KID5	Ribose 5-phosphate isomerase B OS=Pelosinus sp. UFO1 GN=UFO1_4283 PE=4 SV=1 - [A0A075KID5_9FIRM]	Ribose 5-phosphate isomerase RpiB	metabolism	Carbohydrate transport and metabolism	Firmicutes	Negativicutes	Selenomonadales	Sporomusaceae	Pelosinus	Pelosinus sp. UFO1	6.3307	6.54968	n.d.	Ident	0.470672	0.419466			0.551323	0.789707	999	999	-0.218974	Unique for -245T	non-differential	Ident
A0A075KID9	Peptide chain release factor 1 OS=Pelosinus sp. UFO1 GN=prfA PE=3 SV=1 - [A0A075KID9_9FIRM]	Protein chain release factor A	information storage and processing	Translation, ribosomal structure and biogenesis	heterogeneous	heterogeneous	heterogeneous	heterogeneous	heterogeneous	heterogeneous	3.97922	4.45369	Ident	6.1092	0.0655533	0.341376		0.33652	0.0476721	0.321461	999	999	-0.474468	Ident	-0.474468	Ident
A0A075KIE4	CheA signal transduction histidine kinase OS=Pelosinus sp. UFO1 GN=UFO1_2556 PE=4 SV=1 - [A0A075KIE4_9FIRM]	Chemotaxis protein histidine kinase and related kinases	cellular processes and signaling	Cell motility	Firmicutes	heterogeneous	heterogeneous	heterogeneous	heterogeneous	heterogeneous	6.15405	5.94593	3.29497	3.98843	0.169129	0.499309	0.558214	0.42381	0.913409	0.963334	0.0856896	0.289934	0.20812	-0.693459	non-differential	non-differential
A0A075KIF0	Ribose-phosphate pyrophosphokinase OS=Pelosinus sp. UFO1 GN=prs PE=3 SV=1 - [A0A075KIF0_9FIRM]	Phosphoribosylpyrophosphate synthetase	metabolism	Nucleotide transport and metabolism	Firmicutes	Negativicutes	Selenomonadales	Sporomusaceae	Pelosinus	heterogeneous	8.0793	7.65782	Ident	6.82937	0.682378	0.488668		0.49797	0.256899	0.57444	999	999	0.421477	Ident	non-differential	Ident
A0A075KIF5	Transcriptional regulator, GntR family with FCD sensor domain containing protein OS=Pelosinus sp. UFO1 GN=UFO1_4303 PE=4 SV=1 - [A0A075KIF5_9FIRM]	Transcriptional regulators	information storage and processing	Transcription	Firmicutes	Negativicutes	Selenomonadales	Sporomusaceae	Pelosinus	heterogeneous	7.9602	7.92233	6.24026	Ident	0.243747	0.308314	0.0552561		0.679561	0.87049	999	999	0.0378686	Ident	non-differential	Ident
A0A075KIG2	Transcriptional regulator, AsnC family OS=Pelosinus sp. UFO1 GN=UFO1_4272 PE=4 SV=1 - [A0A075KIG2_9FIRM]	Transcriptional regulators	information storage and processing	Transcription	Firmicutes	Negativicutes	Selenomonadales	heterogeneous	heterogeneous	heterogeneous	5.9173	5.54454	n.d.	n.d.	0.137993	0.601572			0.331197	0.637592	999	999	0.372761	n.a.	non-differential	n.a.
A0A075KIG9	Flagellar motor switch protein FliG OS=Pelosinus sp. UFO1 GN=UFO1_2581 PE=4 SV=1 - [A0A075KIG9_9FIRM]	Flagellar motor switch protein	cellular processes and signaling	Cell motility	Firmicutes	heterogeneous	heterogeneous	heterogeneous	heterogeneous	heterogeneous	3.81338	4.69729	n.d.	n.d.	0.598294	0.455056			0.0251981	0.232917	999	999	-0.883908	n.a.	-0.883908	n.a.
A0A075KIP3	Thioredoxin-disulfide reductase OS=Pelosinus sp. UFO1 GN=UFO1_4362 PE=4 SV=1 - [A0A075KIP3_9FIRM]	Thioredoxin reductase	cellular processes and signaling	Posttranslational modification, protein turnover, chaperones	Firmicutes	Negativicutes	Selenomonadales	Sporomusaceae	Pelosinus	heterogeneous	5.00399	4.82802	n.d.	n.d.	0.32029	0.367894			0.169089	0.486378	999	999	0.175975	n.a.	non-differential	n.a.
A0A075KIU8	Peroxiredoxin OS=Pelosinus sp. UFO1 GN=UFO1_2740 PE=4 SV=1 - [A0A075KIU8_9FIRM]	Peroxiredoxin	cellular processes and signaling	Posttranslational modification, protein turnover, chaperones	Firmicutes	heterogeneous	heterogeneous	heterogeneous	heterogeneous	heterogeneous	5.66676	5.75569	Ident	Ident	0.323039	0.278901			0.6676	0.866674	999	999	-0.0889322	Ident	non-differential	Ident
A0A075KIV8	Phosphate acetyltransferase OS=Pelosinus sp. UFO1 GN=UFO1_4039 PE=4 SV=1 - [A0A075KIV8_9FIRM]	Phosphotransacetylase	metabolism	Energy production and conversion	Firmicutes	Negativicutes	Selenomonadales	Sporomusaceae	Pelosinus	Pelosinus sp. UFO1	5.18561	4.75852	n.d.	n.d.	0.120895	0.399223			0.0021347	0.0832324	999	999	0.427091	n.a.	0.427091	n.a.
A0A075KIX7	Pyridoxal 5'-phosphate synthase subunit PdxS OS=Pelosinus sp. UFO1 GN=pdxS PE=3 SV=1 - [A0A075KIX7_9FIRM]	Pyridoxine biosynthesis enzyme	metabolism	Coenzyme transport and metabolism	heterogeneous	heterogeneous	heterogeneous	heterogeneous	heterogeneous	heterogeneous	8.84012	9.41661	6.4927	6.26198	0.956451	0.589129	1.79938	0.41709	0.340162	0.645023	0.836732	0.925	-0.576489	0.230719	non-differential	non-differential
A0A075KIY1	Single-stranded nucleic acid binding R3H domain-containing protein OS=Pelosinus sp. UFO1 GN=UFO1_4486 PE=4 SV=1 - [A0A075KIY1_9FIRM]	Predicted RNA-binding protein	poorly characterized	General function prediction only	Firmicutes	Negativicutes	Selenomonadales	heterogeneous	heterogeneous	heterogeneous	4.87825	4.98902	3.04222	Ident	0.222704	0.221422	0.262815		0.501746	0.761369	999	999	-0.110771	Ident	non-differential	Ident
A0A075KIY3	2-hydroxy-3-oxopropionate reductase OS=Pelosinus sp. UFO1 GN=UFO1_4669 PE=4 SV=1 - [A0A075KIY3_9FIRM]	3-hydroxyisobutyrate dehydrogenase and related beta-hydroxyacid dehydrogenases	metabolism	Lipid transport and metabolism	heterogeneous	heterogeneous	heterogeneous	heterogeneous	heterogeneous	heterogeneous	6.85984	8.28538	n.d.	Ident	1.14571	0.247967			0.0533233	0.330273	999	999	-1.42554	Unique for -245T	non-differential	Ident
A0A075KJ03	Tryptophan synthase beta chain OS=Pelosinus sp. UFO1 GN=trpB PE=3 SV=1 - [A0A075KJ03_9FIRM]	Tryptophan synthase beta chain	metabolism	Amino acid transport and metabolism	heterogeneous	heterogeneous	heterogeneous	heterogeneous	heterogeneous	heterogeneous	8.04616	7.87693	4.78174	5.38107	0.631204	0.418125	0.386006	0.586994	0.375912	0.672284	0.320811	0.58753	0.169232	-0.599337	non-differential	non-differential
A0A075KJ05	Uncharacterized protein OS=Pelosinus sp. UFO1 GN=UFO1_4511 PE=4 SV=1 - [A0A075KJ05_9FIRM]	Glutamate synthase domain 1	metabolism	Amino acid transport and metabolism	heterogeneous	heterogeneous	heterogeneous	heterogeneous	heterogeneous	heterogeneous	7.15773	7.75	Ident	Ident	0.657762	0.661226			0.378617	0.674189	999	999	-0.592264	Ident	non-differential	Ident
A0A075KJ06	DNA gyrase subunit B OS=Pelosinus sp. UFO1 GN=gyrB PE=3 SV=1 - [A0A075KJ06_9FIRM]	Type IIA topoisomerase (DNA gyrase/topo II, topoisomerase IV), B subunit	information storage and processing	Replication, recombination and repair	heterogeneous	heterogeneous	heterogeneous	heterogeneous	heterogeneous	heterogeneous	5.26548	5.64516	2.86565	3.47356	1.12333	0.853649	0.61139	1.87611	0.715984	0.885344	0.752522	0.881399	-0.379683	-0.60791	non-differential	non-differential
A0A075KJ10	Uncharacterized protein OS=Pelosinus sp. UFO1 GN=UFO1_4516 PE=4 SV=1 - [A0A075KJ10_9FIRM]	ABC-type branched-chain amino acid transport systems, periplasmic component	metabolism	Amino acid transport and metabolism	Firmicutes	Negativicutes	Selenomonadales	Sporomusaceae	Pelosinus	heterogeneous	8.27719	9.26305	9.21036	9.54349	0.0136762	1.25585	0.095357	1.42479	0.175045	0.497019	0.767066	0.888494	-0.985862	-0.33313	non-differential	non-differential
A0A075KJ19	Alanine dehydrogenase OS=Pelosinus sp. UFO1 GN=UFO1_4704 PE=3 SV=1 - [A0A075KJ19_9FIRM]	Alanine dehydrogenase	metabolism	Amino acid transport and metabolism	Firmicutes	heterogeneous	heterogeneous	heterogeneous	heterogeneous	heterogeneous	7.28643	7.1009	6.88493	7.55223	0.0705809	0.162862	0.570722	0.225907	0.227466	0.549808	0.129169	0.357692	0.18553	-0.667305	non-differential	non-differential
A0A075KJ24	ParB-like partition protein OS=Pelosinus sp. UFO1 GN=UFO1_4490 PE=3 SV=1 - [A0A075KJ24_9FIRM]	Predicted transcriptional regulators	information storage and processing	Transcription	Firmicutes	Negativicutes	Selenomonadales	Sporomusaceae	Pelosinus	heterogeneous	n.d.	4.80443	n.d.	n.d.		0.315004			0.0689184	0.330273	999	999	Unique for -245T	n.a.	non-differential	n.a.
A0A075KJ33	Replicative DNA helicase OS=Pelosinus sp. UFO1 GN=UFO1_4536 PE=3 SV=1 - [A0A075KJ33_9FIRM]	Replicative DNA helicase	information storage and processing	Replication, recombination and repair	heterogeneous	heterogeneous	heterogeneous	heterogeneous	heterogeneous	heterogeneous	3.52893	3.76935	n.d.	n.d.	0.982906	0.393988			0.736964	0.895974	999	999	-0.240425	n.a.	non-differential	n.a.
A0A075KJ39	Methyl-accepting chemotaxis sensory transducer OS=Pelosinus sp. UFO1 GN=UFO1_4541 PE=4 SV=1 - [A0A075KJ39_9FIRM]	Methyl-accepting chemotaxis protein	cellular processes and signaling	Cell motility	Firmicutes	heterogeneous	heterogeneous	heterogeneous	heterogeneous	heterogeneous	7.63017	8.0737	6.54803	7.50759	0.308027	0.182218	0.562641	0.277906	0.0534276	0.330273	0.0177567	0.150662	-0.443526	-0.959564	non-differential	-0.959564
A0A075KJ54	Uncharacterized protein OS=Pelosinus sp. UFO1 GN=UFO1_4515 PE=4 SV=1 - [A0A075KJ54_9FIRM]	ABC-type branched-chain amino acid transport systems, periplasmic component	metabolism	Amino acid transport and metabolism	Firmicutes	Negativicutes	Selenomonadales	Sporomusaceae	Pelosinus	heterogeneous	7.7373	8.48467	7.38334	7.60518	0.331383	0.481971	0.614767	0.467076	0.124755	0.424683	0.932944	0.970789	-0.74737	-0.221834	non-differential	non-differential
A0A075KJA1	KpsF/GutQ family protein OS=Pelosinus sp. UFO1 GN=UFO1_4214 PE=3 SV=1 - [A0A075KJA1_9FIRM]	Predicted sugar phosphate isomerase involved in capsule formation	cellular processes and signaling	Cell wall/membrane/envelope biogenesis	Firmicutes	Negativicutes	Selenomonadales	Sporomusaceae	Pelosinus	Pelosinus sp. UFO1	3.91762	4.31201	Ident	n.d.	0.594756	0.263321			0.220168	0.544126	999	999	-0.394385	Unique for 245T	non-differential	Ident
A0A075KJA9	3-hydroxyacyl-[acyl-carrier-protein] dehydratase FabZ OS=Pelosinus sp. UFO1 GN=fabZ PE=3 SV=1 - [A0A075KJA9_9FIRM]	3-hydroxymyristoyl/3-hydroxydecanoyl-(acyl carrier protein) dehydratases	metabolism	Lipid transport and metabolism	heterogeneous	heterogeneous	heterogeneous	heterogeneous	heterogeneous	heterogeneous	Ident	Ident	4.60276	Ident			0.494542		999	999	999	999	Ident	Ident	Ident	Ident
A0A075KJC1	Phosphoglycerate dehydrogenase OS=Pelosinus sp. UFO1 GN=UFO1_4550 PE=3 SV=1 - [A0A075KJC1_9FIRM]	Lactate dehydrogenase and related dehydrogenases	metabolism	Energy production and conversion	Firmicutes	Negativicutes	Selenomonadales	Sporomusaceae	Pelosinus	Pelosinus sp. UFO1	8.06259	7.38454	6.27737	5.55737	0.412949	0.15351	0.494799	0.238556	0.302151	0.613248	0.00825598	0.109492	0.678052	0.720003	non-differential	0.720003
A0A075KJE4	Phosphoglycerate dehydrogenase OS=Pelosinus sp. UFO1 GN=UFO1_4570 PE=3 SV=1 - [A0A075KJE4_9FIRM]	Lactate dehydrogenase and related dehydrogenases	metabolism	Energy production and conversion	Firmicutes	Negativicutes	Selenomonadales	Sporomusaceae	Pelosinus	Pelosinus sp. UFO1	5.91705	Ident	5.37312	Ident	0.556391		0.612264		999	999	999	999	Ident	Ident	Ident	Ident
A0A075KJE5	ATP synthase subunit beta OS=Pelosinus sp. UFO1 GN=atpD PE=3 SV=1 - [A0A075KJE5_9FIRM]	F0F1-type ATP synthase, beta subunit	metabolism	Energy production and conversion	heterogeneous	heterogeneous	heterogeneous	heterogeneous	heterogeneous	heterogeneous	8.59515	8.8278	6.73863	7.59803	0.135006	0.302583	0.160616	0.415767	0.0525878	0.330273	0.0153794	0.143559	-0.232653	-0.859403	non-differential	-0.859403
A0A075KJL6	Menaquinone biosynthesis decarboxylase, SCO4490 family OS=Pelosinus sp. UFO1 GN=UFO1_3020 PE=3 SV=1 - [A0A075KJL6_9FIRM]	3-polyprenyl-4-hydroxybenzoate decarboxylase and related decarboxylases	metabolism	Coenzyme transport and metabolism	Firmicutes	heterogeneous	heterogeneous	heterogeneous	heterogeneous	heterogeneous	3.67203	4.49195	Ident	3.6536	1.29067	0.292443		0.231333	0.178198	0.498866	999	999	-0.81992	Ident	non-differential	Ident
A0A075KJP0	Carbon starvation protein CstA OS=Pelosinus sp. UFO1 GN=UFO1_4344 PE=4 SV=1 - [A0A075KJP0_9FIRM]	Carbon starvation protein, predicted membrane protein	cellular processes and signaling	Signal transduction mechanisms	Firmicutes	Negativicutes	Selenomonadales	Sporomusaceae	Pelosinus	heterogeneous	5.57383	5.4874	Ident	3.98648	1.14856	0.976667		1.10402	0.869264	0.945199	999	999	0.0864309	Ident	non-differential	Ident
A0A075KK67	Glutamate synthase (NADPH) OS=Pelosinus sp. UFO1 GN=UFO1_4512 PE=3 SV=1 - [A0A075KK67_9FIRM]	Glutamate synthase domain 2	metabolism	Amino acid transport and metabolism	Firmicutes	heterogeneous	heterogeneous	heterogeneous	heterogeneous	heterogeneous	7.82555	8.13169	4.07851	5.74245	0.231046	0.0995466	0.788238	0.696731	0.0264209	0.234029	0.00122137	0.0403566	-0.306135	-1.66394	-0.306135	-1.66394
A0A075KK87	Ribosome-binding ATPase YchF OS=Pelosinus sp. UFO1 GN=ychF PE=3 SV=1 - [A0A075KK87_9FIRM]	Predicted GTPase, probable translation factor	information storage and processing	Translation, ribosomal structure and biogenesis	heterogeneous	heterogeneous	heterogeneous	heterogeneous	heterogeneous	heterogeneous	6.67027	6.79596	5.16646	5.71944	0.177213	0.195551	0.394469	0.341984	0.232581	0.550492	0.0832037	0.284816	-0.125684	-0.552978	non-differential	non-differential
A0A075KLU1	UPF0345 protein UFO1_3715 OS=Pelosinus sp. UFO1 GN=UFO1_3715 PE=3 SV=1 - [A0A075KLU1_9FIRM]	Uncharacterized protein conserved in bacteria	poorly characterized	Function unknown	Firmicutes	Negativicutes	Selenomonadales	Sporomusaceae	Pelosinus	Pelosinus sp. UFO1	7.63442	7.61641	n.d.	n.d.	0.691741	0.699113			0.964408	0.982319	999	999	0.0180084	n.a.	non-differential	n.a.
A0A075KMC2	Rubrerythrin OS=Pelosinus sp. UFO1 GN=UFO1_3885 PE=4 SV=1 - [A0A075KMC2_9FIRM]	Rubrerythrin	metabolism	Energy production and conversion	Firmicutes	Negativicutes	Selenomonadales	Sporomusaceae	Pelosinus	Pelosinus sp. UFO1	5.77213	5.48148	5.10221	5.36303	0.544763	0.676113	2.20363	1.20462	0.47458	0.746979	0.947558	0.975265	0.290652	-0.260817	non-differential	non-differential
A0A075KMT7	Glycerol kinase OS=Pelosinus sp. UFO1 GN=glpK PE=3 SV=1 - [A0A075KMT7_9FIRM]	Glycerol kinase	metabolism	Energy production and conversion	heterogeneous	heterogeneous	heterogeneous	heterogeneous	heterogeneous	heterogeneous	8.1438	7.15117	7.55235	6.68849	0.391542	0.148469	0.678284	1.83486	0.03576	0.272467	0.314617	0.581958	0.992624	0.863856	0.992624	non-differential
A0A075KNK1	ATP synthase gamma chain OS=Pelosinus sp. UFO1 GN=atpG PE=3 SV=1 - [A0A075KNK1_9FIRM]	F0F1-type ATP synthase, gamma subunit	metabolism	Energy production and conversion	Firmicutes	Negativicutes	Selenomonadales	Sporomusaceae	Pelosinus	heterogeneous	7.69362	7.40362	n.d.	n.d.	0.443044	0.518439			0.915976	0.963839	999	999	0.290006	n.a.	non-differential	n.a.
A0A075KNQ8	Methionine--tRNA ligase OS=Pelosinus sp. UFO1 GN=metG PE=3 SV=1 - [A0A075KNQ8_9FIRM]	Methionyl-tRNA synthetase	information storage and processing	Translation, ribosomal structure and biogenesis	Firmicutes	heterogeneous	heterogeneous	heterogeneous	heterogeneous	heterogeneous	6.07285	6.50416	3.67762	4.58678	0.243404	0.523593	0.152474	0.858698	0.215416	0.540291	0.0797052	0.277773	-0.431319	-0.909164	non-differential	non-differential
A0A075KP51	DNA gyrase subunit A OS=Pelosinus sp. UFO1 GN=gyrA PE=3 SV=1 - [A0A075KP51_9FIRM]	-	-	-	heterogeneous	heterogeneous	heterogeneous	heterogeneous	heterogeneous	heterogeneous	7.34479	7.05387	4.89887	6.08993	0.371144	0.317114	0.0439365	0.387586	0.185604	0.508636	0.00075888	0.0321909	0.290922	-1.19106	non-differential	-1.19106
A0A076IMT2	Transcriptional regulator OS=Bacteroides dorei GN=EL88_01470 PE=4 SV=1^Atr|I8WDV9^Atr|D4V3M2^Atr|C3RCN5^Atr|R7NX03^Atr|A0A078REF1^Atr|A0A0M1W5R3^Atr|C6YZ98^Atr|A6L004^Atr|D1K6U2^Atr|I8WEL1^Atr|E5UND1^Atr|A0A069SNH5^Atr|B6VY58^Atr|I9UC66^Atr|R9HEX3^Atr|A0A0P0LQD4^Atr|R9IB42 - [A0A076IMT2_9BACE]	Transcriptional regulators	information storage and processing	Transcription	Bacteroidetes	Bacteroidia	Bacteroidales	heterogeneous	heterogeneous	heterogeneous	n.d.	n.d.	4.141	3.55671			0.239883	0.50957	999	999	0.28273	0.54961	n.a.	0.584293	n.a.	non-differential
A0A076NEA0	Elongation factor Tu OS=Corynebacterium imitans GN=tuf PE=3 SV=1 - [A0A076NEA0_9CORY]	#N/A	#N/A	#N/A	#N/A	#N/A	#N/A	#N/A	#N/A	#N/A	Ident	3.66235	7.60796	8.3739		3.94493	0.321206	0.57705	999	999	0.0675936	0.258465	Ident	-0.765935	Ident	non-differential
A0A077F5G7	3-isopropylmalate dehydrogenase OS=Pseudomonas alkylphenolia GN=leuB PE=3 SV=1 - [A0A077F5G7_9PSED]	-	-	-	heterogeneous	heterogeneous	heterogeneous	heterogeneous	heterogeneous	heterogeneous	7.61689	8.38913	4.9832	6.22107	0.998878	0.349072	1.13836	0.339961	0.190225	0.513648	0.0615631	0.258465	-0.772245	-1.23786	non-differential	non-differential
A0A078KLW8	Type-3 glutamine synthetase OS=[Clostridium] cellulosi GN=glnA3-1 PE=3 SV=1 - [A0A078KLW8_9FIRM]	Uncharacterized protein related to glutamine synthetase	poorly characterized	General function prediction only	heterogeneous	heterogeneous	heterogeneous	heterogeneous	heterogeneous	heterogeneous	8.05186	7.96728	7.76844	7.80349	0.752247	0.583913	0.446506	0.684298	0.942375	0.97517	0.86047	0.935166	0.0845808	-0.0350509	non-differential	non-differential
A0A078KR15	60 kDa chaperonin OS=[Clostridium] cellulosi GN=groL1 PE=3 SV=1 - [A0A078KR15_9FIRM]	Chaperonin GroEL (HSP60 family)	cellular processes and signaling	Posttranslational modification, protein turnover, chaperones	Firmicutes	Clostridia	Clostridiales	heterogeneous	heterogeneous	heterogeneous	6.56805	6.52525	6.14515	6.29502	0.661144	0.478907	1.74258	1.7242	0.793186	0.918191	0.902487	0.957386	0.0427969	-0.149877	non-differential	non-differential
A0A078KR61	Threonine--tRNA ligase OS=[Clostridium] cellulosi GN=thrS PE=3 SV=1 - [A0A078KR61_9FIRM]	Threonyl-tRNA synthetase	information storage and processing	Translation, ribosomal structure and biogenesis	heterogeneous	heterogeneous	heterogeneous	heterogeneous	heterogeneous	heterogeneous	n.d.	4.88998	6.74384	6.63646		2.26403	0.243509	0.383319	999	999	0.95225	0.97625	Unique for -245T	0.107385	non-differential	non-differential
A0A078KS39	Type-3 glutamine synthetase OS=[Clostridium] cellulosi GN=glnA3-2 PE=3 SV=1 - [A0A078KS39_9FIRM]	#N/A	#N/A	#N/A	#N/A	#N/A	#N/A	#N/A	#N/A	#N/A	8.98553	9.09974	8.25964	8.51374	0.377308	0.475801	0.525766	0.566584	0.67158	0.867949	0.535296	0.762611	-0.114204	-0.254104	non-differential	non-differential
A0A078KT94	Cyclomaltodextrinase OS=[Clostridium] cellulosi GN=CCDG5_1261 PE=3 SV=1 - [A0A078KT94_9FIRM]	Glycosidases	metabolism	Carbohydrate transport and metabolism	Firmicutes	Clostridia	Clostridiales	Ruminococcaceae	Ruminiclostridium	[Clostridium] cellulosi	n.d.	n.d.	n.d.	9.13826				0.162847	999	999	999	999	n.a.	Unique for -245T	n.a.	non-differential
A0A078KV03	Reverse rubrerythrin-1 OS=[Clostridium] cellulosi GN=rbr3A PE=4 SV=1 - [A0A078KV03_9FIRM]	Rubrerythrin	metabolism	Energy production and conversion	heterogeneous	heterogeneous	heterogeneous	heterogeneous	heterogeneous	heterogeneous	7.5273	7.51198	8.26242	8.27266	0.456231	0.312181	0.348836	0.57895	0.828611	0.931244	0.945785	0.975221	0.015319	-0.0102478	non-differential	non-differential
A0A078RAD2	O-acetylhomoserine aminocarboxypropyltransferase/cysteine synthase family protein OS=Bacteroides vulgatus str. 3775 SL(B) 10 (iv) GN=M097_1159 PE=3 SV=1^Atr|A6L3U7 - [A0A078RAD2_BACVU]	O-acetylhomoserine sulfhydrylase	metabolism	Amino acid transport and metabolism	Bacteroidetes	Bacteroidia	Bacteroidales	heterogeneous	heterogeneous	heterogeneous	3.69852	3.61203	4.76668	3.67652	0.389744	0.258983	0.597798	0.995279	0.533348	0.777267	0.133612	0.365655	0.0864931	1.09016	non-differential	non-differential
A0A080NH03	Acetyl-CoA C-acetyltransferase family protein OS=Delftia acidovorans GN=DR66_2721 PE=3 SV=1 - [A0A080NH03_DELAC]	Acetyl-CoA acetyltransferase	metabolism	Lipid transport and metabolism	heterogeneous	heterogeneous	heterogeneous	heterogeneous	heterogeneous	heterogeneous	n.d.	n.d.	6.1768	5.02797			0.697108	0.592255	999	999	0.0132927	0.135496	n.a.	1.14883	n.a.	1.14883
A0A080P0K2	Elongation factor Tu OS=Delftia acidovorans GN=tuf PE=3 SV=1 - [A0A080P0K2_DELAC]	#N/A	#N/A	#N/A	#N/A	#N/A	#N/A	#N/A	#N/A	#N/A	5.5219	5.54818	5.80742	5.68497	1.42832	1.72987	0.673122	0.612439	0.927584	0.968651	0.55181	0.773274	-0.0262796	0.122444	non-differential	non-differential
A0A081U003	Methylmalonyl-CoA carboxyltransferase OS=Bacteroides fragilis GN=accD5_2 PE=4 SV=1^Atr|F7LUC6^Atr|A0A0E2T5A3^Atr|A0A0E2STS4^Atr|K1FWN9^Atr|A0A017N606^Atr|A0A015ZPJ3^Atr|A0A016BSK8^Atr|K1GNA3^Atr|A0A015U4L6^Atr|A0A017NCV9^Atr|A0A0E2AKH9^Atr|A0A015YIP1^Atr|Q64R48^Atr|A0A015X7L8^Atr|A0A0E2ACC1^Atr|A0A016EIS3^Atr|A0A015V8C4^Atr|I9BCP2^Atr|A0A0E2RKT4^Atr|A0A015TF40^Atr|A0A016DIU5^Atr|A0A016BLU9^Atr|A0…	Acetyl-CoA carboxylase, carboxyltransferase component (subunits alpha and beta)	metabolism	Lipid transport and metabolism	heterogeneous	heterogeneous	heterogeneous	heterogeneous	heterogeneous	heterogeneous	9.13714	9.50567	7.90052	8.04277	0.69565	0.133529	0.595748	0.75258	0.479997	0.748599	0.853586	0.931608	-0.36853	-0.142253	non-differential	non-differential
A0A081U211	Dehydratase (Fragment) OS=Bacteroides fragilis GN=IB64_10340 PE=4 SV=1 - [A0A081U211_BACFG]	Predicted pyridoxal phosphate-dependent enzyme apparently involved in regulation of cell wall biogenesis	cellular processes and signaling	Cell wall/membrane/envelope biogenesis	heterogeneous	heterogeneous	heterogeneous	heterogeneous	heterogeneous	heterogeneous	Ident	3.38482	n.d.	n.d.		0.21186			999	999	999	999	Ident	n.a.	Ident	n.a.
A0A084CCK4	Isoleucine--tRNA ligase OS=Pseudomonas sp. WCS358 GN=ileS PE=3 SV=1^Atr|A0A099E6Q0 - [A0A084CCK4_9PSED]	Isoleucyl-tRNA synthetase	information storage and processing	Translation, ribosomal structure and biogenesis	Proteobacteria	Gammaproteobacteria	Pseudomonadales	Pseudomonadaceae	Pseudomonas	heterogeneous	Ident	Ident	n.d.	Ident					999	999	999	999	Ident	Unique for -245T	Ident	Ident
A0A084CEU1	Glycine/betaine ABC transporter ATP-binding protein OS=Pseudomonas sp. WCS358 GN=PC358_04130 PE=4 SV=1 - [A0A084CEU1_9PSED]	ABC-type proline/glycine betaine transport system, ATPase component	metabolism	Amino acid transport and metabolism	Proteobacteria	heterogeneous	heterogeneous	heterogeneous	heterogeneous	heterogeneous	0.290272	n.d.	n.d.	n.d.	0.362566				999	999	999	999	Unique for 245T	n.a.	non-differential	n.a.
A0A084J8A3	50S ribosomal protein L7/L12 OS=Clostridium sulfidigenes GN=rplL PE=3 SV=1 - [A0A084J8A3_9CLOT]	-	-	-	heterogeneous	heterogeneous	heterogeneous	heterogeneous	heterogeneous	heterogeneous	8.56824	7.68865	7.10414	8.46473	0.397836	0.0970256	1.72666	0.418761	0.0131693	0.193463	0.112128	0.332902	0.879588	-1.36059	0.879588	non-differential
A0A084JA80	NADH dehydrogenase OS=Clostridium sulfidigenes GN=IO99_12050 PE=4 SV=1 - [A0A084JA80_9CLOT]	NADH:ubiquinone oxidoreductase 24 kD subunit	metabolism	Energy production and conversion	heterogeneous	heterogeneous	heterogeneous	heterogeneous	heterogeneous	heterogeneous	1.07877	3.66648	n.d.	n.d.	2.40026	0.60907			0.0434562	0.305555	999	999	-2.58771	n.a.	-2.58771	n.a.
A0A084JAC2	NADH:ubiquinone oxidoreductase OS=Clostridium sulfidigenes GN=IO99_12275 PE=4 SV=1 - [A0A084JAC2_9CLOT]	Iron only hydrogenase large subunit, C-terminal domain	poorly characterized	General function prediction only	heterogeneous	heterogeneous	heterogeneous	heterogeneous	heterogeneous	heterogeneous	n.d.	7.92392	9.71992	9.85103		1.74612	0.474685	0.589697	999	999	0.952303	0.97625	Unique for -245T	-0.131103	non-differential	non-differential
A0A084JAH4	30S ribosomal protein S10 OS=Clostridium sulfidigenes GN=rpsJ PE=3 SV=1 - [A0A084JAH4_9CLOT]	Ribosomal protein S10	information storage and processing	Translation, ribosomal structure and biogenesis	Firmicutes	heterogeneous	heterogeneous	heterogeneous	heterogeneous	heterogeneous	Ident	3.69656	4.23545	4.409		0.143693	0.173208	1.50331	999	999	0.516545	0.754859	Ident	-0.173552	Ident	non-differential
A0A084JAW3	Nitrogen fixation protein NifU OS=Clostridium sulfidigenes GN=IO99_11205 PE=4 SV=1 - [A0A084JAW3_9CLOT]	NifU homolog involved in Fe-S cluster formation	metabolism	Energy production and conversion	Firmicutes	heterogeneous	heterogeneous	heterogeneous	heterogeneous	heterogeneous	n.d.	n.d.	3.91182	3.61308			0.651266	0.178572	999	999	0.0243384	0.16186	n.a.	0.298745	n.a.	0.298745
A0A084JC89	Glyceraldehyde-3-phosphate dehydrogenase OS=Clostridium sulfidigenes GN=IO99_08820 PE=3 SV=1 - [A0A084JC89_9CLOT]	Glyceraldehyde-3-phosphate dehydrogenase/erythrose-4-phosphate dehydrogenase	metabolism	Carbohydrate transport and metabolism	heterogeneous	heterogeneous	heterogeneous	heterogeneous	heterogeneous	heterogeneous	10.9411	10.5157	8.44329	9.81481	0.358971	0.740906	0.316166	0.546442	0.502664	0.761369	0.00659603	0.0962929	0.425385	-1.37152	non-differential	-1.37152
A0A084JEK5	Glutamate dehydrogenase OS=[Clostridium] celerecrescens GN=IO98_21195 PE=3 SV=1 - [A0A084JEK5_9FIRM]	Glutamate dehydrogenase/leucine dehydrogenase	metabolism	Amino acid transport and metabolism	heterogeneous	heterogeneous	heterogeneous	heterogeneous	heterogeneous	heterogeneous	Ident	5.29371	10.198	9.7641		0.0105513	0.287994	0.19378	999	999	0.00366981	0.0767302	Ident	0.433849	Ident	0.433849
A0A084JG87	GMP synthase [glutamine-hydrolyzing] OS=Clostridium sulfidigenes GN=guaA PE=3 SV=1 - [A0A084JG87_9CLOT]	#N/A	#N/A	#N/A	#N/A	#N/A	#N/A	#N/A	#N/A	#N/A	7.71694	n.d.	7.17685	7.16959	0.378703		0.206722	0.362688	0.0689184	0.330273	0.843886	0.926426	Unique for 245T	0.0072572	non-differential	non-differential
A0A084JGF9	Cobalamin-binding protein OS=Clostridium sulfidigenes GN=IO99_03505 PE=4 SV=1 - [A0A084JGF9_9CLOT]	Predicted cobalamin binding protein	poorly characterized	General function prediction only	Firmicutes	Clostridia	Clostridiales	heterogeneous	heterogeneous	heterogeneous	n.d.	n.d.	3.74946	4.12134			0.303743	0.68805	999	999	0.231009	0.493567	n.a.	-0.371875	n.a.	non-differential
A0A084JI89	Pyruvate phosphate dikinase OS=Clostridium sulfidigenes GN=IO99_00375 PE=4 SV=1 - [A0A084JI89_9CLOT]	Phosphoenolpyruvate synthase/pyruvate phosphate dikinase	metabolism	Carbohydrate transport and metabolism	heterogeneous	heterogeneous	heterogeneous	heterogeneous	heterogeneous	heterogeneous	4.89395	4.80809	8.84657	8.6704	0.20177	0.397885	0.182625	0.171917	0.592898	0.819188	0.542388	0.766411	0.0858508	0.176171	non-differential	non-differential
A0A084JR16	Iron ABC transporter substrate-binding protein OS=[Clostridium] celerecrescens GN=IO98_02990 PE=4 SV=1 - [A0A084JR16_9FIRM]	ABC-type Fe3+ transport system, periplasmic component	metabolism	Inorganic ion transport and metabolism	Firmicutes	Clostridia	Clostridiales	heterogeneous	heterogeneous	heterogeneous	3.89213	n.d.	n.d.	n.d.	0.448541				999	999	999	999	Unique for 245T	n.a.	non-differential	n.a.
A0A084JRJ3	Cell wall-binding protein OS=[Clostridium] celerecrescens GN=IO98_02555 PE=4 SV=1 - [A0A084JRJ3_9FIRM]	FOG: Glucan-binding domain (YG repeat)	poorly characterized	General function prediction only	Firmicutes	Clostridia	Clostridiales	heterogeneous	heterogeneous	heterogeneous	7.26932	Ident	6.87283	6.07244	0.468808		0.455469	0.622457	999	999	0.0955432	0.30855	Ident	0.800394	Ident	non-differential
A0A085L8A9	Signal recognition particle receptor FtsY OS=Peptococcaceae bacterium SCADC1_2_3 GN=ftsY PE=3 SV=1 - [A0A085L8A9_9FIRM]	Signal recognition particle GTPase	cellular processes and signaling	Intracellular trafficking, secretion, and vesicular transport	Firmicutes	Clostridia	Clostridiales	heterogeneous	heterogeneous	heterogeneous	4.70727	Ident	n.d.	n.d.	0.22241				999	999	999	999	Ident	n.a.	Ident	n.a.
A0A085L8F2	Elongation factor Tu OS=Peptococcaceae bacterium SCADC1_2_3 GN=tuf PE=3 SV=1 - [A0A085L8F2_9FIRM]	GTPases - translation elongation factors	information storage and processing	Translation, ribosomal structure and biogenesis	heterogeneous	heterogeneous	heterogeneous	heterogeneous	heterogeneous	heterogeneous	8.47654	9.39093	9.62922	10.434	0.801716	0.489873	0.696018	0.327302	0.096052	0.391829	0.0798189	0.277773	-0.914385	-0.804753	non-differential	non-differential
[truncated: 3,538 more rows]
