# Supplementary material for: Desulfitobacterium contributes to the microbial transformation of 2,4,5‐T by methanogenic enrichment cultures from a Vietnamese active landfill
Source: Microb Biotechnol. 2018 Aug 16;11(6):1137–56. doi: 10.1111/1751-7915.13301 (PMC6196390; doi:10.1111/1751-7915.13301)
Supplement: Supplementary file 3 — Table S6. Metaproteomic data of the BH1.1 enrichment culture (second experiment, two sequential samples from cultivation with 2,4,5‐T and without yeast extract, three biological replicates). [file MBT2-11-1137-s003.xlsx]

## Sheet: Manual
Metaproteomic data of subculture 11 (second experiment, two sequential samples from cultivation with 2,4,5-T and without yeast extract). Columns give the description of the meta-protein of a protein group, as defined by Proteome Discoverer 1.4 (Thermo Scientific) and found in Uniprot or NCBI and the functional and phylogenetic information obtained from the Blast search by Prophane. Abundance valu…
See methods section for details
References:
Uniprot ("Universal Protein Resource") http://www.uniprot.org
NCBI ("National Center for Biotechnology Information ") https://www.ncbi.nlm.nih.gov
Blast ("Basic Local Alignment Search Tool") https://blast.ncbi.nlm.nih.gov/Blast.cgi
PROPHANE ("PROteomics results Pruning & Homology group ANotation Engine") http://www.prophane.de/index.php
Prostar http://www.prostar-proteomics.org/

## Sheet: Table S6 
		lowest common ancestor									average abundance (log2 of median)		Stdev		p-value	adj. p-value	log2 fold changes	log2 fold changes	significant log2 fold changes (p<0.05)
Accession no. of meta-protein (PD v1.4)	Description meta-protein (PD v1.4)	description [COG/KOG]	main role [COG/KOG]	subrole [COG/KOG]	phylum	class	order	family	genus	species	day 7	day 14	day 7	day 14	day 7 vs. day 14		day 14 vs. day 7	day 7 vs. day 14	day 7 vs. day 14
A0A0U5PRH2	Phosphoglycerate kinase OS=Clostridium sp. C105KSO15 GN=pgk PE=3 SV=1 - [A0A0U5PRH2_9CLOT]	3-phosphoglycerate kinase	metabolism	Carbohydrate transport and metabolism	heterogeneous	heterogeneous	heterogeneous	heterogeneous	heterogeneous	heterogeneous	Ident	Ident					Ident	Ident	Ident
A0A0U5P658	Glyceraldehyde-3-phosphate dehydrogenase OS=Clostridium sp. C105KSO15 GN=gap PE=3 SV=1^Atr|A0A084JM90 - [A0A0U5P658_9CLOT]	Glyceraldehyde-3-phosphate dehydrogenase/erythrose-4-phosphate dehydrogenase	metabolism	Carbohydrate transport and metabolism	heterogeneous	heterogeneous	heterogeneous	heterogeneous	heterogeneous	heterogeneous	9.37211	8.66731	2.12898	2.21962	0.775223	0.965245	0.704798	-0.704798	non-differential
A0A084JRS3	Argininosuccinate synthase OS=[Clostridium] celerecrescens GN=argG PE=3 SV=1 - [A0A084JRS3_9FIRM]	Argininosuccinate synthase	metabolism	Amino acid transport and metabolism	heterogeneous	heterogeneous	heterogeneous	heterogeneous	heterogeneous	heterogeneous	5.03749	6.02966	3.05326	2.7434	0.654882	0.937858	-0.99217	0.99217	non-differential
A0A084JM29	Pyruvate phosphate dikinase OS=[Clostridium] celerecrescens GN=IO98_10935 PE=4 SV=1 - [A0A084JM29_9FIRM]	Phosphoenolpyruvate synthase/pyruvate phosphate dikinase	metabolism	Carbohydrate transport and metabolism	heterogeneous	heterogeneous	heterogeneous	heterogeneous	heterogeneous	heterogeneous	9.53209	9.93937	1.49183	1.22836	0.846279	0.982913	-0.40728	0.40728	non-differential
A0A084JJN2	Ketol-acid reductoisomerase OS=[Clostridium] celerecrescens GN=ilvC PE=3 SV=1 - [A0A084JJN2_9FIRM]	Ketol-acid reductoisomerase	metabolism	Amino acid transport and metabolism	heterogeneous	heterogeneous	heterogeneous	heterogeneous	heterogeneous	heterogeneous	5.86826	6.16545	2.14982	2.51502	0.860172	0.982913	-0.297187	0.297187	non-differential
A0A084JH78	Uncharacterized protein OS=[Clostridium] celerecrescens GN=IO98_18995 PE=4 SV=1 - [A0A084JH78_9FIRM]	Uncharacterized protein conserved in bacteria	poorly characterized	Function unknown	Firmicutes	Clostridia	Clostridiales	heterogeneous	heterogeneous	heterogeneous	5.43279	5.28	3.35487	3.5113	0.899301	0.989574	0.152788	-0.152788	non-differential
A0A0U5PC80	50S ribosomal protein L5 OS=Clostridium sp. C105KSO15 GN=rplE PE=3 SV=1^Atr|A0A084JLT3 - [A0A0U5PC80_9CLOT]	Ribosomal protein L5	information storage and processing	Translation, ribosomal structure and biogenesis	heterogeneous	heterogeneous	heterogeneous	heterogeneous	heterogeneous	heterogeneous	7.80461	8.31855	1.26094	1.19772	0.675498	0.944171	-0.513939	0.513939	non-differential
A0A0U5PAS7	10 kDa chaperonin OS=Clostridium sp. C105KSO15 GN=groS PE=3 SV=1^Atr|A0A084JH14 - [A0A0U5PAS7_9CLOT]	Co-chaperonin GroES (HSP10)	cellular processes and signaling	Posttranslational modification, protein turnover, chaperones	Firmicutes	Clostridia	Clostridiales	heterogeneous	heterogeneous	heterogeneous	Ident	Ident					Ident	Ident	Ident
A0A084JK39	Pyruvate-flavodoxin oxidoreductase OS=[Clostridium] celerecrescens GN=IO98_15200 PE=3 SV=1 - [A0A084JK39_9FIRM]	-	-	-	heterogeneous	heterogeneous	heterogeneous	heterogeneous	heterogeneous	heterogeneous	9.29211	9.46675	0.94488	0.990464	0.79245	0.974021	-0.174645	0.174645	non-differential
A0A084JMB0	Butanol dehydrogenase OS=[Clostridium] celerecrescens GN=IO98_11400 PE=4 SV=1 - [A0A084JMB0_9FIRM]	Alcohol dehydrogenase, class IV	metabolism	Energy production and conversion	heterogeneous	heterogeneous	heterogeneous	heterogeneous	heterogeneous	heterogeneous	Ident	Ident					Ident	Ident	Ident
A0A0U5HK81	Triosephosphate isomerase OS=Clostridium sp. C105KSO15 GN=tpiA PE=3 SV=1^Atr|A0A084JM88 - [A0A0U5HK81_9CLOT]	Triosephosphate isomerase	metabolism	Carbohydrate transport and metabolism	Firmicutes	heterogeneous	heterogeneous	heterogeneous	heterogeneous	heterogeneous	Ident	6.34926		2.39969			Ident	Ident	Ident
A0A0U5JXC9	Elongation factor Tu OS=Clostridium sp. C105KSO15 GN=tuf PE=3 SV=1^Atr|A0A084JLW7 - [A0A0U5JXC9_9CLOT]	GTPases - translation elongation factors	information storage and processing	Translation, ribosomal structure and biogenesis	heterogeneous	heterogeneous	heterogeneous	heterogeneous	heterogeneous	heterogeneous	12.2357	12.2631	0.37711	0.484873	0.954493	0.999034	-0.0274439	0.0274439	non-differential
A0A084JL33	ABC transporter substrate-binding protein OS=[Clostridium] celerecrescens GN=IO98_13305 PE=4 SV=1 - [A0A084JL33_9FIRM]	ABC-type oligopeptide transport system, periplasmic component	metabolism	Amino acid transport and metabolism	Firmicutes	Clostridia	Clostridiales	heterogeneous	heterogeneous	heterogeneous	5.45688	4.10906	2.35697	3.21005	0.781556	0.966744	1.34782	-1.34782	non-differential
A0A084JPG6	Oxaloacetate decarboxylase OS=[Clostridium] celerecrescens GN=IO98_05510 PE=4 SV=1 - [A0A084JPG6_9FIRM]	Pyruvate/oxaloacetate carboxyltransferase	metabolism	Energy production and conversion	heterogeneous	heterogeneous	heterogeneous	heterogeneous	heterogeneous	heterogeneous	7.00314	7.50588	2.88293	3.26875	0.884427	0.98876	-0.502738	0.502738	non-differential
A0A0U5HSX3	30S ribosomal protein S5 OS=Clostridium sp. C105KSO15 GN=rpsE PE=3 SV=1 - [A0A0U5HSX3_9CLOT]	Ribosomal protein S5	information storage and processing	Translation, ribosomal structure and biogenesis	heterogeneous	heterogeneous	heterogeneous	heterogeneous	heterogeneous	heterogeneous	10.9953	10.4449	0.41752	0.650961	0.203411	0.896267	0.550344	-0.550344	non-differential
A0A084JLN9	Phosphoserine aminotransferase OS=[Clostridium] celerecrescens GN=serC PE=3 SV=1 - [A0A084JLN9_9FIRM]	Phosphoserine aminotransferase	metabolism	Coenzyme transport and metabolism	heterogeneous	heterogeneous	heterogeneous	heterogeneous	heterogeneous	heterogeneous	5.7483	5.84086	2.00511	2.05843	0.856094	0.982913	-0.0925657	0.0925657	non-differential
A0A084JL63	UDP-N-acetylglucosamine pyrophosphorylase OS=[Clostridium] celerecrescens GN=IO98_13525 PE=4 SV=1 - [A0A084JL63_9FIRM]	Nucleoside-diphosphate-sugar pyrophosphorylase involved in lipopolysaccharide biosynthesis/translation initiation factor 2B, gamma/epsilon subunits (eIF-2Bgamma/eIF-2Bepsilon)	cellular processes and signaling	Cell wall/membrane/envelope biogenesis	Firmicutes	Clostridia	Clostridiales	heterogeneous	heterogeneous	heterogeneous	Ident	Ident					Ident	Ident	Ident
A0A084JL34	ABC transporter substrate-binding protein OS=[Clostridium] celerecrescens GN=IO98_13310 PE=4 SV=1 - [A0A084JL34_9FIRM]	ABC-type oligopeptide transport system, periplasmic component	metabolism	Amino acid transport and metabolism	Firmicutes	Clostridia	Clostridiales	heterogeneous	heterogeneous	heterogeneous	5.51109	7.35997	3.29749	2.37443	0.467576	0.929569	-1.84887	1.84887	non-differential
A0A011APP4	Rubrerythrin OS=Clostridium sp. ASBs410 GN=K413DRAFT_0685 PE=4 SV=1 - [A0A011APP4_9CLOT]	Rubrerythrin	metabolism	Energy production and conversion	heterogeneous	heterogeneous	heterogeneous	heterogeneous	heterogeneous	heterogeneous	Ident	Ident					Ident	Ident	Ident
A0A084JLT9	30S ribosomal protein S3 OS=[Clostridium] celerecrescens GN=rpsC PE=3 SV=1 - [A0A084JLT9_9FIRM]	Ribosomal protein S3	information storage and processing	Translation, ribosomal structure and biogenesis	Firmicutes	heterogeneous	heterogeneous	heterogeneous	heterogeneous	heterogeneous	5.41763	6.05088	2.30567	2.90437	0.640603	0.937858	-0.633249	0.633249	non-differential
A0A084J9W0	Uncharacterized protein OS=[Clostridium] celerecrescens GN=IO98_23615 PE=4 SV=1 - [A0A084J9W0_9FIRM]	-	-	-	Firmicutes	Clostridia	Clostridiales	heterogeneous	heterogeneous	heterogeneous	Ident	Ident					Ident	Ident	Ident
A0A0U5JHC9	30S ribosomal protein S2 OS=Clostridium sp. C105KSO15 GN=rpsB PE=3 SV=1^Atr|A0A084JL27 - [A0A0U5JHC9_9CLOT]	Ribosomal protein S2	information storage and processing	Translation, ribosomal structure and biogenesis	heterogeneous	heterogeneous	heterogeneous	heterogeneous	heterogeneous	heterogeneous	8.93914	8.9047	0.943622	1.07152	0.984175	0.999034	0.0344409	-0.0344409	non-differential
A0A0U5PEI8	30S ribosomal protein S7 OS=Clostridium sp. C105KSO15 GN=rpsG PE=3 SV=1^Atr|A0A084JLW9^Atr|D9QZS6 - [A0A0U5PEI8_9CLOT]	Ribosomal protein S7	information storage and processing	Translation, ribosomal structure and biogenesis	Firmicutes	Clostridia	Clostridiales	heterogeneous	heterogeneous	heterogeneous	6.43154	Ident	1.5341				Ident	Ident	Ident
A0A084JRS4	N-acetyl-gamma-glutamyl-phosphate reductase OS=[Clostridium] celerecrescens GN=argC PE=3 SV=1 - [A0A084JRS4_9FIRM]	Acetylglutamate semialdehyde dehydrogenase	metabolism	Amino acid transport and metabolism	heterogeneous	heterogeneous	heterogeneous	heterogeneous	heterogeneous	heterogeneous	Ident	Ident					Ident	Ident	Ident
A0A084JGK1	Flagellin OS=[Clostridium] celerecrescens GN=IO98_19070 PE=3 SV=1 - [A0A084JGK1_9FIRM]	Flagellin and related hook-associated proteins	cellular processes and signaling	Cell motility	Firmicutes	heterogeneous	heterogeneous	heterogeneous	heterogeneous	heterogeneous	10.2312	10.3334	0.952332	0.775955	0.597611	0.929569	-0.102208	0.102208	non-differential
A0A0U5PGX0	Pyruvate-flavodoxin oxidoreductase OS=Clostridium sp. C105KSO15 GN=nifJ PE=3 SV=1 - [A0A0U5PGX0_9CLOT]	-	-	-	heterogeneous	heterogeneous	heterogeneous	heterogeneous	heterogeneous	heterogeneous	9.29211	9.46675	0.94488	0.990464	0.79245	0.974021	-0.174645	0.174645	non-differential
A0A084JM31	Membrane protein OS=[Clostridium] celerecrescens GN=IO98_10945 PE=4 SV=1 - [A0A084JM31_9FIRM]	Uncharacterized ABC-type transport system, periplasmic component/surface lipoprotein	poorly characterized	General function prediction only	Firmicutes	Clostridia	Clostridiales	heterogeneous	heterogeneous	heterogeneous	Ident	Ident					Ident	Ident	Ident
A0A084JEK5	Glutamate dehydrogenase OS=[Clostridium] celerecrescens GN=IO98_21195 PE=3 SV=1 - [A0A084JEK5_9FIRM]	Glutamate dehydrogenase/leucine dehydrogenase	metabolism	Amino acid transport and metabolism	heterogeneous	heterogeneous	heterogeneous	heterogeneous	heterogeneous	heterogeneous	9.00667	9.29584	0.344316	0.557154	0.280597	0.896267	-0.289162	0.289162	non-differential
A0A010ZC55	50S ribosomal protein L10 OS=Clostridium sp. ASBs410 GN=rplJ PE=3 SV=1 - [A0A010ZC55_9CLOT]	Ribosomal protein L10	information storage and processing	Translation, ribosomal structure and biogenesis	Firmicutes	Clostridia	Clostridiales	heterogeneous	heterogeneous	heterogeneous	6.59693	9.22996	3.04618	0.151745	0.218587	0.896267	-2.63303	2.63303	non-differential
A0A010Z4M8	Desulfoferrodoxin FeS4 iron-binding domain/desulfoferrodoxin ferrous iron-binding domain OS=Clostridium sp. ASBs410 GN=K413DRAFT_4265 PE=4 SV=1 - [A0A010Z4M8_9CLOT]	Desulfoferrodoxin	metabolism	Energy production and conversion	Firmicutes	Clostridia	Clostridiales	heterogeneous	heterogeneous	heterogeneous	Ident	Ident					Ident	Ident	Ident
A0A0U5P7Q8	Phosphate propanoyltransferase OS=Clostridium sp. C105KSO15 GN=pduL_3 PE=3 SV=1^Atr|A0A084JL79 - [A0A0U5P7Q8_9CLOT]	Propanediol utilization protein	metabolism	Secondary metabolites biosynthesis, transport and catabolism	Firmicutes	Clostridia	Clostridiales	heterogeneous	heterogeneous	heterogeneous	Ident	Ident					Ident	Ident	Ident
A0A084JN21	Trigger factor OS=[Clostridium] celerecrescens GN=tig PE=3 SV=1 - [A0A084JN21_9FIRM]	FKBP-type peptidyl-prolyl cis-trans isomerase (trigger factor)	cellular processes and signaling	Posttranslational modification, protein turnover, chaperones	Firmicutes	Clostridia	Clostridiales	heterogeneous	heterogeneous	heterogeneous	Ident	Ident					Ident	Ident	Ident
A0A0U5P4Q3	60 kDa chaperonin OS=Clostridium sp. C105KSO15 GN=groL PE=3 SV=1^Atr|A0A084JH13 - [A0A0U5P4Q3_9CLOT]	Chaperonin GroEL (HSP60 family)	cellular processes and signaling	Posttranslational modification, protein turnover, chaperones	heterogeneous	heterogeneous	heterogeneous	heterogeneous	heterogeneous	heterogeneous	Ident	5.24541		2.71039			Ident	Ident	Ident
A0A0U5NXR0	Elongation factor Ts OS=Clostridium sp. C105KSO15 GN=tsf PE=3 SV=1 - [A0A0U5NXR0_9CLOT]	Translation elongation factor Ts	information storage and processing	Translation, ribosomal structure and biogenesis	heterogeneous	heterogeneous	heterogeneous	heterogeneous	heterogeneous	heterogeneous	6.78669	6.88589	2.57842	2.76578	0.996623	1	-0.0992028	0.0992028	non-differential
A0A0U5PMW1	ATP synthase subunit beta OS=Clostridium sp. C105KSO15 GN=atpD_1 PE=3 SV=1^Atr|A0A084JFR0 - [A0A0U5PMW1_9CLOT]	F0F1-type ATP synthase, beta subunit	metabolism	Energy production and conversion	heterogeneous	heterogeneous	heterogeneous	heterogeneous	heterogeneous	heterogeneous	8.12075	8.10041	0.298933	0.250626	0.851724	0.982913	0.0203383	-0.0203383	non-differential
A0A084JJM4	Phosphoenolpyruvate carboxykinase (ATP) OS=[Clostridium] celerecrescens GN=IO98_17085 PE=3 SV=1 - [A0A084JJM4_9FIRM]	Phosphoenolpyruvate carboxykinase (ATP)	metabolism	Energy production and conversion	Firmicutes	Clostridia	Clostridiales	heterogeneous	heterogeneous	heterogeneous	Ident	5.81778		2.66229			Ident	Ident	Ident
A0A084JMQ1	Ornithine carbamoyltransferase OS=[Clostridium] celerecrescens GN=IO98_09730 PE=3 SV=1 - [A0A084JMQ1_9FIRM]	Ornithine carbamoyltransferase	metabolism	Amino acid transport and metabolism	Firmicutes	heterogeneous	heterogeneous	heterogeneous	heterogeneous	heterogeneous	Ident	Ident					Ident	Ident	Ident
A0A0U5PD55	50S ribosomal protein L18 OS=Clostridium sp. C105KSO15 GN=rplR PE=3 SV=1^Atr|A0A084JLS9 - [A0A0U5PD55_9CLOT]	Ribosomal protein L18	information storage and processing	Translation, ribosomal structure and biogenesis	heterogeneous	heterogeneous	heterogeneous	heterogeneous	heterogeneous	heterogeneous	Ident	Ident					Ident	Ident	Ident
A0A011ASP9	DNA-directed RNA polymerase subunit alpha OS=Clostridium sp. ASBs410 GN=rpoA PE=3 SV=1 - [A0A011ASP9_9CLOT]	DNA-directed RNA polymerase, alpha subunit/40 kD subunit	information storage and processing	Transcription	heterogeneous	heterogeneous	heterogeneous	heterogeneous	heterogeneous	heterogeneous	9.825	9.98223	0.531163	0.226098	0.538467	0.929569	-0.157227	0.157227	non-differential
A0A084JH52	30S ribosomal protein S1 OS=[Clostridium] celerecrescens GN=IO98_18850 PE=4 SV=1 - [A0A084JH52_9FIRM]	Ribosomal protein S1	information storage and processing	Translation, ribosomal structure and biogenesis	Firmicutes	Clostridia	Clostridiales	heterogeneous	heterogeneous	heterogeneous	Ident	Ident					Ident	Ident	Ident
A0A084JLW8	Elongation factor G OS=[Clostridium] celerecrescens GN=fusA PE=3 SV=1 - [A0A084JLW8_9FIRM]	Translation elongation factors (GTPases)	information storage and processing	Translation, ribosomal structure and biogenesis	heterogeneous	heterogeneous	heterogeneous	heterogeneous	heterogeneous	heterogeneous	11.3009	10.6655	0.453463	0.364429	0.24755	0.896267	0.635428	-0.635428	non-differential
A0A0U5P3W5	Phosphocarrier protein HPr OS=Clostridium sp. C105KSO15 GN=ptsH_3 PE=4 SV=1^Atr|A0A084JMQ8^Atr|A0A011A9G2 - [A0A0U5P3W5_9CLOT]	Phosphotransferase system, HPr-related proteins	metabolism	Carbohydrate transport and metabolism	Firmicutes	Clostridia	Clostridiales	heterogeneous	heterogeneous	heterogeneous	Ident	n.a.					Unique for d7	Unique for d7	Ident
A0A084JFW3	Adhesin OS=[Clostridium] celerecrescens GN=IO98_20465 PE=4 SV=1 - [A0A084JFW3_9FIRM]	ABC-type amino acid transport/signal transduction systems, periplasmic component/domain	metabolism	Amino acid transport and metabolism	Firmicutes	Clostridia	Clostridiales	heterogeneous	heterogeneous	heterogeneous	Ident	Ident					Ident	Ident	Ident
A0A084JPH0	Carboxyl transferase OS=[Clostridium] celerecrescens GN=IO98_05530 PE=4 SV=1 - [A0A084JPH0_9FIRM]	Acetyl-CoA carboxylase, carboxyltransferase component (subunits alpha and beta)	metabolism	Lipid transport and metabolism	Firmicutes	Clostridia	Clostridiales	heterogeneous	heterogeneous	heterogeneous	6.18434	6.66446	1.76227	2.17138	0.767535	0.965069	-0.480111	0.480111	non-differential
Q24S74	Putative uncharacterized protein OS=Desulfitobacterium hafniense (strain Y51) GN=DSY3329 PE=4 SV=1 - [Q24S74_DESHY]	Putative cell wall-binding domain	cellular processes and signaling	Cell wall/membrane/envelope biogenesis	Firmicutes	Clostridia	Clostridiales	Peptococcaceae	Desulfitobacterium	heterogeneous	9.6785	10.4475	0.128331	0.474674	0.102322	0.862739	-0.768996	0.768996	non-differential
A0A084JRS9	Acetylornithine aminotransferase OS=[Clostridium] celerecrescens GN=argD PE=3 SV=1 - [A0A084JRS9_9FIRM]	Ornithine/acetylornithine aminotransferase	metabolism	Amino acid transport and metabolism	Firmicutes	Clostridia	Clostridiales	heterogeneous	heterogeneous	heterogeneous	Ident	Ident					Ident	Ident	Ident
A0A0U5JT19	50S ribosomal protein L7/L12 OS=Clostridium sp. C105KSO15 GN=rplL PE=3 SV=1^Atr|A0A084JQI5^Atr|D9R3T7 - [A0A0U5JT19_9CLOT]	Ribosomal protein L7/L12	information storage and processing	Translation, ribosomal structure and biogenesis	heterogeneous	heterogeneous	heterogeneous	heterogeneous	heterogeneous	heterogeneous	Ident	Ident					Ident	Ident	Ident
A0A0U5PDZ5	30S ribosomal protein S10 OS=Clostridium sp. C105KSO15 GN=rpsJ PE=3 SV=1^Atr|A0A084JLU6^Atr|D9QZR2^Atr|A0A011ASL6 - [A0A0U5PDZ5_9CLOT]	Ribosomal protein S10	information storage and processing	Translation, ribosomal structure and biogenesis	heterogeneous	heterogeneous	heterogeneous	heterogeneous	heterogeneous	heterogeneous	Ident	Ident					Ident	Ident	Ident
A0A0U5JT17	30S ribosomal protein S16 OS=Clostridium sp. C105KSO15 GN=rpsP PE=3 SV=1^Atr|A0A084JJD4^Atr|D9R238^Atr|A0A010ZI60 - [A0A0U5JT17_9CLOT]	Ribosomal protein S16	information storage and processing	Translation, ribosomal structure and biogenesis	Firmicutes	Clostridia	Clostridiales	Clostridiaceae	Clostridium	Clostridium sp. C105KSO15	Ident	Ident					Ident	Ident	Ident
A0A011A5M2	50S ribosomal protein L1 OS=Clostridium sp. ASBs410 GN=rplA PE=3 SV=1 - [A0A011A5M2_9CLOT]	Ribosomal protein L1	information storage and processing	Translation, ribosomal structure and biogenesis	heterogeneous	heterogeneous	heterogeneous	heterogeneous	heterogeneous	heterogeneous	10.377	10.1258	0.383948	0.303388	0.260089	0.896267	0.251126	-0.251126	non-differential
A0A098B1G6	Corrinoid/iron-sulfur protein small subunit OS=Desulfitobacterium hafniense GN=DPCES_1814 PE=4 SV=1^Atr|B8FX98 - [A0A098B1G6_DESHA]	CO dehydrogenase/acetyl-CoA synthase delta subunit (corrinoid Fe-S protein)	metabolism	Energy production and conversion	Firmicutes	Clostridia	Clostridiales	Peptococcaceae	heterogeneous	heterogeneous	6.62524	6.19812	0.208218	0.243424	0.238409	0.896267	0.427116	-0.427116	non-differential
A0A084JG17	Glucosamine-6-phosphate deaminase OS=[Clostridium] celerecrescens GN=nagB PE=3 SV=1 - [A0A084JG17_9FIRM]	6-phosphogluconolactonase/Glucosamine-6-phosphate isomerase/deaminase	metabolism	Carbohydrate transport and metabolism	Firmicutes	Clostridia	Clostridiales	heterogeneous	heterogeneous	heterogeneous	Ident	Ident					Ident	Ident	Ident
A0A011A248	Cell wall-binding repeat-containing protein OS=Clostridium sp. ASBs410 GN=K413DRAFT_0293 PE=4 SV=1 - [A0A011A248_9CLOT]	FOG: Glucan-binding domain (YG repeat)	poorly characterized	General function prediction only	Firmicutes	Clostridia	Clostridiales	heterogeneous	heterogeneous	heterogeneous	10.5483	10.8858	2.77212	2.43733	0.83154	0.980059	-0.337425	0.337425	non-differential
A0A0U5JMZ3	Uncharacterized protein OS=Clostridium sp. C105KSO15 GN=BN3590_02234 PE=4 SV=1^Atr|A0A084JP76 - [A0A0U5JMZ3_9CLOT]	-	-	-	heterogeneous	heterogeneous	heterogeneous	heterogeneous	heterogeneous	heterogeneous	7.3904	6.16365	1.53827	2.53324	0.613967	0.931773	1.22675	-1.22675	non-differential
A0A098B2N0	Flagellin OS=Desulfitobacterium hafniense GN=DPCES_3252 PE=3 SV=1 - [A0A098B2N0_DESHA]	Flagellin and related hook-associated proteins	cellular processes and signaling	Cell motility	Firmicutes	heterogeneous	heterogeneous	heterogeneous	heterogeneous	heterogeneous	10.2123	10.0734	0.683868	0.233465	0.696159	0.945183	0.138815	-0.138815	non-differential
I9NRU5	Stage V sporulation protein S OS=Pelosinus fermentans JBW45 GN=JBW_02308 PE=4 SV=1^Atr|A0A075KHB2^Atr|I9LDY8 - [I9NRU5_9FIRM]	Uncharacterized protein conserved in bacteria	poorly characterized	Function unknown	Firmicutes	heterogeneous	heterogeneous	heterogeneous	heterogeneous	heterogeneous	Ident	3.15738		1.14742			Ident	Ident	Ident
A0A011A2A4	50S ribosomal protein L23 OS=Clostridium sp. ASBs410 GN=rplW PE=3 SV=1 - [A0A011A2A4_9CLOT]	-	-	-	Firmicutes	Clostridia	Clostridiales	heterogeneous	heterogeneous	heterogeneous	Ident	Ident					Ident	Ident	Ident
A0A0U5PEC0	30S ribosomal protein S8 OS=Clostridium sp. C105KSO15 GN=rpsH PE=3 SV=1^Atr|A0A084JLT1 - [A0A0U5PEC0_9CLOT]	Ribosomal protein S8	information storage and processing	Translation, ribosomal structure and biogenesis	Firmicutes	Clostridia	Clostridiales	heterogeneous	heterogeneous	heterogeneous	Ident	6.8572		2.12087			Ident	Ident	Ident
A0A084JN57	Lipoprotein OS=[Clostridium] celerecrescens GN=IO98_10680 PE=3 SV=1 - [A0A084JN57_9FIRM]	ABC-type metal ion transport system, periplasmic component/surface antigen	metabolism	Inorganic ion transport and metabolism	Firmicutes	Clostridia	Clostridiales	heterogeneous	heterogeneous	heterogeneous	6.0304	Ident	2.07717				Ident	Ident	Ident
A0A084JGY6	Peptidase M20 OS=[Clostridium] celerecrescens GN=IO98_18485 PE=4 SV=1 - [A0A084JGY6_9FIRM]	Acetylornithine deacetylase/Succinyl-diaminopimelate desuccinylase and related deacylases	metabolism	Amino acid transport and metabolism	heterogeneous	heterogeneous	heterogeneous	heterogeneous	heterogeneous	heterogeneous	Ident	4.15208		2.91452			Ident	Ident	Ident
A0A0U5HP69	50S ribosomal protein L11 OS=Clostridium sp. C105KSO15 GN=rplK PE=3 SV=1^Atr|A0A084JQI3 - [A0A0U5HP69_9CLOT]	Ribosomal protein L11	information storage and processing	Translation, ribosomal structure and biogenesis	heterogeneous	heterogeneous	heterogeneous	heterogeneous	heterogeneous	heterogeneous	Ident	Ident					Ident	Ident	Ident
A0A0U5HJD1	Enamine/imine deaminase OS=Clostridium sp. C105KSO15 GN=ridA PE=4 SV=1^Atr|A0A084JKJ1 - [A0A0U5HJD1_9CLOT]	Putative translation initiation inhibitor, yjgF family	information storage and processing	Translation, ribosomal structure and biogenesis	Firmicutes	Clostridia	Clostridiales	heterogeneous	heterogeneous	heterogeneous	Ident	Ident					Ident	Ident	Ident
A0A0U5P4H6	Uncharacterized protein OS=Clostridium sp. C105KSO15 GN=BN3590_02233 PE=4 SV=1^Atr|A0A084JP77^Atr|D9R734 - [A0A0U5P4H6_9CLOT]	NifU homolog involved in Fe-S cluster formation	metabolism	Energy production and conversion	heterogeneous	heterogeneous	heterogeneous	heterogeneous	heterogeneous	heterogeneous	7.3961	5.62396	2.17795	3.24173	0.640569	0.937858	1.77215	-1.77215	non-differential
A0A0U5P7M2	Transcription elongation factor GreA OS=Clostridium sp. C105KSO15 GN=greA_1 PE=3 SV=1^Atr|A0A084JQ09 - [A0A0U5P7M2_9CLOT]	Transcription elongation factor	information storage and processing	Transcription	Firmicutes	Clostridia	Clostridiales	heterogeneous	heterogeneous	heterogeneous	Ident	Ident					Ident	Ident	Ident
A0A084JJM9	3-isopropylmalate dehydratase small subunit OS=[Clostridium] celerecrescens GN=leuD PE=3 SV=1 - [A0A084JJM9_9FIRM]	3-isopropylmalate dehydratase small subunit	metabolism	Amino acid transport and metabolism	heterogeneous	heterogeneous	heterogeneous	heterogeneous	heterogeneous	heterogeneous	9.03077	8.88716	0.562292	0.535987	0.990573	0.999034	0.143613	-0.143613	non-differential
A0A084JLR9	30S ribosomal protein S4 OS=[Clostridium] celerecrescens GN=rpsD PE=3 SV=1 - [A0A084JLR9_9FIRM]	Ribosomal protein S4 and related proteins	information storage and processing	Translation, ribosomal structure and biogenesis	Firmicutes	heterogeneous	heterogeneous	heterogeneous	heterogeneous	heterogeneous	Ident	Ident					Ident	Ident	Ident
A0A084JR64	Thiamine-phosphate synthase OS=[Clostridium] celerecrescens GN=thiE PE=3 SV=1 - [A0A084JR64_9FIRM]	Thiamine monophosphate synthase	metabolism	Coenzyme transport and metabolism	Firmicutes	Clostridia	Clostridiales	heterogeneous	heterogeneous	heterogeneous	Ident	Ident					Ident	Ident	Ident
A0A084JLN8	3-phosphoglycerate dehydrogenase OS=[Clostridium] celerecrescens GN=IO98_12110 PE=3 SV=1 - [A0A084JLN8_9FIRM]	Phosphoglycerate dehydrogenase and related dehydrogenases	metabolism	Coenzyme transport and metabolism	Firmicutes	Clostridia	Clostridiales	heterogeneous	heterogeneous	heterogeneous	Ident	5.53897		2.80149			Ident	Ident	Ident
A0A0U5P9H5	50S ribosomal protein L19 OS=Clostridium sp. C105KSO15 GN=rplS PE=3 SV=1^Atr|A0A084JJD0^Atr|A0A011A801 - [A0A0U5P9H5_9CLOT]	Ribosomal protein L19	information storage and processing	Translation, ribosomal structure and biogenesis	Firmicutes	Clostridia	Clostridiales	heterogeneous	heterogeneous	heterogeneous	Ident	Ident					Ident	Ident	Ident
A0A0U5PDR6	50S ribosomal protein L24 OS=Clostridium sp. C105KSO15 GN=rplX PE=3 SV=1^Atr|A0A084JLT4 - [A0A0U5PDR6_9CLOT]	Ribosomal protein L24	information storage and processing	Translation, ribosomal structure and biogenesis	heterogeneous	heterogeneous	heterogeneous	heterogeneous	heterogeneous	heterogeneous	Ident	Ident					Ident	Ident	Ident
A0A084JG55	Aminoglycoside phosphotransferase OS=[Clostridium] celerecrescens GN=IO98_19925 PE=4 SV=1 - [A0A084JG55_9FIRM]	Predicted choline kinase involved in LPS biosynthesis	cellular processes and signaling	Cell wall/membrane/envelope biogenesis	Firmicutes	Clostridia	Clostridiales	heterogeneous	heterogeneous	heterogeneous	Ident	Ident					Ident	Ident	Ident
A0A084JLZ6	Peptidyl-prolyl cis-trans isomerase OS=[Clostridium] celerecrescens GN=IO98_12680 PE=3 SV=1 - [A0A084JLZ6_9FIRM]	Peptidyl-prolyl cis-trans isomerase (rotamase) - cyclophilin family	cellular processes and signaling	Posttranslational modification, protein turnover, chaperones	heterogeneous	heterogeneous	heterogeneous	heterogeneous	heterogeneous	heterogeneous	5.47015	Ident	1.24752				Ident	Ident	Ident
A0A084JPI7	Response regulator SirA OS=[Clostridium] celerecrescens GN=IO98_05640 PE=3 SV=1 - [A0A084JPI7_9FIRM]	Predicted redox protein, regulator of disulfide bond formation	cellular processes and signaling	Posttranslational modification, protein turnover, chaperones	Firmicutes	Clostridia	Clostridiales	heterogeneous	heterogeneous	heterogeneous	Ident	Ident					Ident	Ident	Ident
A0A011A2W8	Thioredoxin OS=Clostridium sp. ASBs410 GN=K413DRAFT_0585 PE=3 SV=1 - [A0A011A2W8_9CLOT]	Thioredoxin domain-containing protein	cellular processes and signaling	Posttranslational modification, protein turnover, chaperones	Firmicutes	Clostridia	Clostridiales	Clostridiaceae	Clostridium	heterogeneous	Ident	Ident					Ident	Ident	Ident
A0A0B3VN40	Cold-shock protein OS=Terrisporobacter othiniensis GN=QX51_04130 PE=4 SV=1 - [A0A0B3VN40_9FIRM]	Cold shock proteins	information storage and processing	Transcription	Firmicutes	Clostridia	Clostridiales	heterogeneous	heterogeneous	heterogeneous	4.14924	Ident	0.890965				Ident	Ident	Ident
A0A084JRS7	Arginine biosynthesis bifunctional protein ArgJ OS=[Clostridium] celerecrescens GN=argJ PE=3 SV=1 - [A0A084JRS7_9FIRM]	N-acetylglutamate synthase (N-acetylornithine aminotransferase)	metabolism	Amino acid transport and metabolism	heterogeneous	heterogeneous	heterogeneous	heterogeneous	heterogeneous	heterogeneous	Ident	Ident					Ident	Ident	Ident
A0A084JRS5	GCN5 family acetyltransferase OS=[Clostridium] celerecrescens GN=IO98_00300 PE=4 SV=1 - [A0A084JRS5_9FIRM]	Acetyltransferases	poorly characterized	General function prediction only	Firmicutes	Clostridia	Clostridiales	heterogeneous	heterogeneous	heterogeneous	Ident	Ident					Ident	Ident	Ident
A0A011ASM8	30S ribosomal protein S17 OS=Clostridium sp. ASBs410 GN=rpsQ PE=3 SV=1 - [A0A011ASM8_9CLOT]	Ribosomal protein S17	information storage and processing	Translation, ribosomal structure and biogenesis	Firmicutes	Clostridia	Clostridiales	heterogeneous	heterogeneous	heterogeneous	Ident	Ident					Ident	Ident	Ident
A0A084JGN8	Uncharacterized protein OS=[Clostridium] celerecrescens GN=IO98_19310 PE=4 SV=1 - [A0A084JGN8_9FIRM]	Flagellin and related hook-associated proteins	cellular processes and signaling	Cell motility	Firmicutes	Clostridia	Clostridiales	Lachnospiraceae	Lachnoclostridium	[Clostridium] celerecrescens	Ident	Ident					Ident	Ident	Ident
A0A084JL80	Acetate kinase OS=[Clostridium] celerecrescens GN=ackA PE=3 SV=1 - [A0A084JL80_9FIRM]	Acetate kinase	metabolism	Energy production and conversion	heterogeneous	heterogeneous	heterogeneous	heterogeneous	heterogeneous	heterogeneous	Ident	Ident					Ident	Ident	Ident
I8TSA5	Cold-shock DNA-binding domain protein OS=Pelosinus fermentans JBW45 GN=JBW_00757 PE=4 SV=1^Atr|A0A075KHY4^Atr|I9LKI3 - [I8TSA5_9FIRM]	Cold shock proteins	information storage and processing	Transcription	Firmicutes	Negativicutes	Selenomonadales	Sporomusaceae	Pelosinus	Pelosinus fermentans	7.07077	6.24361	0.2363	0.0843709	0.0300775	0.769345	0.827157	-0.827157	-0.827157
I9NMM3	Methylmalonyl-CoA epimerase OS=Pelosinus fermentans JBW45 GN=JBW_01714 PE=4 SV=1 - [I9NMM3_9FIRM]	Lactoylglutathione lyase and related lyases	metabolism	Amino acid transport and metabolism	Firmicutes	heterogeneous	heterogeneous	heterogeneous	heterogeneous	heterogeneous	9.74638	9.12296	0.301278	0.19301	0.208459	0.896267	0.623414	-0.623414	non-differential
A0A0U5PFF0	Cold shock protein CspA OS=Clostridium sp. C105KSO15 GN=cspA_2 PE=4 SV=1^Atr|A0A084JB92^Atr|A0A010Z3K0 - [A0A0U5PFF0_9CLOT]	Cold shock proteins	information storage and processing	Transcription	Firmicutes	Clostridia	Clostridiales	Clostridiaceae	Clostridium	Clostridium sp. C105KSO15	Ident	n.a.					Unique for d7	Unique for d7	Ident
A0A084JKN0	3-ketoacyl-ACP reductase OS=[Clostridium] celerecrescens GN=IO98_14520 PE=4 SV=1 - [A0A084JKN0_9FIRM]	Dehydrogenases with different specificities (related to short-chain alcohol dehydrogenases)	metabolism	Lipid transport and metabolism	heterogeneous	heterogeneous	heterogeneous	heterogeneous	heterogeneous	heterogeneous	5.63964	6.22694	0.0200842	1.21865	0.286395	0.896267	-0.587296	0.587296	non-differential
A0A098AWR7	Alcohol dehydrogenase 2 OS=Desulfitobacterium hafniense GN=DPCES_0663 PE=4 SV=1 - [A0A098AWR7_DESHA]	Alcohol dehydrogenase, class IV	metabolism	Energy production and conversion	Firmicutes	Clostridia	Clostridiales	heterogeneous	heterogeneous	heterogeneous	7.72295	8.38015	0.088266	0.314561	0.0999326	0.862739	-0.657193	0.657193	non-differential
A0A124FZ73	Stage V sporulation protein S (Fragment) OS=Pelotomaculum thermopropionicum GN=XD97_0190 PE=4 SV=1 - [A0A124FZ73_9FIRM]	Uncharacterized protein conserved in bacteria	poorly characterized	Function unknown	Firmicutes	heterogeneous	heterogeneous	heterogeneous	heterogeneous	heterogeneous	6.06894	Ident	0.644608				Ident	Ident	Ident
A0A0U5PL01	Glycerol kinase OS=Clostridium sp. C105KSO15 GN=glpK_2 PE=3 SV=1^Atr|A0A084JKT1 - [A0A0U5PL01_9CLOT]	Glycerol kinase	metabolism	Energy production and conversion	heterogeneous	heterogeneous	heterogeneous	heterogeneous	heterogeneous	heterogeneous	8.94289	8.70913	0.47161	0.30922	0.566089	0.929569	0.233766	-0.233766	non-differential
A0A084JK58	Elongation factor G OS=[Clostridium] celerecrescens GN=fusA PE=4 SV=1 - [A0A084JK58_9FIRM]	Translation elongation factors (GTPases)	information storage and processing	Translation, ribosomal structure and biogenesis	Firmicutes	Clostridia	Clostridiales	heterogeneous	heterogeneous	heterogeneous	Ident	Ident					Ident	Ident	Ident
A0A0U5P2F8	Hypoxanthine-guanine phosphoribosyltransferase OS=Clostridium sp. C105KSO15 GN=hpt PE=4 SV=1 - [A0A0U5P2F8_9CLOT]	Hypoxanthine-guanine phosphoribosyltransferase	metabolism	Nucleotide transport and metabolism	Firmicutes	Clostridia	Clostridiales	heterogeneous	heterogeneous	heterogeneous	Ident	Ident					Ident	Ident	Ident
I9NQL3	60 kDa chaperonin OS=Pelosinus fermentans JBW45 GN=groL PE=3 SV=1 - [I9NQL3_9FIRM]	Chaperonin GroEL (HSP60 family)	cellular processes and signaling	Posttranslational modification, protein turnover, chaperones	heterogeneous	heterogeneous	heterogeneous	heterogeneous	heterogeneous	heterogeneous	12.9708	12.9072	0.106561	0.0811568	0.58551	0.929569	0.0635443	-0.0635443	non-differential
B0P068	50S ribosomal protein L31 OS=Clostridium sp. SS2/1 GN=rpmE PE=3 SV=1^Atr|R5YZP0^Atr|E5VMM2^Atr|D4MVV9^Atr|L1Q512 - [B0P068_9CLOT]	Ribosomal protein L31	information storage and processing	Translation, ribosomal structure and biogenesis	Firmicutes	Clostridia	Clostridiales	heterogeneous	heterogeneous	heterogeneous	Ident	Ident					Ident	Ident	Ident
A0A084JKN1	3-oxoacyl-[acyl-carrier-protein] synthase 2 OS=[Clostridium] celerecrescens GN=IO98_14525 PE=3 SV=1 - [A0A084JKN1_9FIRM]	3-oxoacyl-(acyl-carrier-protein) synthase	metabolism	Lipid transport and metabolism	Firmicutes	Clostridia	Clostridiales	heterogeneous	heterogeneous	heterogeneous	Ident	Ident					Ident	Ident	Ident
A0A084JRS6	Amino acid-binding protein OS=[Clostridium] celerecrescens GN=IO98_00305 PE=4 SV=1 - [A0A084JRS6_9FIRM]	Uncharacterized conserved protein	poorly characterized	Function unknown	Firmicutes	Clostridia	Clostridiales	heterogeneous	heterogeneous	heterogeneous	Ident	Ident					Ident	Ident	Ident
A0A142H0Y9	Molybdopterin synthase sulfur carrier subunit OS=Shigella sp. PAMC 28760 GN=moaD PE=3 SV=1 - [A0A142H0Y9_9ENTR]	Molybdopterin converting factor, small subunit	metabolism	Coenzyme transport and metabolism	Proteobacteria	Gammaproteobacteria	Enterobacterales	Enterobacteriaceae	Shigella	heterogeneous	3.89146	4.53199	0.864349	0.805029	0.471641	0.929569	-0.640528	0.640528	non-differential
A0A011A878	Acetolactate synthase, small subunit OS=Clostridium sp. ASBs410 GN=K413DRAFT_3849 PE=4 SV=1 - [A0A011A878_9CLOT]	Acetolactate synthase, small (regulatory) subunit	metabolism	Amino acid transport and metabolism	Firmicutes	Clostridia	Clostridiales	heterogeneous	heterogeneous	heterogeneous	Ident	Ident					Ident	Ident	Ident
A0A084JR68	Tryptophan synthase alpha chain OS=[Clostridium] celerecrescens GN=trpA PE=3 SV=1 - [A0A084JR68_9FIRM]	Tryptophan synthase alpha chain	metabolism	Amino acid transport and metabolism	Firmicutes	Clostridia	Clostridiales	heterogeneous	heterogeneous	heterogeneous	Ident	Ident					Ident	Ident	Ident
A0A084JMP9	Peptidase OS=[Clostridium] celerecrescens GN=IO98_09720 PE=4 SV=1 - [A0A084JMP9_9FIRM]	Membrane protease subunits, stomatin/prohibitin homologs	cellular processes and signaling	Posttranslational modification, protein turnover, chaperones	Firmicutes	Clostridia	Clostridiales	heterogeneous	heterogeneous	heterogeneous	Ident	Ident					Ident	Ident	Ident
A0A011A602	50S ribosomal protein L3 OS=Clostridium sp. ASBs410 GN=rplC PE=3 SV=1 - [A0A011A602_9CLOT]	Ribosomal protein L3	information storage and processing	Translation, ribosomal structure and biogenesis	heterogeneous	heterogeneous	heterogeneous	heterogeneous	heterogeneous	heterogeneous	Ident	Ident					Ident	Ident	Ident
A0A084JM59	Chaperone protein DnaK OS=[Clostridium] celerecrescens GN=dnaK PE=2 SV=1 - [A0A084JM59_9FIRM]	Molecular chaperone	cellular processes and signaling	Posttranslational modification, protein turnover, chaperones	heterogeneous	heterogeneous	heterogeneous	heterogeneous	heterogeneous	heterogeneous	10.0375	10.3256	0.731471	0.321953	0.456129	0.929569	-0.288094	0.288094	non-differential
A0A0U5P4L8	Ornithine carbamoyltransferase OS=Clostridium sp. C105KSO15 GN=argF_2 PE=3 SV=1^Atr|A0A084JGY7 - [A0A0U5P4L8_9CLOT]	Ornithine carbamoyltransferase	metabolism	Amino acid transport and metabolism	heterogeneous	heterogeneous	heterogeneous	heterogeneous	heterogeneous	heterogeneous	Ident	5.56787		1.64827			Ident	Ident	Ident
A0A0U5Q0D9	Toxin-antitoxin biofilm protein TabA OS=Clostridium sp. C105KSO15 GN=tabA_3 PE=4 SV=1^Atr|A0A084JJM6 - [A0A0U5Q0D9_9CLOT]	Beta-galactosidase, beta subunit	metabolism	Carbohydrate transport and metabolism	Firmicutes	Clostridia	Clostridiales	heterogeneous	heterogeneous	heterogeneous	Ident	Ident					Ident	Ident	Ident
A0A084JLP2	3-isopropylmalate dehydrogenase OS=[Clostridium] celerecrescens GN=leuB PE=3 SV=1 - [A0A084JLP2_9FIRM]	Isocitrate/isopropylmalate dehydrogenase	metabolism	Energy production and conversion	heterogeneous	heterogeneous	heterogeneous	heterogeneous	heterogeneous	heterogeneous	Ident	Ident					Ident	Ident	Ident
A0A0U5P6R5	Citrate lyase subunit beta OS=Clostridium sp. C105KSO15 GN=citE PE=3 SV=1^Atr|A0A084JPH5 - [A0A0U5P6R5_9CLOT]	-	-	-	heterogeneous	heterogeneous	heterogeneous	heterogeneous	heterogeneous	heterogeneous	Ident	4.98108		2.8509			Ident	Ident	Ident
A0A0U5JHE3	GTP-sensing transcriptional pleiotropic repressor CodY OS=Clostridium sp. C105KSO15 GN=codY PE=3 SV=1 - [A0A0U5JHE3_9CLOT]	Pleiotropic transcriptional repressor	information storage and processing	Transcription	heterogeneous	heterogeneous	heterogeneous	heterogeneous	heterogeneous	heterogeneous	4.81738	6.43475	1.09412	0.0799781	0.0275063	0.769345	-1.61737	1.61737	1.61737
A0A084JKP5	Glucose-6-phosphate isomerase OS=[Clostridium] celerecrescens GN=pgi PE=3 SV=1 - [A0A084JKP5_9FIRM]	Glucose-6-phosphate isomerase	metabolism	Carbohydrate transport and metabolism	heterogeneous	heterogeneous	heterogeneous	heterogeneous	heterogeneous	heterogeneous	Ident	6.37373		0.606111			Ident	Ident	Ident
A0A011AFU4	Acetylglutamate kinase OS=Clostridium sp. ASBs410 GN=argB PE=3 SV=1 - [A0A011AFU4_9CLOT]	Acetylglutamate kinase	metabolism	Amino acid transport and metabolism	Firmicutes	Clostridia	Clostridiales	heterogeneous	heterogeneous	heterogeneous	Ident	Ident					Ident	Ident	Ident
A0A0U5PDN2	Putative sigma-54 modulation protein OS=Clostridium sp. C105KSO15 GN=yvyD PE=4 SV=1^Atr|A0A084JRN0 - [A0A0U5PDN2_9CLOT]	Ribosome-associated protein Y (PSrp-1)	information storage and processing	Translation, ribosomal structure and biogenesis	Firmicutes	Clostridia	Clostridiales	heterogeneous	heterogeneous	heterogeneous	Ident	Ident					Ident	Ident	Ident
Q24X00	Carbon monoxide dehydrogenase/acetyl-CoA synthase beta subunit OS=Desulfitobacterium hafniense (strain Y51) GN=DSY1653 PE=4 SV=1^Atr|B8FXA3 - [Q24X00_DESHY]	6Fe-6S prismane cluster-containing protein	metabolism	Energy production and conversion	Firmicutes	Clostridia	Clostridiales	Peptococcaceae	heterogeneous	heterogeneous	6.31565	6.72591	0.442129	0.252408	0.538467	0.929569	-0.410261	0.410261	non-differential
A0A098AYL2	Corrinoid/iron-sulfur protein large subunit OS=Desulfitobacterium hafniense GN=DPCES_1817 PE=4 SV=1^Atr|Q24X02^Atr|G9XMF8^Atr|B8FXA1 - [A0A098AYL2_DESHA]	CO dehydrogenase/acetyl-CoA synthase gamma subunit (corrinoid Fe-S protein)	metabolism	Energy production and conversion	Firmicutes	Clostridia	Clostridiales	Peptococcaceae	heterogeneous	heterogeneous	7.53876	7.91688	0.12119	0.109013	0.126804	0.867902	-0.378124	0.378124	non-differential
A0A084JK82	Ketohydroxyglutarate aldolase OS=[Clostridium] celerecrescens GN=IO98_15445 PE=4 SV=1 - [A0A084JK82_9FIRM]	2-keto-3-deoxy-6-phosphogluconate aldolase	metabolism	Carbohydrate transport and metabolism	Firmicutes	Clostridia	Clostridiales	heterogeneous	heterogeneous	heterogeneous	Ident	Ident					Ident	Ident	Ident
A0A0U5NXK5	Acetylornithine aminotransferase OS=Clostridium sp. C105KSO15 GN=argD PE=3 SV=1 - [A0A0U5NXK5_9CLOT]	Ornithine/acetylornithine aminotransferase	metabolism	Amino acid transport and metabolism	Firmicutes	Clostridia	Clostridiales	heterogeneous	heterogeneous	heterogeneous	Ident	Ident					Ident	Ident	Ident
A0A0U5JX71	50S ribosomal protein L6 OS=Clostridium sp. C105KSO15 GN=rplF PE=3 SV=1^Atr|A0A084JLT0 - [A0A0U5JX71_9CLOT]	Ribosomal protein L6P/L9E	information storage and processing	Translation, ribosomal structure and biogenesis	heterogeneous	heterogeneous	heterogeneous	heterogeneous	heterogeneous	heterogeneous	Ident	Ident					Ident	Ident	Ident
G9XMD7	Electron transfer flavoprotein OS=Desulfitobacterium hafniense DP7 GN=HMPREF0322_02123 PE=4 SV=1 - [G9XMD7_DESHA]	Electron transfer flavoprotein, beta subunit	metabolism	Energy production and conversion	Firmicutes	Clostridia	Clostridiales	heterogeneous	heterogeneous	heterogeneous	4.37605	4.60498	0.373372	0.154348	0.102822	0.862739	-0.228932	0.228932	non-differential
A0A084JGM7	Chemotaxis protein CheV OS=[Clostridium] celerecrescens GN=IO98_19240 PE=4 SV=1 - [A0A084JGM7_9FIRM]	Chemotaxis signal transduction protein	cellular processes and signaling	Cell motility	Firmicutes	Clostridia	Clostridiales	Lachnospiraceae	Lachnoclostridium	[Clostridium] celerecrescens	Ident	Ident					Ident	Ident	Ident
A0A084JR43	Pyruvate kinase OS=[Clostridium] celerecrescens GN=IO98_03145 PE=3 SV=1 - [A0A084JR43_9FIRM]	Pyruvate kinase	metabolism	Carbohydrate transport and metabolism	Firmicutes	Clostridia	Clostridiales	heterogeneous	heterogeneous	heterogeneous	Ident	Ident					Ident	Ident	Ident
A0A0B3W7H8	Formate--tetrahydrofolate ligase OS=Terrisporobacter othiniensis GN=fhs PE=3 SV=1 - [A0A0B3W7H8_9FIRM]	Formyltetrahydrofolate synthetase	metabolism	Nucleotide transport and metabolism	heterogeneous	heterogeneous	heterogeneous	heterogeneous	heterogeneous	heterogeneous	7.21634	7.16609	0.796928	1.36352	0.948438	0.999034	0.0502518	-0.0502518	non-differential
A0A084JQP0	Fructose-bisphosphate aldolase OS=[Clostridium] celerecrescens GN=IO98_04295 PE=3 SV=1 - [A0A084JQP0_9FIRM]	Fructose/tagatose bisphosphate aldolase	metabolism	Carbohydrate transport and metabolism	heterogeneous	heterogeneous	heterogeneous	heterogeneous	heterogeneous	heterogeneous	Ident	Ident					Ident	Ident	Ident
A0A011AX51	Ribosome-recycling factor OS=Clostridium sp. ASBs410 GN=frr PE=3 SV=1 - [A0A011AX51_9CLOT]	Ribosome recycling factor	information storage and processing	Translation, ribosomal structure and biogenesis	Firmicutes	Clostridia	Clostridiales	heterogeneous	heterogeneous	heterogeneous	Ident	Ident					Ident	Ident	Ident
A0A0B3W2L2	Elongation factor Tu OS=Terrisporobacter othiniensis GN=tuf PE=3 SV=1 - [A0A0B3W2L2_9FIRM]	GTPases - translation elongation factors	information storage and processing	Translation, ribosomal structure and biogenesis	heterogeneous	heterogeneous	heterogeneous	heterogeneous	heterogeneous	heterogeneous	12.1219	12.162	0.174251	0.279185	0.422666	0.929569	-0.0401016	0.0401016	non-differential
I9LK99	Methylmalonyl-CoA mutase, large subunit OS=Pelosinus fermentans B4 GN=FB4_1884 PE=4 SV=1 - [I9LK99_9FIRM]	Methylmalonyl-CoA mutase, N-terminal domain/subunit	metabolism	Lipid transport and metabolism	heterogeneous	heterogeneous	heterogeneous	heterogeneous	heterogeneous	heterogeneous	11.1555	11.1556	0.0668783	0.0770212	0.58551	0.929569	-0.000157868	0.000157868	non-differential
A0A098B1P0	Acyl-CoA dehydrogenase OS=Desulfitobacterium hafniense GN=DPCES_1884 PE=3 SV=1^Atr|Q24WT7^Atr|G9XU96^Atr|B8FXG7 - [A0A098B1P0_DESHA]	Acyl-CoA dehydrogenases	metabolism	Lipid transport and metabolism	heterogeneous	heterogeneous	heterogeneous	heterogeneous	heterogeneous	heterogeneous	7.40437	7.01037	0.861472	1.39119	0.796121	0.975942	0.394003	-0.394003	non-differential
I9NWV0	UPF0735 ACT domain-containing protein JBW_02377 OS=Pelosinus fermentans JBW45 GN=JBW_02377 PE=3 SV=1^Atr|A0A075KBT2^Atr|I8RFZ8 - [I9NWV0_9FIRM]	ACT domain-containing protein	poorly characterized	General function prediction only	Firmicutes	Negativicutes	Selenomonadales	heterogeneous	heterogeneous	heterogeneous	6.40218	6.56873	0.349496	0.320114	0.543031	0.929569	-0.16655	0.16655	non-differential
A0A084JJB9	Amino acid ABC transporter substrate-binding protein OS=[Clostridium] celerecrescens GN=IO98_16515 PE=4 SV=1 - [A0A084JJB9_9FIRM]	ABC-type branched-chain amino acid transport systems, periplasmic component	metabolism	Amino acid transport and metabolism	Firmicutes	Clostridia	Clostridiales	heterogeneous	heterogeneous	heterogeneous	4.04175	Ident	2.40046				Ident	Ident	Ident
I8RJQ2	Tyrosine recombinase XerD OS=Pelosinus fermentans B4 GN=xerD PE=3 SV=1 - [I8RJQ2_9FIRM]	Site-specific recombinase XerD	information storage and processing	Replication, recombination and repair	heterogeneous	heterogeneous	heterogeneous	heterogeneous	heterogeneous	heterogeneous	7.52979	6.79899	0.445187	1.03645	0.399296	0.929569	0.730798	-0.730798	non-differential
A0A0U5PEA9	30S ribosomal protein S13 OS=Clostridium sp. C105KSO15 GN=rpsM PE=3 SV=1^Atr|A0A084JLS1 - [A0A0U5PEA9_9CLOT]	Ribosomal protein S13	information storage and processing	Translation, ribosomal structure and biogenesis	Firmicutes	Clostridia	Clostridiales	heterogeneous	heterogeneous	heterogeneous	Ident	Ident					Ident	Ident	Ident
D9R1Y1	Single-stranded DNA-binding protein OS=Clostridium saccharolyticum (strain ATCC 35040 / DSM 2544 / NRCC 2533 / WM1) GN=Closa_0232 PE=3 SV=1 - [D9R1Y1_CLOSW]	Single-stranded DNA-binding protein	information storage and processing	Replication, recombination and repair	Firmicutes	Clostridia	Clostridiales	heterogeneous	heterogeneous	heterogeneous	Ident	Ident					Ident	Ident	Ident
A0A084JPB5	Amino acid ABC transporter substrate-binding protein OS=[Clostridium] celerecrescens GN=IO98_08755 PE=4 SV=1 - [A0A084JPB5_9FIRM]	ABC-type branched-chain amino acid transport systems, periplasmic component	metabolism	Amino acid transport and metabolism	Firmicutes	Clostridia	Clostridiales	heterogeneous	heterogeneous	heterogeneous	Ident	Ident					Ident	Ident	Ident
Q250N4	Elongation factor Tu OS=Desulfitobacterium hafniense (strain Y51) GN=tuf PE=3 SV=1^Asw|B8G1W4^Atr|A0A098AV77^Atr|G9XK08 - [EFTU_DESHY]	GTPases - translation elongation factors	information storage and processing	Translation, ribosomal structure and biogenesis	heterogeneous	heterogeneous	heterogeneous	heterogeneous	heterogeneous	heterogeneous	6.53248	6.13281	0.535	0.26611	0.856615	0.982913	0.399678	-0.399678	non-differential
A0A084JCF1	Translation initiation factor IF-3 OS=[Clostridium] celerecrescens GN=infC PE=3 SV=1 - [A0A084JCF1_9FIRM]	Translation initiation factor 3 (IF-3)	information storage and processing	Translation, ribosomal structure and biogenesis	Firmicutes	Clostridia	Clostridiales	heterogeneous	heterogeneous	heterogeneous	Ident	Ident					Ident	Ident	Ident
A0A084JPH4	Citrate lyase subunit alpha OS=[Clostridium] celerecrescens GN=IO98_05570 PE=4 SV=1 - [A0A084JPH4_9FIRM]	Citrate lyase, alpha subunit	metabolism	Energy production and conversion	Firmicutes	Clostridia	Clostridiales	heterogeneous	heterogeneous	heterogeneous	Ident	Ident					Ident	Ident	Ident
A0A084JRR3	Molybdenum ABC transporter substrate-binding protein OS=[Clostridium] celerecrescens GN=IO98_00235 PE=4 SV=1 - [A0A084JRR3_9FIRM]	ABC-type molybdate transport system, periplasmic component	metabolism	Inorganic ion transport and metabolism	Firmicutes	Clostridia	Clostridiales	heterogeneous	heterogeneous	heterogeneous	5.73097	Ident	2.9139				Ident	Ident	Ident
A0A075KEH3	Methylmalonyl-CoA mutase OS=Pelosinus sp. UFO1 GN=UFO1_2962 PE=4 SV=1 - [A0A075KEH3_9FIRM]	Methylmalonyl-CoA mutase, N-terminal domain/subunit	metabolism	Lipid transport and metabolism	heterogeneous	heterogeneous	heterogeneous	heterogeneous	heterogeneous	heterogeneous	11.1944	11.1561	0.0883526	0.0769597	0.969938	0.999034	0.0383105	-0.0383105	non-differential
I8U5A9	UPF0296 protein JBW_02070 OS=Pelosinus fermentans JBW45 GN=JBW_02070 PE=3 SV=1^Atr|A0A075KCY1^Atr|I9AYY1 - [I8U5A9_9FIRM]	Uncharacterized protein conserved in bacteria	poorly characterized	Function unknown	Firmicutes	heterogeneous	heterogeneous	heterogeneous	heterogeneous	heterogeneous	6.31274	6.1347	0.183521	0.220566	0.508686	0.929569	0.178041	-0.178041	non-differential
A0A098AXF8	Sulfite reductase, dissimilatory-type subunit alpha OS=Desulfitobacterium hafniense GN=DPCES_0414 PE=4 SV=1 - [A0A098AXF8_DESHA]	Dissimilatory sulfite reductase (desulfoviridin), alpha and beta subunits	metabolism	Energy production and conversion	Firmicutes	Clostridia	Clostridiales	heterogeneous	heterogeneous	heterogeneous	5.15628	5.40513	0.835857	0.138644	0.769168	0.965245	-0.248854	0.248854	non-differential
A0A084JGC4	5'-nucleotidase OS=[Clostridium] celerecrescens GN=IO98_19420 PE=3 SV=1 - [A0A084JGC4_9FIRM]	5'-nucleotidase/2',3'-cyclic phosphodiesterase and related esterases	metabolism	Nucleotide transport and metabolism	Firmicutes	Clostridia	Clostridiales	heterogeneous	heterogeneous	heterogeneous	Ident	Ident					Ident	Ident	Ident
A0A0U5PDS5	50S ribosomal protein L4 OS=Clostridium sp. C105KSO15 GN=rplD PE=3 SV=1^Atr|A0A084JLU4 - [A0A0U5PDS5_9CLOT]	Ribosomal protein L4	information storage and processing	Translation, ribosomal structure and biogenesis	Firmicutes	Clostridia	Clostridiales	heterogeneous	heterogeneous	heterogeneous	Ident	Ident					Ident	Ident	Ident
I9D9A7	50S ribosomal protein L5 OS=Pelosinus fermentans JBW45 GN=rplE PE=3 SV=1^Atr|I9L839 - [I9D9A7_9FIRM]	-	-	-	heterogeneous	heterogeneous	heterogeneous	heterogeneous	heterogeneous	heterogeneous	7.29818	6.58902	0.726752	1.35564	0.462081	0.929569	0.709156	-0.709156	non-differential
A0A084JPG9	Oxaloacetate decarboxylase gamma chain OS=[Clostridium] celerecrescens GN=IO98_05525 PE=3 SV=1 - [A0A084JPG9_9FIRM]	-	-	-	Firmicutes	Clostridia	Clostridiales	heterogeneous	heterogeneous	heterogeneous	Ident	Ident					Ident	Ident	Ident
A0A084JJ33	30S ribosomal protein S6 OS=[Clostridium] celerecrescens GN=rpsF PE=3 SV=1 - [A0A084JJ33_9FIRM]	Ribosomal protein S6	information storage and processing	Translation, ribosomal structure and biogenesis	Firmicutes	Clostridia	Clostridiales	heterogeneous	heterogeneous	heterogeneous	4.29954	Ident	1.57389				Ident	Ident	Ident
A0A075KDF3	30S ribosomal protein S2 OS=Pelosinus sp. UFO1 GN=rpsB PE=3 SV=1 - [A0A075KDF3_9FIRM]	Ribosomal protein S2	information storage and processing	Translation, ribosomal structure and biogenesis	Firmicutes	heterogeneous	heterogeneous	heterogeneous	heterogeneous	heterogeneous	9.94417	10.2553	0.0308056	0.0999369	0.355299	0.915749	-0.311124	0.311124	non-differential
A0A084JS69	ABC transporter substrate-binding protein OS=[Clostridium] celerecrescens GN=IO98_01095 PE=3 SV=1 - [A0A084JS69_9FIRM]	ABC-type amino acid transport/signal transduction systems, periplasmic component/domain	metabolism	Amino acid transport and metabolism	Firmicutes	Clostridia	Clostridiales	heterogeneous	heterogeneous	heterogeneous	Ident	Ident					Ident	Ident	Ident
D7CJM4	30S ribosomal protein S10 OS=Syntrophothermus lipocalidus (strain DSM 12680 / TGB-C1) GN=rpsJ PE=3 SV=1 - [D7CJM4_SYNLT]	Ribosomal protein S10	information storage and processing	Translation, ribosomal structure and biogenesis	Firmicutes	heterogeneous	heterogeneous	heterogeneous	heterogeneous	heterogeneous	5.88603	4.79192	0.324845	0.151343	0.00719232	0.466365	1.09411	-1.09411	-1.09411
A0A098B093	Electron transfer flavoprotein subunit beta OS=Desulfitobacterium hafniense GN=DPCES_1883 PE=4 SV=1^Atr|Q24WT8^Atr|G9XU97 - [A0A098B093_DESHA]	Electron transfer flavoprotein, beta subunit	metabolism	Energy production and conversion	Firmicutes	Clostridia	Clostridiales	Peptococcaceae	Desulfitobacterium	Desulfitobacterium hafniense	Ident	4.21018		0.240666			Ident	Ident	Ident
I9DIE4	50S ribosomal protein L11 OS=Pelosinus fermentans JBW45 GN=rplK PE=3 SV=1 - [I9DIE4_9FIRM]	Ribosomal protein L11	information storage and processing	Translation, ribosomal structure and biogenesis	Firmicutes	heterogeneous	heterogeneous	heterogeneous	heterogeneous	heterogeneous	10.1818	9.22918	0.221311	1.02668	0.213586	0.896267	0.952599	-0.952599	non-differential
A0A084JQA3	Ferredoxin OS=[Clostridium] celerecrescens GN=IO98_05125 PE=4 SV=1 - [A0A084JQA3_9FIRM]	Iron only hydrogenase large subunit, C-terminal domain	poorly characterized	General function prediction only	Firmicutes	Clostridia	Clostridiales	heterogeneous	heterogeneous	heterogeneous	Ident	Ident					Ident	Ident	Ident
I9NTZ9	Glutamine synthetase type III domain-containing protein OS=Pelosinus fermentans JBW45 GN=JBW_02717 PE=3 SV=1 - [I9NTZ9_9FIRM]	Uncharacterized protein related to glutamine synthetase	poorly characterized	General function prediction only	heterogeneous	heterogeneous	heterogeneous	heterogeneous	heterogeneous	heterogeneous	9.78342	9.81269	0.310349	0.0574734	0.708325	0.945183	-0.0292688	0.0292688	non-differential
A0A084JH69	Aspartokinase OS=[Clostridium] celerecrescens GN=IO98_18935 PE=3 SV=1 - [A0A084JH69_9FIRM]	Aspartokinases	metabolism	Amino acid transport and metabolism	Firmicutes	Clostridia	Clostridiales	heterogeneous	heterogeneous	heterogeneous	Ident	Ident					Ident	Ident	Ident
A0A084JLP0	Acetolactate synthase OS=[Clostridium] celerecrescens GN=IO98_12120 PE=3 SV=1 - [A0A084JLP0_9FIRM]	Thiamine pyrophosphate-requiring enzymes [acetolactate synthase, pyruvate dehydrogenase (cytochrome), glyoxylate carboligase, phosphonopyruvate decarboxylase]	metabolism	Amino acid transport and metabolism	Firmicutes	Clostridia	Clostridiales	heterogeneous	heterogeneous	heterogeneous	Ident	Ident					Ident	Ident	Ident
Q24MC7	Putative uncharacterized protein OS=Desulfitobacterium hafniense (strain Y51) GN=DSY5026 PE=4 SV=1 - [Q24MC7_DESHY]	ABC-type branched-chain amino acid transport systems, periplasmic component	metabolism	Amino acid transport and metabolism	Firmicutes	Clostridia	Clostridiales	Peptococcaceae	Desulfitobacterium	heterogeneous	4.8611	4.04641	0.219101	0.692743	0.166387	0.896267	0.814695	-0.814695	non-differential
A0A075KJE5	ATP synthase subunit beta OS=Pelosinus sp. UFO1 GN=atpD PE=3 SV=1 - [A0A075KJE5_9FIRM]	F0F1-type ATP synthase, beta subunit	metabolism	Energy production and conversion	heterogeneous	heterogeneous	heterogeneous	heterogeneous	heterogeneous	heterogeneous	8.79606	8.42857	0.182173	0.0899743	0.300489	0.896267	0.367484	-0.367484	non-differential
Q251P8	Formate--tetrahydrofolate ligase 1 OS=Desulfitobacterium hafniense (strain Y51) GN=fhs1 PE=3 SV=1^Atr|A0A098AVQ5^Atr|G9XJD2^Atr|B8FZD4 - [FTHS1_DESHY]	Formyltetrahydrofolate synthetase	metabolism	Nucleotide transport and metabolism	heterogeneous	heterogeneous	heterogeneous	heterogeneous	heterogeneous	heterogeneous	6.8991	7.0233	0.0920146	0.131419	0.58551	0.929569	-0.124194	0.124194	non-differential
T0E6M9	Methylmalonyl-CoA mutase C-terminal domain protein OS=Paeniclostridium sordellii ATCC 9714 GN=H477_1987 PE=4 SV=1 - [T0E6M9_CLOSO]	Methylmalonyl-CoA mutase, C-terminal domain/subunit (cobalamin-binding)	metabolism	Lipid transport and metabolism	heterogeneous	heterogeneous	heterogeneous	heterogeneous	heterogeneous	heterogeneous	10.0745	9.80784	0.545304	0.89145	0.910003	0.991778	0.266652	-0.266652	non-differential
A0A0U5PCP5	Phospho-2-dehydro-3-deoxyheptonate aldolase OS=Clostridium sp. C105KSO15 GN=aroF_1 PE=4 SV=1 - [A0A0U5PCP5_9CLOT]	3-deoxy-D-arabino-heptulosonate 7-phosphate (DAHP) synthase	metabolism	Amino acid transport and metabolism	heterogeneous	heterogeneous	heterogeneous	heterogeneous	heterogeneous	heterogeneous	Ident	Ident					Ident	Ident	Ident
A0A0U5PDF6	NADP-reducing hydrogenase subunit HndC OS=Clostridium sp. C105KSO15 GN=hndD PE=4 SV=1 - [A0A0U5PDF6_9CLOT]	Iron only hydrogenase large subunit, C-terminal domain	poorly characterized	General function prediction only	Firmicutes	Clostridia	Clostridiales	heterogeneous	heterogeneous	heterogeneous	Ident	Ident					Ident	Ident	Ident
A0A0U5P1A4	DNA-binding protein HU OS=Clostridium sp. C105KSO15 GN=hup PE=3 SV=1^Atr|A0A084JN98^Atr|D9R2F3^Atr|A0A010YUX0 - [A0A0U5P1A4_9CLOT]	Bacterial nucleoid DNA-binding protein	information storage and processing	Replication, recombination and repair	Firmicutes	Clostridia	Clostridiales	heterogeneous	heterogeneous	heterogeneous	Ident	n.a.					Unique for d7	Unique for d7	Ident
A0A0U5NZV5	Carbohydrate diacid regulator OS=Clostridium sp. C105KSO15 GN=cdaR_2 PE=4 SV=1^Atr|A0A084JMF9^Atr|A0A010ZCV7 - [A0A0U5NZV5_9CLOT]	-	-	-	Firmicutes	Clostridia	Clostridiales	heterogeneous	heterogeneous	heterogeneous	Ident	Ident					Ident	Ident	Ident
I9DCC7	Succinate dehydrogenase or fumarate reductase, flavoprotein subunit OS=Pelosinus fermentans JBW45 GN=JBW_01526 PE=4 SV=1 - [I9DCC7_9FIRM]	Succinate dehydrogenase/fumarate reductase, flavoprotein subunit	metabolism	Energy production and conversion	Firmicutes	heterogeneous	heterogeneous	heterogeneous	heterogeneous	heterogeneous	10.4036	9.85533	0.231966	0.918606	0.325281	0.896267	0.548238	-0.548238	non-differential
C4Z2R9	Elongation factor Tu OS=Eubacterium eligens (strain ATCC 27750 / VPI C15-48) GN=tuf PE=3 SV=1^Atr|R6AKP2 - [EFTU_EUBE2]	GTPases - translation elongation factors	information storage and processing	Translation, ribosomal structure and biogenesis	heterogeneous	heterogeneous	heterogeneous	heterogeneous	heterogeneous	heterogeneous	12.8159	13.1799	0.589001	0.423362	0.634885	0.937858	-0.363986	0.363986	non-differential
A0A084JNH5	Methyltransferase type 11 OS=[Clostridium] celerecrescens GN=IO98_06910 PE=4 SV=1 - [A0A084JNH5_9FIRM]	Methylase involved in ubiquinone/menaquinone biosynthesis	metabolism	Coenzyme transport and metabolism	Firmicutes	Clostridia	Clostridiales	heterogeneous	heterogeneous	heterogeneous	Ident	Ident					Ident	Ident	Ident
A0A084JLR0	50S ribosomal protein L13 OS=[Clostridium] celerecrescens GN=rplM PE=3 SV=1 - [A0A084JLR0_9FIRM]	Ribosomal protein L13	information storage and processing	Translation, ribosomal structure and biogenesis	Firmicutes	Clostridia	Clostridiales	heterogeneous	heterogeneous	heterogeneous	Ident	Ident					Ident	Ident	Ident
Q6V113	Dissimilatory sulfite reductase alpha subunit (Fragment) OS=Desulfotomaculum sp. MPNeg1 PE=4 SV=1 - [Q6V113_9FIRM]	Dissimilatory sulfite reductase (desulfoviridin), alpha and beta subunits	metabolism	Energy production and conversion	heterogeneous	heterogeneous	heterogeneous	heterogeneous	heterogeneous	heterogeneous	6.2728	6.38845	0.0976428	0.362848	0.669722	0.942312	-0.115648	0.115648	non-differential
I8U0P2	Stage 0 sporulation protein A homolog OS=Pelosinus fermentans JBW45 GN=JBW_02424 PE=4 SV=1^Atr|I9LDN8 - [I8U0P2_9FIRM]	Response regulators consisting of a CheY-like receiver domain and a winged-helix DNA-binding domain	cellular processes and signaling	Signal transduction mechanisms	Firmicutes	Negativicutes	Selenomonadales	Sporomusaceae	Pelosinus	heterogeneous	6.97426	6.74555	0.694413	0.868289	0.692603	0.945183	0.228712	-0.228712	non-differential
A0A101HTV0	6-phosphofructokinase OS=Pelotomaculum thermopropionicum GN=XD97_0364 PE=4 SV=1 - [A0A101HTV0_9FIRM]	6-phosphofructokinase	metabolism	Carbohydrate transport and metabolism	heterogeneous	heterogeneous	heterogeneous	heterogeneous	heterogeneous	heterogeneous	5.57365	6.15159	0.649737	0.898044	0.442031	0.929569	-0.577938	0.577938	non-differential
A0A084JI13	ABC transporter substrate-binding protein OS=[Clostridium] celerecrescens GN=IO98_18170 PE=3 SV=1 - [A0A084JI13_9FIRM]	ABC-type amino acid transport/signal transduction systems, periplasmic component/domain	metabolism	Amino acid transport and metabolism	Firmicutes	Clostridia	Clostridiales	heterogeneous	heterogeneous	heterogeneous	Ident	Ident					Ident	Ident	Ident
A0A0B3W7I7	Bifunctional acetyl-CoA decarbonylase/synthase complex subunit alpha/beta OS=Terrisporobacter othiniensis GN=QX51_03425 PE=4 SV=1 - [A0A0B3W7I7_9FIRM]	CO dehydrogenase/acetyl-CoA synthase beta subunit	metabolism	Energy production and conversion	heterogeneous	heterogeneous	heterogeneous	heterogeneous	heterogeneous	heterogeneous	5.33761	4.62442	0.854275	1.45506	0.626018	0.937808	0.713191	-0.713191	non-differential
A0A075KEP5	Succinate dehydrogenase or fumarate reductase, flavoprotein subunit OS=Pelosinus sp. UFO1 GN=UFO1_3063 PE=4 SV=1 - [A0A075KEP5_9FIRM]	Succinate dehydrogenase/fumarate reductase, flavoprotein subunit	metabolism	Energy production and conversion	Firmicutes	heterogeneous	heterogeneous	heterogeneous	heterogeneous	heterogeneous	10.4011	9.85533	0.228553	0.918606	0.325281	0.896267	0.545781	-0.545781	non-differential
G9B9D4	Translation elongation factor Tu (Fragment) OS=Staphylococcus sp. CO245 GN=tuf PE=4 SV=1 - [G9B9D4_9STAP]	GTPases - translation elongation factors	information storage and processing	Translation, ribosomal structure and biogenesis	heterogeneous	heterogeneous	heterogeneous	heterogeneous	heterogeneous	heterogeneous	9.47083	9.10473	0.261427	0.280686	0.293059	0.896267	0.366098	-0.366098	non-differential
A0A084JJG0	ABC transporter substrate-binding protein OS=[Clostridium] celerecrescens GN=IO98_16725 PE=4 SV=1 - [A0A084JJG0_9FIRM]	ABC-type Fe3+-hydroxamate transport system, periplasmic component	metabolism	Inorganic ion transport and metabolism	Firmicutes	Clostridia	Clostridiales	heterogeneous	heterogeneous	heterogeneous	Ident	Ident					Ident	Ident	Ident
A0A084JCE6	Branched-chain-amino-acid aminotransferase OS=[Clostridium] celerecrescens GN=IO98_22340 PE=3 SV=1 - [A0A084JCE6_9FIRM]	Branched-chain amino acid aminotransferase/4-amino-4-deoxychorismate lyase	metabolism	Amino acid transport and metabolism	Firmicutes	Clostridia	Clostridiales	heterogeneous	heterogeneous	heterogeneous	5.12095	5.46592	0.535104	0.579191	0.185413	0.896267	-0.344967	0.344967	non-differential
A0A140L099	Methylmalonyl-CoA mutase OS=Thermotalea metallivorans GN=scpA_2 PE=4 SV=1 - [A0A140L099_9CLOT]	Methylmalonyl-CoA mutase, N-terminal domain/subunit	metabolism	Lipid transport and metabolism	Firmicutes	heterogeneous	heterogeneous	heterogeneous	heterogeneous	heterogeneous	7.15657	6.35859	0.818322	0.961325	0.45543	0.929569	0.797976	-0.797976	non-differential
A0A075K9L9	60 kDa chaperonin OS=Pelosinus sp. UFO1 GN=groL PE=3 SV=1 - [A0A075K9L9_9FIRM]	Chaperonin GroEL (HSP60 family)	cellular processes and signaling	Posttranslational modification, protein turnover, chaperones	heterogeneous	heterogeneous	heterogeneous	heterogeneous	heterogeneous	heterogeneous	12.9708	12.9072	0.106561	0.0811568	0.58551	0.929569	0.0635443	-0.0635443	non-differential
I6HA96	Prolyl-tRNA synthetase domain protein OS=Shigella flexneri 1235-66 GN=SF123566_0397 PE=4 SV=1 - [I6HA96_SHIFL]	Prolyl-tRNA synthetase	information storage and processing	Translation, ribosomal structure and biogenesis	Proteobacteria	Gammaproteobacteria	heterogeneous	heterogeneous	heterogeneous	heterogeneous	5.98895	5.80733	0.0953443	0.117228	0.302861	0.896267	0.181621	-0.181621	non-differential
A0A140L0B2	Transcription elongation factor OS=Thermotalea metallivorans GN=greA PE=3 SV=1 - [A0A140L0B2_9CLOT]	Transcription elongation factor	information storage and processing	Transcription	Firmicutes	Clostridia	Clostridiales	heterogeneous	heterogeneous	heterogeneous	Ident	Ident					Ident	Ident	Ident
R6NSK5	30S ribosomal protein S2 OS=Clostridium sp. CAG:413 GN=rpsB PE=3 SV=1 - [R6NSK5_9CLOT]	Ribosomal protein S2	information storage and processing	Translation, ribosomal structure and biogenesis	Firmicutes	heterogeneous	heterogeneous	heterogeneous	heterogeneous	heterogeneous	7.92654	7.72498	0.343158	0.223199	0.33668	0.903119	0.201564	-0.201564	non-differential
G2ZHF6	Formyltetrahydrofolate synthetase (Fragment) OS=Terrisporobacter glycolicus GN=fhs PE=4 SV=1 - [G2ZHF6_9FIRM]	Formyltetrahydrofolate synthetase	metabolism	Nucleotide transport and metabolism	heterogeneous	heterogeneous	heterogeneous	heterogeneous	heterogeneous	heterogeneous	7.05374	7.59053	0.563995	0.139598	0.143991	0.896267	-0.536787	0.536787	non-differential
A0A075KFT8	ATP-dependent Clp protease ATP-binding subunit ClpX OS=Pelosinus sp. UFO1 GN=clpX PE=3 SV=1 - [A0A075KFT8_9FIRM]	ATP-dependent protease Clp, ATPase subunit	cellular processes and signaling	Posttranslational modification, protein turnover, chaperones	heterogeneous	heterogeneous	heterogeneous	heterogeneous	heterogeneous	heterogeneous	8.30214	7.87298	0.133681	0.465832	0.545439	0.929569	0.429164	-0.429164	non-differential
A0A075KK67	Glutamate synthase (NADPH) OS=Pelosinus sp. UFO1 GN=UFO1_4512 PE=3 SV=1 - [A0A075KK67_9FIRM]	Glutamate synthase domain 2	metabolism	Amino acid transport and metabolism	Firmicutes	heterogeneous	heterogeneous	heterogeneous	heterogeneous	heterogeneous	8.51544	8.23101	0.126775	0.0213713	0.231927	0.896267	0.284436	-0.284436	non-differential
A0A140L5F6	Elongation factor Ts OS=Thermotalea metallivorans GN=tsf PE=3 SV=1 - [A0A140L5F6_9CLOT]	Translation elongation factor Ts	information storage and processing	Translation, ribosomal structure and biogenesis	heterogeneous	heterogeneous	heterogeneous	heterogeneous	heterogeneous	heterogeneous	9.95334	9.44183	0.135426	1.09487	0.682995	0.945183	0.511517	-0.511517	non-differential
I9NTW6	Uncharacterized protein OS=Pelosinus fermentans JBW45 GN=JBW_04742 PE=4 SV=1 - [I9NTW6_9FIRM]	ABC-type branched-chain amino acid transport systems, periplasmic component	metabolism	Amino acid transport and metabolism	Firmicutes	Negativicutes	Selenomonadales	Sporomusaceae	Pelosinus	heterogeneous	9.42011	9.14085	0.306498	0.0395947	0.286116	0.896267	0.279258	-0.279258	non-differential
A0A0U5PEE1	30S ribosomal protein S19 OS=Clostridium sp. C105KSO15 GN=rpsS PE=3 SV=1^Atr|A0A084JLU1^Atr|D9QZQ7^Atr|A0A011ASM3 - [A0A0U5PEE1_9CLOT]	Ribosomal protein S19	information storage and processing	Translation, ribosomal structure and biogenesis	heterogeneous	heterogeneous	heterogeneous	heterogeneous	heterogeneous	heterogeneous	7.1872	7.21257	0.348989	0.28015	0.704169	0.945183	-0.025363	0.025363	non-differential
R1AS25	ATP synthase subunit beta OS=Caldisalinibacter kiritimatiensis GN=atpD PE=3 SV=1 - [R1AS25_9CLOT]	F0F1-type ATP synthase, beta subunit	metabolism	Energy production and conversion	heterogeneous	heterogeneous	heterogeneous	heterogeneous	heterogeneous	heterogeneous	6.25956	6.09344	0.274928	0.0863491	0.640494	0.937858	0.166122	-0.166122	non-differential
A0A084JR67	Phosphomethylpyrimidine synthase OS=[Clostridium] celerecrescens GN=thiC PE=3 SV=1 - [A0A084JR67_9FIRM]	Thiamine biosynthesis protein ThiC	metabolism	Coenzyme transport and metabolism	heterogeneous	heterogeneous	heterogeneous	heterogeneous	heterogeneous	heterogeneous	Ident	Ident					Ident	Ident	Ident
A0A0J1FNR8	10 kDa chaperonin OS=Desulfosporosinus acididurans GN=groS PE=3 SV=1 - [A0A0J1FNR8_9FIRM]	Co-chaperonin GroES (HSP10)	cellular processes and signaling	Posttranslational modification, protein turnover, chaperones	heterogeneous	heterogeneous	heterogeneous	heterogeneous	heterogeneous	heterogeneous	Ident	5.42844		0.022705			Ident	Ident	Ident
A0A0U5JTG2	Cold shock protein 2 OS=Clostridium sp. C105KSO15 GN=cspL PE=4 SV=1^Atr|A0A084JQI6^Atr|A0A010YXC7 - [A0A0U5JTG2_9CLOT]	Cold shock proteins	information storage and processing	Transcription	Firmicutes	Clostridia	Clostridiales	Clostridiaceae	Clostridium	heterogeneous	Ident	Ident					Ident	Ident	Ident
A0A084JP79	Dihydropyrimidine dehydrogenase OS=[Clostridium] celerecrescens GN=IO98_08515 PE=4 SV=1 - [A0A084JP79_9FIRM]	NADPH-dependent glutamate synthase beta chain and related oxidoreductases	metabolism	Amino acid transport and metabolism	heterogeneous	heterogeneous	heterogeneous	heterogeneous	heterogeneous	heterogeneous	7.83773	7.78642	0.37187	0.36666	0.923487	0.991778	0.0513093	-0.0513093	non-differential
B1V852	DNA gyrase, B subunit (Fragment) OS=Clostridium perfringens D str. JGS1721 GN=gyrB PE=4 SV=1 - [B1V852_CLOPF]	#N/A	#N/A	#N/A	#N/A	#N/A	#N/A	#N/A	#N/A	#N/A	7.81776	8.49571	0.236752	1.09922	0.434444	0.929569	-0.677958	0.677958	non-differential
A0A0U5JX72	50S ribosomal protein L22 OS=Clostridium sp. C105KSO15 GN=rplV PE=3 SV=1^Atr|A0A084JLU0^Atr|A0A011A606 - [A0A0U5JX72_9CLOT]	Ribosomal protein L22	information storage and processing	Translation, ribosomal structure and biogenesis	Firmicutes	Clostridia	Clostridiales	heterogeneous	heterogeneous	heterogeneous	Ident	Ident					Ident	Ident	Ident
A0A0B3VVD1	50S ribosomal protein L5 OS=Terrisporobacter othiniensis GN=rplE PE=3 SV=1 - [A0A0B3VVD1_9FIRM]	-	-	-	Firmicutes	Clostridia	Clostridiales	heterogeneous	heterogeneous	heterogeneous	7.41522	7.80737	1.7042	2.21902	0.989453	0.999034	-0.392148	0.392148	non-differential
A0A084JGC5	Aspartyl-tRNA synthetase OS=[Clostridium] celerecrescens GN=IO98_19425 PE=3 SV=1 - [A0A084JGC5_9FIRM]	Aspartyl-tRNA synthetase	information storage and processing	Translation, ribosomal structure and biogenesis	heterogeneous	heterogeneous	heterogeneous	heterogeneous	heterogeneous	heterogeneous	Ident	Ident					Ident	Ident	Ident
A4J9D6	Dissimilatory sulfite reductase alpha subunit OS=Desulfotomaculum reducens (strain MI-1) GN=Dred_3187 PE=4 SV=1 - [A4J9D6_DESRM]	Dissimilatory sulfite reductase (desulfoviridin), alpha and beta subunits	metabolism	Energy production and conversion	heterogeneous	heterogeneous	heterogeneous	heterogeneous	heterogeneous	heterogeneous	5.85827	6.55234	0.0202168	0.124847	0.000481887	0.101782	-0.694073	0.694073	0.694073
A0A0J1F8Q7	30S ribosomal protein S10 OS=Peptococcaceae bacterium CEB3 GN=rpsJ PE=3 SV=1 - [A0A0J1F8Q7_9FIRM]	Ribosomal protein S10	information storage and processing	Translation, ribosomal structure and biogenesis	heterogeneous	heterogeneous	heterogeneous	heterogeneous	heterogeneous	heterogeneous	9.12593	8.63061	0.391225	0.473972	0.375872	0.929569	0.495321	-0.495321	non-differential
A0A0M3DH49	Elongation factor Tu OS=Paraclostridium benzoelyticum GN=tuf PE=3 SV=1 - [A0A0M3DH49_9FIRM]	GTPases - translation elongation factors	information storage and processing	Translation, ribosomal structure and biogenesis	heterogeneous	heterogeneous	heterogeneous	heterogeneous	heterogeneous	heterogeneous	12.2506	12.2063	0.20098	0.293206	0.911622	0.991778	0.0443396	-0.0443396	non-differential
A0A0U5P6S8	PTS HPr component phosphorylation site OS=Clostridium sp. C105KSO15 GN=BN3590_02529 PE=4 SV=1^Atr|A0A084JM51^Atr|D9R675^Atr|A0A011A325 - [A0A0U5P6S8_9CLOT]	Phosphotransferase system, HPr-related proteins	metabolism	Carbohydrate transport and metabolism	Firmicutes	Clostridia	Clostridiales	heterogeneous	heterogeneous	heterogeneous	Ident	n.a.					Unique for d7	Unique for d7	Ident
A0A084JQ52	Isocitrate dehydrogenase [NADP] OS=[Clostridium] celerecrescens GN=IO98_04825 PE=3 SV=1 - [A0A084JQ52_9FIRM]	Isocitrate dehydrogenases	metabolism	Energy production and conversion	Firmicutes	Clostridia	Clostridiales	heterogeneous	heterogeneous	heterogeneous	Ident	Ident					Ident	Ident	Ident
A0A0U5P6N5	50S ribosomal protein L14 OS=Clostridium sp. C105KSO15 GN=rplN PE=3 SV=1^Atr|A0A084JLT5 - [A0A0U5P6N5_9CLOT]	Ribosomal protein L14	information storage and processing	Translation, ribosomal structure and biogenesis	Firmicutes	Clostridia	Clostridiales	heterogeneous	heterogeneous	heterogeneous	8.73428	8.66847	0.0995383	0.222514	0.858257	0.982913	0.0658136	-0.0658136	non-differential
R6QVD5	50S ribosomal protein L14 OS=Butyrivibrio sp. CAG:318 GN=rplN PE=3 SV=1 - [R6QVD5_9FIRM]	Ribosomal protein L14	information storage and processing	Translation, ribosomal structure and biogenesis	Firmicutes	Clostridia	Clostridiales	heterogeneous	heterogeneous	heterogeneous	8.7247	8.42318	0.437912	0.595691	0.688	0.945183	0.301522	-0.301522	non-differential
B0THD7	30S ribosomal protein S2 OS=Heliobacterium modesticaldum (strain ATCC 51547 / Ice1) GN=rpsB PE=3 SV=1 - [RS2_HELMI]	Ribosomal protein S2	information storage and processing	Translation, ribosomal structure and biogenesis	Firmicutes	heterogeneous	heterogeneous	heterogeneous	heterogeneous	heterogeneous	9.51227	9.63558	0.00962425	0.0545569	0.186031	0.896267	-0.123305	0.123305	non-differential
A0A140L516	Glutamate dehydrogenase OS=Thermotalea metallivorans GN=gdh PE=3 SV=1 - [A0A140L516_9CLOT]	Glutamate dehydrogenase/leucine dehydrogenase	metabolism	Amino acid transport and metabolism	heterogeneous	heterogeneous	heterogeneous	heterogeneous	heterogeneous	heterogeneous	8.57814	8.82484	0.310821	0.339736	0.432671	0.929569	-0.246707	0.246707	non-differential
A0A0C5QEI8	Elongation factor Tu OS=Pelosinus fermentans JBW45 GN=tuf PE=3 SV=1 - [A0A0C5QEI8_9FIRM]	GTPases - translation elongation factors	information storage and processing	Translation, ribosomal structure and biogenesis	Firmicutes	heterogeneous	heterogeneous	heterogeneous	heterogeneous	heterogeneous	10.3325	10.1201	0.313762	0.071495	0.128314	0.873383	0.212368	-0.212368	non-differential
A0A0P9N042	Elongation factor Tu (Fragment) OS=Pseudomonas syringae pv. castaneae GN=ALO79_02298 PE=4 SV=1 - [A0A0P9N042_PSESX]	GTPases - translation elongation factors	information storage and processing	Translation, ribosomal structure and biogenesis	heterogeneous	heterogeneous	heterogeneous	heterogeneous	heterogeneous	heterogeneous	8.25484	8.29175	0.456189	0.839053	0.725201	0.954537	-0.0369009	0.0369009	non-differential
F3IMW1	Uncharacterized protein (Fragment) OS=Pseudomonas amygdali pv. lachrymans str. M302278 GN=PLA106_20488 PE=4 SV=1 - [F3IMW1_PSEAV]	Methyl-accepting chemotaxis protein	cellular processes and signaling	Cell motility	heterogeneous	heterogeneous	heterogeneous	heterogeneous	heterogeneous	heterogeneous	7.1633	7.29409	0.439085	0.865232	0.668371	0.942143	-0.130791	0.130791	non-differential
A0A0B3W7I2	Dihydrolipoyl dehydrogenase OS=Terrisporobacter othiniensis GN=QX51_03400 PE=4 SV=1 - [A0A0B3W7I2_9FIRM]	Pyruvate/2-oxoglutarate dehydrogenase complex, dihydrolipoamide dehydrogenase (E3) component, and related enzymes	metabolism	Energy production and conversion	Firmicutes	Clostridia	Clostridiales	heterogeneous	heterogeneous	heterogeneous	3.48952	5.2291	0.756933	0.23619	0.0349166	0.769345	-1.73958	1.73958	1.73958
A0A0U5P3M1	Uncharacterized protein OS=Clostridium sp. C105KSO15 GN=BN3590_02286 PE=4 SV=1^Atr|A0A084JCI9^Atr|D9R7G1^Atr|A0A011A8F3 - [A0A0U5P3M1_9CLOT]	Uncharacterized protein conserved in bacteria	poorly characterized	Function unknown	Firmicutes	Clostridia	Clostridiales	Clostridiaceae	Clostridium	Clostridium sp. C105KSO15	n.a.	Ident					Unique for d14	Unique for d14	Ident
A0A084JQN8	Threonine synthase OS=[Clostridium] celerecrescens GN=IO98_04285 PE=4 SV=1 - [A0A084JQN8_9FIRM]	Threonine synthase	metabolism	Amino acid transport and metabolism	Firmicutes	Clostridia	Clostridiales	heterogeneous	heterogeneous	heterogeneous	Ident	Ident					Ident	Ident	Ident
A0A075KCR5	Histone family protein DNA-binding protein OS=Pelosinus sp. UFO1 GN=UFO1_0472 PE=3 SV=1 - [A0A075KCR5_9FIRM]	Bacterial nucleoid DNA-binding protein	information storage and processing	Replication, recombination and repair	Firmicutes	Negativicutes	Selenomonadales	Sporomusaceae	Pelosinus	heterogeneous	9.7146	9.6077	0.272321	0.27851	0.576359	0.929569	0.1069	-0.1069	non-differential
A0A084JLT8	50S ribosomal protein L16 OS=[Clostridium] celerecrescens GN=rplP PE=3 SV=1 - [A0A084JLT8_9FIRM]	Ribosomal protein L16/L10E	information storage and processing	Translation, ribosomal structure and biogenesis	Firmicutes	Clostridia	Clostridiales	heterogeneous	heterogeneous	heterogeneous	Ident	Ident					Ident	Ident	Ident
A0A084JPG0	Uncharacterized protein OS=[Clostridium] celerecrescens GN=IO98_05475 PE=4 SV=1 - [A0A084JPG0_9FIRM]	-	-	-	Firmicutes	Clostridia	Clostridiales	heterogeneous	heterogeneous	heterogeneous	Ident	Ident					Ident	Ident	Ident
A0A011A1V0	Cell wall-binding repeat-containing protein OS=Clostridium sp. ASBs410 GN=K413DRAFT_1529 PE=4 SV=1 - [A0A011A1V0_9CLOT]	FOG: Glucan-binding domain (YG repeat)	poorly characterized	General function prediction only	Firmicutes	Clostridia	Clostridiales	Clostridiaceae	Clostridium	Clostridium sp. ASBs410	7.4477	8.45514	2.52226	2.42244	0.730844	0.955584	-1.00744	1.00744	non-differential
A0A075K930	DNA-directed RNA polymerase subunit alpha OS=Pelosinus sp. UFO1 GN=rpoA PE=3 SV=1 - [A0A075K930_9FIRM]	DNA-directed RNA polymerase, alpha subunit/40 kD subunit	information storage and processing	Transcription	heterogeneous	heterogeneous	heterogeneous	heterogeneous	heterogeneous	heterogeneous	8.97953	9.61317	0.508275	0.36179	0.397134	0.929569	-0.633636	0.633636	non-differential
A0A075K760	Transcriptional regulator, AbrB family OS=Pelosinus sp. UFO1 GN=UFO1_0469 PE=4 SV=1 - [A0A075K760_9FIRM]	Regulators of stationary/sporulation gene expression	information storage and processing	Transcription	Firmicutes	heterogeneous	heterogeneous	heterogeneous	heterogeneous	heterogeneous	7.85786	7.90375	0.707049	0.467228	0.973362	0.999034	-0.0458852	0.0458852	non-differential
A0A011A7G5	ATP-dependent 6-phosphofructokinase OS=Clostridium sp. ASBs410 GN=pfkA PE=3 SV=1 - [A0A011A7G5_9CLOT]	6-phosphofructokinase	metabolism	Carbohydrate transport and metabolism	heterogeneous	heterogeneous	heterogeneous	heterogeneous	heterogeneous	heterogeneous	Ident	Ident					Ident	Ident	Ident
I8RJU8	Transcription termination/antitermination protein NusA OS=Pelosinus fermentans B4 GN=nusA PE=3 SV=1 - [I8RJU8_9FIRM]	Transcription elongation factor	information storage and processing	Transcription	heterogeneous	heterogeneous	heterogeneous	heterogeneous	heterogeneous	heterogeneous	8.05386	8.30468	0.282515	0.100849	0.596688	0.929569	-0.250815	0.250815	non-differential
I8U5A4	S-adenosylmethionine synthase OS=Pelosinus fermentans JBW45 GN=metK PE=3 SV=1^Atr|I8RF59 - [I8U5A4_9FIRM]	S-adenosylmethionine synthetase	metabolism	Coenzyme transport and metabolism	heterogeneous	heterogeneous	heterogeneous	heterogeneous	heterogeneous	heterogeneous	9.16952	9.10821	0.229909	0.218038	0.293059	0.896267	0.0613082	-0.0613082	non-differential
A0A098B2G7	Aldehyde oxidoreductase OS=Desulfitobacterium hafniense GN=AT727_15905 PE=4 SV=1^Atr|Q24W16 - [A0A098B2G7_DESHA]	Aerobic-type carbon monoxide dehydrogenase, large subunit CoxL/CutL homologs	metabolism	Energy production and conversion	heterogeneous	heterogeneous	heterogeneous	heterogeneous	heterogeneous	heterogeneous	5.15485	5.55271	0.381408	0.0939557	0.266379	0.896267	-0.397858	0.397858	non-differential
A0A0B3WUV3	Acetyl-CoA synthase subunit gamma OS=Terrisporobacter othiniensis GN=QX51_03415 PE=4 SV=1 - [A0A0B3WUV3_9FIRM]	CO dehydrogenase/acetyl-CoA synthase gamma subunit (corrinoid Fe-S protein)	metabolism	Energy production and conversion	Firmicutes	Clostridia	heterogeneous	heterogeneous	heterogeneous	heterogeneous	6.76643	5.5743	0.0448576	2.19788	0.46949	0.929569	1.19213	-1.19213	non-differential
I9L9Q5	Site-determining protein OS=Pelosinus fermentans B4 GN=FB4_4382 PE=3 SV=1 - [I9L9Q5_9FIRM]	Septum formation inhibitor-activating ATPase	cellular processes and signaling	Cell cycle control, cell division, chromosome partitioning	heterogeneous	heterogeneous	heterogeneous	heterogeneous	heterogeneous	heterogeneous	5.02646	4.97041	1.04346	0.0165672	0.917754	0.991778	0.0560458	-0.0560458	non-differential
A4J7L8	ATP-dependent Clp protease ATP-binding subunit ClpX OS=Desulfotomaculum reducens (strain MI-1) GN=clpX PE=3 SV=1 - [A4J7L8_DESRM]	ATP-dependent protease Clp, ATPase subunit	cellular processes and signaling	Posttranslational modification, protein turnover, chaperones	heterogeneous	heterogeneous	heterogeneous	heterogeneous	heterogeneous	heterogeneous	7.31622	7.15293	0.0642589	0.11427	0.195345	0.896267	0.163298	-0.163298	non-differential
A0A140L2L1	Elongation factor G OS=Thermotalea metallivorans GN=fusA_1 PE=3 SV=1 - [A0A140L2L1_9CLOT]	Translation elongation factors (GTPases)	information storage and processing	Translation, ribosomal structure and biogenesis	heterogeneous	heterogeneous	heterogeneous	heterogeneous	heterogeneous	heterogeneous	10.103	10.421	0.0195696	0.0737438	0.125917	0.867902	-0.31802	0.31802	non-differential
R7QYY0	Uracil phosphoribosyltransferase OS=Roseburia sp. CAG:182 GN=upp PE=3 SV=1 - [R7QYY0_9FIRM]	Uracil phosphoribosyltransferase	metabolism	Nucleotide transport and metabolism	Firmicutes	Clostridia	heterogeneous	heterogeneous	heterogeneous	heterogeneous	4.48621	4.66216	0.379552	0.295665	0.623347	0.937241	-0.17595	0.17595	non-differential
J5WRB9	Elongation factor Tu OS=Peptostreptococcaceae bacterium OBRC8 GN=tuf PE=3 SV=1 - [J5WRB9_9FIRM]	GTPases - translation elongation factors	information storage and processing	Translation, ribosomal structure and biogenesis	heterogeneous	heterogeneous	heterogeneous	heterogeneous	heterogeneous	heterogeneous	12.1163	12.1579	0.189327	0.288188	0.422666	0.929569	-0.041684	0.041684	non-differential
U2R6B9	3-isopropylmalate dehydratase small subunit domain protein (Fragment) OS=Oscillibacter sp. KLE 1745 GN=HMPREF1546_01704 PE=4 SV=1 - [U2R6B9_9FIRM]	3-isopropylmalate dehydratase small subunit	metabolism	Amino acid transport and metabolism	Firmicutes	heterogeneous	heterogeneous	heterogeneous	heterogeneous	heterogeneous	Ident	n.a.					Unique for d7	Unique for d7	Ident
A0A0A2THY5	Molecular chaperone GroEL (Fragment) OS=Desulfosporosinus sp. Tol-M GN=groEL PE=4 SV=1 - [A0A0A2THY5_9FIRM]	#N/A	#N/A	#N/A	#N/A	#N/A	#N/A	#N/A	#N/A	#N/A	6.98521	7.15783	0.332701	0.615676	0.441517	0.929569	-0.172616	0.172616	non-differential
I8U0D4	Elongation factor Ts OS=Pelosinus fermentans JBW45 GN=tsf PE=3 SV=1^Atr|I9LCV9 - [I8U0D4_9FIRM]	Translation elongation factor Ts	information storage and processing	Translation, ribosomal structure and biogenesis	heterogeneous	heterogeneous	heterogeneous	heterogeneous	heterogeneous	heterogeneous	11.1449	11.0109	0.326513	0.225691	0.482111	0.929569	0.134	-0.134	non-differential
Q6V7J3	3,5-dichlorophenol reductive dehalogenase OS=Desulfitobacterium hafniense GN=cprA5 PE=4 SV=1 - [Q6V7J3_DESHA]	-	-	-	Firmicutes	Clostridia	Clostridiales	Peptococcaceae	heterogeneous	heterogeneous	n.a.	6.18119		0.511828	0.0636026	0.769345	Unique for d14	Unique for d14	non-differential
R6HV88	Elongation factor Tu OS=Ruminococcus sp. CAG:177 GN=tuf PE=3 SV=1 - [R6HV88_9FIRM]	#N/A	#N/A	#N/A	#N/A	#N/A	#N/A	#N/A	#N/A	#N/A	12.2941	12.323	0.463256	0.557303	0.954493	0.999034	-0.0289241	0.0289241	non-differential
A0A011AW20	Redox-sensing transcriptional repressor Rex OS=Clostridium sp. ASBs410 GN=rex PE=3 SV=1 - [A0A011AW20_9CLOT]	AT-rich DNA-binding protein	poorly characterized	General function prediction only	Firmicutes	Clostridia	Clostridiales	heterogeneous	heterogeneous	heterogeneous	Ident	Ident					Ident	Ident	Ident
A0A0U5JKB8	ATP synthase subunit alpha OS=Clostridium sp. C105KSO15 GN=atpA_1 PE=3 SV=1^Atr|A0A084JFQ8 - [A0A0U5JKB8_9CLOT]	F0F1-type ATP synthase, alpha subunit	metabolism	Energy production and conversion	heterogeneous	heterogeneous	heterogeneous	heterogeneous	heterogeneous	heterogeneous	8.59417	8.55922	0.366565	0.322716	0.982748	0.999034	0.0349573	-0.0349573	non-differential
I8RJJ5	RNA-binding protein Hfq OS=Pelosinus fermentans B4 GN=hfq PE=3 SV=1 - [I8RJJ5_9FIRM]	Uncharacterized host factor I protein	poorly characterized	General function prediction only	Firmicutes	Negativicutes	Selenomonadales	Sporomusaceae	Pelosinus	Pelosinus fermentans	3.05014	4.37198	1.01461	0.265375	0.470275	0.929569	-1.32183	1.32183	non-differential
R5ZSC1	30S ribosomal protein S3 OS=Eubacterium eligens CAG:72 GN=rpsC PE=3 SV=1^Atr|C4Z2T6 - [R5ZSC1_9FIRM]	Ribosomal protein S3	information storage and processing	Translation, ribosomal structure and biogenesis	heterogeneous	heterogeneous	heterogeneous	heterogeneous	heterogeneous	heterogeneous	5.64694	5.57664	0.432205	2.06642	0.97305	0.999034	0.070299	-0.070299	non-differential
A0A084JRK5	Nitroreductase OS=[Clostridium] celerecrescens GN=IO98_02635 PE=4 SV=1 - [A0A084JRK5_9FIRM]	Predicted oxidoreductase related to nitroreductase	poorly characterized	General function prediction only	Firmicutes	Clostridia	Clostridiales	heterogeneous	heterogeneous	heterogeneous	Ident	Ident					Ident	Ident	Ident
U2QJ73	Glu/Leu/Phe/Val dehydrogenase, dimerization domain protein (Fragment) OS=Oscillibacter sp. KLE 1745 GN=HMPREF1546_04192 PE=4 SV=1 - [U2QJ73_9FIRM]	#N/A	#N/A	#N/A	#N/A	#N/A	#N/A	#N/A	#N/A	#N/A	8.76361	9.3046	0.645102	0.363292	0.151175	0.896267	-0.540993	0.540993	non-differential
A0A084JGP2	Chemotaxis protein CheA OS=[Clostridium] celerecrescens GN=IO98_19345 PE=4 SV=1 - [A0A084JGP2_9FIRM]	Chemotaxis protein histidine kinase and related kinases	cellular processes and signaling	Cell motility	Firmicutes	Clostridia	Clostridiales	heterogeneous	heterogeneous	heterogeneous	Ident	Ident					Ident	Ident	Ident
R7AI16	60 kDa chaperonin OS=Clostridium sp. CAG:299 GN=groL PE=3 SV=1 - [R7AI16_9CLOT]	#N/A	#N/A	#N/A	#N/A	#N/A	#N/A	#N/A	#N/A	#N/A	7.03104	8.19106	1.52079	0.53323	0.270901	0.896267	-1.16002	1.16002	non-differential
A0A084JQP1	Glutamine synthetase OS=[Clostridium] celerecrescens GN=IO98_04300 PE=3 SV=1 - [A0A084JQP1_9FIRM]	Uncharacterized protein related to glutamine synthetase	poorly characterized	General function prediction only	Firmicutes	Clostridia	Clostridiales	heterogeneous	heterogeneous	heterogeneous	9.30166	9.22752	0.827591	0.613712	0.923823	0.991778	0.0741481	-0.0741481	non-differential
A0A0U5PBR6	Histidinol dehydrogenase OS=Clostridium sp. C105KSO15 GN=hisD PE=3 SV=1 - [A0A0U5PBR6_9CLOT]	Histidinol dehydrogenase	metabolism	Amino acid transport and metabolism	Firmicutes	Clostridia	heterogeneous	heterogeneous	heterogeneous	heterogeneous	Ident	Ident					Ident	Ident	Ident
R6QFR7	Glyceraldehyde-3-phosphate dehydrogenase OS=Eubacterium sp. CAG:274 GN=BN582_00996 PE=3 SV=1 - [R6QFR7_9FIRM]	Glyceraldehyde-3-phosphate dehydrogenase/erythrose-4-phosphate dehydrogenase	metabolism	Carbohydrate transport and metabolism	heterogeneous	heterogeneous	heterogeneous	heterogeneous	heterogeneous	heterogeneous	7.39421	7.22575	1.89734	1.88215	0.869265	0.982913	0.168467	-0.168467	non-differential
A0A0U5JQF4	Glycerol dehydrogenase OS=Clostridium sp. C105KSO15 GN=dhaD PE=4 SV=1 - [A0A0U5JQF4_9CLOT]	Glycerol dehydrogenase and related enzymes	metabolism	Energy production and conversion	heterogeneous	heterogeneous	heterogeneous	heterogeneous	heterogeneous	heterogeneous	Ident	Ident					Ident	Ident	Ident
C9KJS5	60 kDa chaperonin OS=Mitsuokella multacida DSM 20544 GN=groL PE=3 SV=1 - [C9KJS5_9FIRM]	Chaperonin GroEL (HSP60 family)	cellular processes and signaling	Posttranslational modification, protein turnover, chaperones	heterogeneous	heterogeneous	heterogeneous	heterogeneous	heterogeneous	heterogeneous	12.8126	12.8006	0.112591	0.0869054	0.588879	0.929569	0.0119706	-0.0119706	non-differential
A0A084JJN9	Phenylalanine--tRNA ligase beta subunit OS=[Clostridium] celerecrescens GN=pheT PE=3 SV=1 - [A0A084JJN9_9FIRM]	Phenylalanyl-tRNA synthetase beta subunit	information storage and processing	Translation, ribosomal structure and biogenesis	Firmicutes	Clostridia	Clostridiales	heterogeneous	heterogeneous	heterogeneous	Ident	Ident					Ident	Ident	Ident
I4JF76	Elongation factor Tu (Fragment) OS=Pseudomonas stutzeri TS44 GN=YO5_11877 PE=3 SV=1 - [I4JF76_PSEST]	GTPases - translation elongation factors	information storage and processing	Translation, ribosomal structure and biogenesis	heterogeneous	heterogeneous	heterogeneous	heterogeneous	heterogeneous	heterogeneous	7.8481	8.54574	0.170357	0.685412	0.126427	0.867902	-0.697638	0.697638	non-differential
B8G1X8	50S ribosomal protein L5 OS=Desulfitobacterium hafniense (strain DCB-2 / DSM 10664) GN=rplE PE=3 SV=1^Atr|G9XJZ4 - [RL5_DESHD]	Ribosomal protein L5	information storage and processing	Translation, ribosomal structure and biogenesis	heterogeneous	heterogeneous	heterogeneous	heterogeneous	heterogeneous	heterogeneous	5.37768	4.61148	1.10473	1.80636	0.573051	0.929569	0.766205	-0.766205	non-differential
A0A084JN14	LacI family transcriptional regulator OS=[Clostridium] celerecrescens GN=IO98_10430 PE=4 SV=1 - [A0A084JN14_9FIRM]	ABC-type sugar transport system, periplasmic component	metabolism	Carbohydrate transport and metabolism	Firmicutes	Clostridia	Clostridiales	heterogeneous	heterogeneous	heterogeneous	Ident	Ident					Ident	Ident	Ident
A0A096BKH8	60 kDa chaperonin OS=Caloranaerobacter azorensis H53214 GN=groL PE=3 SV=1 - [A0A096BKH8_9CLOT]	Chaperonin GroEL (HSP60 family)	cellular processes and signaling	Posttranslational modification, protein turnover, chaperones	heterogeneous	heterogeneous	heterogeneous	heterogeneous	heterogeneous	heterogeneous	11.485	11.6983	0.116453	0.0737734	0.304246	0.896267	-0.213366	0.213366	non-differential
C9KPB3	30S ribosomal protein S3 OS=Mitsuokella multacida DSM 20544 GN=rpsC PE=3 SV=1 - [C9KPB3_9FIRM]	Ribosomal protein S3	information storage and processing	Translation, ribosomal structure and biogenesis	heterogeneous	heterogeneous	heterogeneous	heterogeneous	heterogeneous	heterogeneous	11.6665	10.4012	0.116801	0.992494	0.114598	0.862739	1.26537	-1.26537	non-differential
I7LJ78	30S ribosomal protein S2 OS=Caloramator australicus RC3 GN=rpsB PE=3 SV=1 - [I7LJ78_9CLOT]	Ribosomal protein S2	information storage and processing	Translation, ribosomal structure and biogenesis	heterogeneous	heterogeneous	heterogeneous	heterogeneous	heterogeneous	heterogeneous	8.28294	8.27173	0.340019	0.279801	0.957367	0.999034	0.0112145	-0.0112145	non-differential
R5ZZ75	Elongation factor G OS=Eubacterium eligens CAG:72 GN=BN765_00702 PE=4 SV=1 - [R5ZZ75_9FIRM]	Translation elongation factors (GTPases)	information storage and processing	Translation, ribosomal structure and biogenesis	heterogeneous	heterogeneous	heterogeneous	heterogeneous	heterogeneous	heterogeneous	8.08936	7.79813	0.182218	0.365928	0.462655	0.929569	0.291224	-0.291224	non-differential
A0A0F2PII5	ATP-dependent Clp protease ATP-binding subunit ClpX OS=Peptococcaceae bacterium BRH_c8a GN=clpX PE=3 SV=1 - [A0A0F2PII5_9FIRM]	ATP-dependent protease Clp, ATPase subunit	cellular processes and signaling	Posttranslational modification, protein turnover, chaperones	heterogeneous	heterogeneous	heterogeneous	heterogeneous	heterogeneous	heterogeneous	7.45568	7.25817	0.183047	0.0406231	0.0967484	0.862739	0.197513	-0.197513	non-differential
A0A0L6VYL0	30S ribosomal protein S15 OS=Thermincola ferriacetica GN=rpsO PE=3 SV=1 - [A0A0L6VYL0_9FIRM]	Ribosomal protein S15P/S13E	information storage and processing	Translation, ribosomal structure and biogenesis	Firmicutes	Clostridia	Clostridiales	Peptococcaceae	Thermincola	heterogeneous	7.71178	6.91549	0.414932	0.586048	0.202685	0.896267	0.796292	-0.796292	non-differential
A0A0B3VZT4	Acetyl-CoA synthase subunit delta OS=Terrisporobacter othiniensis GN=QX51_03410 PE=4 SV=1 - [A0A0B3VZT4_9FIRM]	CO dehydrogenase/acetyl-CoA synthase delta subunit (corrinoid Fe-S protein)	metabolism	Energy production and conversion	Firmicutes	Clostridia	Clostridiales	heterogeneous	heterogeneous	heterogeneous	5.84588	7.48582	0.845231	0.596205	0.0897076	0.839494	-1.63994	1.63994	non-differential
A0A098B5K2	60 kDa chaperonin OS=Desulfitobacterium hafniense GN=groL PE=3 SV=1 - [A0A098B5K2_DESHA]	Chaperonin GroEL (HSP60 family)	cellular processes and signaling	Posttranslational modification, protein turnover, chaperones	heterogeneous	heterogeneous	heterogeneous	heterogeneous	heterogeneous	heterogeneous	5.05169	6.28817	0.771397	0.309141	0.140625	0.896267	-1.23649	1.23649	non-differential
R5MJ02	50S ribosomal protein L11 OS=Eubacterium sp. CAG:180 GN=rplK PE=3 SV=1 - [R5MJ02_9FIRM]	Ribosomal protein L11	information storage and processing	Translation, ribosomal structure and biogenesis	heterogeneous	heterogeneous	heterogeneous	heterogeneous	heterogeneous	heterogeneous	Ident	Ident					Ident	Ident	Ident
A0A140L4Z6	10 kDa chaperonin OS=Thermotalea metallivorans GN=groS PE=3 SV=1 - [A0A140L4Z6_9CLOT]	Co-chaperonin GroES (HSP10)	cellular processes and signaling	Posttranslational modification, protein turnover, chaperones	Firmicutes	Clostridia	Clostridiales	Clostridiaceae	Thermotalea	Thermotalea metallivorans	n.a.	3.07146		1.32086			Unique for d14	Unique for d14	non-differential
E6SKT1	ATP-dependent Clp protease ATP-binding subunit ClpX OS=Thermaerobacter marianensis (strain ATCC 700841 / DSM 12885 / JCM 10246 / 7p75a) GN=clpX PE=3 SV=1 - [E6SKT1_THEM7]	ATP-dependent protease Clp, ATPase subunit	cellular processes and signaling	Posttranslational modification, protein turnover, chaperones	heterogeneous	heterogeneous	heterogeneous	heterogeneous	heterogeneous	heterogeneous	8.34358	8.1119	0.0848608	0.291782	0.541662	0.929569	0.231673	-0.231673	non-differential
A0A0U5P377	GMP synthase [glutamine-hydrolyzing] OS=Clostridium sp. C105KSO15 GN=guaA PE=3 SV=1 - [A0A0U5P377_9CLOT]	GMP synthase, PP-ATPase domain/subunit	metabolism	Nucleotide transport and metabolism	Firmicutes	heterogeneous	heterogeneous	heterogeneous	heterogeneous	heterogeneous	Ident	Ident					Ident	Ident	Ident
I9NLE1	Outer membrane efflux protein OS=Pelosinus fermentans JBW45 GN=JBW_04231 PE=4 SV=1 - [I9NLE1_9FIRM]	Outer membrane protein	cellular processes and signaling	Cell wall/membrane/envelope biogenesis	Firmicutes	Negativicutes	Selenomonadales	Sporomusaceae	Pelosinus	Pelosinus fermentans	Ident	6.73639		0.0494446			Ident	Ident	Ident
A0A011ABJ4	Amino acid/amide ABC transporter substrate-binding protein, HAAT family OS=Clostridium sp. ASBs410 GN=K413DRAFT_4985 PE=4 SV=1 - [A0A011ABJ4_9CLOT]	ABC-type branched-chain amino acid transport systems, periplasmic component	metabolism	Amino acid transport and metabolism	Firmicutes	Clostridia	Clostridiales	heterogeneous	heterogeneous	heterogeneous	Ident	Ident					Ident	Ident	Ident
C8VWY0	Electron transfer flavoprotein alpha subunit OS=Desulfotomaculum acetoxidans (strain ATCC 49208 / DSM 771 / VKM B-1644) GN=Dtox_1699 PE=4 SV=1 - [C8VWY0_DESAS]	Electron transfer flavoprotein, alpha subunit	metabolism	Energy production and conversion	Firmicutes	Clostridia	Clostridiales	Peptococcaceae	heterogeneous	heterogeneous	5.78491	6.14704	0.348362	0.0208278	0.000551988	0.101782	-0.362125	0.362125	0.362125
B0A6C1	50S ribosomal protein L5 OS=Intestinibacter bartlettii DSM 16795 GN=rplE PE=3 SV=1^Atr|W1ULY6^Atr|R5X4G3 - [B0A6C1_9FIRM]	Ribosomal protein L5	information storage and processing	Translation, ribosomal structure and biogenesis	heterogeneous	heterogeneous	heterogeneous	heterogeneous	heterogeneous	heterogeneous	10.2502	8.99536	0.310998	1.29085	0.251727	0.896267	1.25488	-1.25488	non-differential
A0A075K7Q2	Argininosuccinate synthase OS=Pelosinus sp. UFO1 GN=argG PE=3 SV=1 - [A0A075K7Q2_9FIRM]	Argininosuccinate synthase	metabolism	Amino acid transport and metabolism	heterogeneous	heterogeneous	heterogeneous	heterogeneous	heterogeneous	heterogeneous	8.55559	8.85577	0.228625	0.172983	0.573793	0.929569	-0.300174	0.300174	non-differential
A0A117M327	Elongation factor Ts OS=Pelotomaculum thermopropionicum GN=tsf PE=3 SV=1 - [A0A117M327_9FIRM]	Translation elongation factor Ts	information storage and processing	Translation, ribosomal structure and biogenesis	heterogeneous	heterogeneous	heterogeneous	heterogeneous	heterogeneous	heterogeneous	8.30627	7.99966	0.875662	0.332797	0.807995	0.976745	0.306607	-0.306607	non-differential
A0A084JC89	Glyceraldehyde-3-phosphate dehydrogenase OS=Clostridium sulfidigenes GN=IO99_08820 PE=3 SV=1 - [A0A084JC89_9CLOT]	Glyceraldehyde-3-phosphate dehydrogenase/erythrose-4-phosphate dehydrogenase	metabolism	Carbohydrate transport and metabolism	heterogeneous	heterogeneous	heterogeneous	heterogeneous	heterogeneous	heterogeneous	11.599	11.8765	0.314287	0.273445	0.408856	0.929569	-0.277504	0.277504	non-differential
A0A084JH11	Inosine-5'-monophosphate dehydrogenase OS=[Clostridium] celerecrescens GN=guaB PE=3 SV=1 - [A0A084JH11_9FIRM]	IMP dehydrogenase/GMP reductase	metabolism	Nucleotide transport and metabolism	heterogeneous	heterogeneous	heterogeneous	heterogeneous	heterogeneous	heterogeneous	9.60417	9.84017	0.188414	0.287994	0.355299	0.915749	-0.235994	0.235994	non-differential
A0A0U5P9C8	Uncharacterized protein OS=Clostridium sp. C105KSO15 GN=BN3590_03274 PE=4 SV=1^Atr|A0A084JDV8 - [A0A0U5P9C8_9CLOT]	-	-	-	Firmicutes	Clostridia	Clostridiales	heterogeneous	heterogeneous	heterogeneous	Ident	Ident					Ident	Ident	Ident
A0A011A115	Dissimilatory sulfite reductase (Desulfoviridin), alpha/beta subunit OS=Clostridium sp. ASBs410 GN=K413DRAFT_1296 PE=4 SV=1 - [A0A011A115_9CLOT]	Dissimilatory sulfite reductase (desulfoviridin), alpha and beta subunits	metabolism	Energy production and conversion	Firmicutes	Clostridia	Clostridiales	heterogeneous	heterogeneous	heterogeneous	Ident	Ident					Ident	Ident	Ident
A0A0F0CBN4	Glycerol kinase OS=Clostridium sp. FS41 GN=glpK_3 PE=3 SV=1^Atr|G5HSF3 - [A0A0F0CBN4_9CLOT]	#N/A	#N/A	#N/A	#N/A	#N/A	#N/A	#N/A	#N/A	#N/A	9.32395	9.3989	0.652891	0.798546	0.889703	0.989425	-0.0749489	0.0749489	non-differential
A0A084JSE9	Polyribonucleotide nucleotidyltransferase OS=[Clostridium] celerecrescens GN=pnp PE=3 SV=1 - [A0A084JSE9_9FIRM]	Polyribonucleotide nucleotidyltransferase (polynucleotide phosphorylase)	information storage and processing	Translation, ribosomal structure and biogenesis	heterogeneous	heterogeneous	heterogeneous	heterogeneous	heterogeneous	heterogeneous	Ident	Ident					Ident	Ident	Ident
A0A096DN24	ATP synthase subunit beta OS=Caloranaerobacter azorensis H53214 GN=atpD PE=3 SV=1 - [A0A096DN24_9CLOT]	#N/A	#N/A	#N/A	#N/A	#N/A	#N/A	#N/A	#N/A	#N/A	6.29335	6.39813	0.219158	0.261133	0.839196	0.982863	-0.104783	0.104783	non-differential
A0A0A1SD16	30S ribosomal protein S7 OS=Clostridium sordellii GN=rpsG PE=3 SV=1^Atr|A0A0J0TV50 - [A0A0A1SD16_CLOSO]	Ribosomal protein S7	information storage and processing	Translation, ribosomal structure and biogenesis	Firmicutes	heterogeneous	heterogeneous	heterogeneous	heterogeneous	heterogeneous	9.44837	9.23541	0.187928	0.593835	0.962089	0.999034	0.212963	-0.212963	non-differential
A0A084JRC7	ABC transporter substrate-binding protein OS=[Clostridium] celerecrescens GN=IO98_02165 PE=4 SV=1 - [A0A084JRC7_9FIRM]	ABC-type sugar transport system, periplasmic component	metabolism	Carbohydrate transport and metabolism	Firmicutes	Clostridia	Clostridiales	heterogeneous	heterogeneous	heterogeneous	Ident	Ident					Ident	Ident	Ident
A0A075KAM9	Glutamine synthetase type III domain-containing protein OS=Pelosinus sp. UFO1 GN=UFO1_1649 PE=3 SV=1 - [A0A075KAM9_9FIRM]	Uncharacterized protein related to glutamine synthetase	poorly characterized	General function prediction only	heterogeneous	heterogeneous	heterogeneous	heterogeneous	heterogeneous	heterogeneous	9.94546	9.84952	0.159742	0.0700615	0.708325	0.945183	0.0959373	-0.0959373	non-differential
A0A075KB67	ATP phosphoribosyltransferase OS=Pelosinus sp. UFO1 GN=hisG PE=3 SV=1 - [A0A075KB67_9FIRM]	ATP phosphoribosyltransferase	metabolism	Amino acid transport and metabolism	Firmicutes	Negativicutes	Selenomonadales	Sporomusaceae	Pelosinus	heterogeneous	Ident	3.24353		0.586333			Ident	Ident	Ident
A0A098AWK9	ABC transporter substrate-binding protein OS=Desulfitobacterium hafniense GN=AT727_17220 PE=4 SV=1^Atr|Q250K1 - [A0A098AWK9_DESHA]	ABC-type dipeptide transport system, periplasmic component	metabolism	Amino acid transport and metabolism	Firmicutes	heterogeneous	heterogeneous	heterogeneous	heterogeneous	heterogeneous	5.07819	5.75489	0.2813	0.29735	0.220291	0.896267	-0.676692	0.676692	non-differential
R6TGC9	Electron transfer flavoprotein beta subunit OS=Oscillibacter sp. CAG:155 GN=BN503_00391 PE=4 SV=1 - [R6TGC9_9FIRM]	Electron transfer flavoprotein, beta subunit	metabolism	Energy production and conversion	heterogeneous	heterogeneous	heterogeneous	heterogeneous	heterogeneous	heterogeneous	8.60685	7.61003	0.0826746	1.81088	0.457013	0.929569	0.996821	-0.996821	non-differential
A0A084JR69	Tryptophan synthase beta chain OS=[Clostridium] celerecrescens GN=trpB PE=3 SV=1 - [A0A084JR69_9FIRM]	Tryptophan synthase beta chain	metabolism	Amino acid transport and metabolism	heterogeneous	heterogeneous	heterogeneous	heterogeneous	heterogeneous	heterogeneous	Ident	Ident					Ident	Ident	Ident
R5JX29	UDP-N-acetylglucosamine 2-epimerase OS=Bacteroides eggerthii CAG:109 GN=BN464_00946 PE=3 SV=1 - [R5JX29_9BACE]	UDP-N-acetylglucosamine 2-epimerase	cellular processes and signaling	Cell wall/membrane/envelope biogenesis	heterogeneous	heterogeneous	heterogeneous	heterogeneous	heterogeneous	heterogeneous	7.74685	7.36234	0.253822	0.0640898	0.203959	0.896267	0.384503	-0.384503	non-differential
A0A084JK96	Electron transport complex subunit C OS=[Clostridium] celerecrescens GN=IO98_15520 PE=3 SV=1 - [A0A084JK96_9FIRM]	Predicted NADH:ubiquinone oxidoreductase, subunit RnfC	metabolism	Energy production and conversion	Firmicutes	Clostridia	Clostridiales	heterogeneous	heterogeneous	heterogeneous	Ident	Ident					Ident	Ident	Ident
A0A084JNR0	5-methyltetrahydropteroyltriglutamate--homocysteine methyltransferase OS=[Clostridium] celerecrescens GN=IO98_07415 PE=4 SV=1 - [A0A084JNR0_9FIRM]	Methionine synthase II (cobalamin-independent)	metabolism	Amino acid transport and metabolism	Firmicutes	Clostridia	Clostridiales	heterogeneous	heterogeneous	heterogeneous	Ident	Ident					Ident	Ident	Ident
A0A084JM87	2,3-bisphosphoglycerate-independent phosphoglycerate mutase OS=[Clostridium] celerecrescens GN=gpmI PE=3 SV=1 - [A0A084JM87_9FIRM]	Phosphoglyceromutase	metabolism	Carbohydrate transport and metabolism	Firmicutes	Clostridia	Clostridiales	heterogeneous	heterogeneous	heterogeneous	Ident	Ident					Ident	Ident	Ident
A0A084JH85	Ferritin (Fragment) OS=[Clostridium] celerecrescens GN=IO98_19030 PE=3 SV=1 - [A0A084JH85_9FIRM]	Ferritin-like protein	metabolism	Inorganic ion transport and metabolism	Firmicutes	Clostridia	Clostridiales	heterogeneous	heterogeneous	heterogeneous	Ident	Ident					Ident	Ident	Ident
A0A098B027	Carbon monoxide dehydrogenase/acetyl-CoA synthase subunit alpha OS=Desulfitobacterium hafniense GN=DPCES_1818 PE=4 SV=1^Atr|G9XMF9^Atr|B8FXA2 - [A0A098B027_DESHA]	CO dehydrogenase/acetyl-CoA synthase beta subunit	metabolism	Energy production and conversion	Firmicutes	Clostridia	heterogeneous	heterogeneous	heterogeneous	heterogeneous	6.13635	6.05836	0.308568	0.566509	0.942168	0.996353	0.0779895	-0.0779895	non-differential
A0A011A4C3	Glucose-1-phosphate adenylyltransferase OS=Clostridium sp. ASBs410 GN=glgC PE=3 SV=1 - [A0A011A4C3_9CLOT]	ADP-glucose pyrophosphorylase	metabolism	Carbohydrate transport and metabolism	heterogeneous	heterogeneous	heterogeneous	heterogeneous	heterogeneous	heterogeneous	Ident	Ident					Ident	Ident	Ident
A0A075KFJ4	Cell shape determining protein, MreB/Mrl family OS=Pelosinus sp. UFO1 GN=UFO1_2944 PE=4 SV=1 - [A0A075KFJ4_9FIRM]	Actin-like ATPase involved in cell morphogenesis	cellular processes and signaling	Cell cycle control, cell division, chromosome partitioning	Firmicutes	heterogeneous	heterogeneous	heterogeneous	heterogeneous	heterogeneous	6.25427	5.46564	0.336424	0.19267	0.238716	0.896267	0.78862	-0.78862	non-differential
A0A0U5NYI9	Glutamine transport ATP-binding protein GlnQ OS=Clostridium sp. C105KSO15 GN=glnQ_2 PE=4 SV=1^Atr|A0A084JFW2 - [A0A0U5NYI9_9CLOT]	ABC-type polar amino acid transport system, ATPase component	metabolism	Amino acid transport and metabolism	heterogeneous	heterogeneous	heterogeneous	heterogeneous	heterogeneous	heterogeneous	Ident	Ident					Ident	Ident	Ident
Q8R964	Glyceraldehyde-3-phosphate dehydrogenase OS=Caldanaerobacter subterraneus subsp. tengcongensis (strain DSM 15242 / JCM 11007 / NBRC 100824 / MB4) GN=GapA PE=3 SV=1 - [Q8R964_CALS4]	Glyceraldehyde-3-phosphate dehydrogenase/erythrose-4-phosphate dehydrogenase	metabolism	Carbohydrate transport and metabolism	heterogeneous	heterogeneous	heterogeneous	heterogeneous	heterogeneous	heterogeneous	10.5746	10.8011	0.37916	0.0896777	0.642162	0.937858	-0.22649	0.22649	non-differential
A4J5F1	Electron transfer flavoprotein, alpha subunit OS=Desulfotomaculum reducens (strain MI-1) GN=Dred_1779 PE=4 SV=1 - [A4J5F1_DESRM]	Electron transfer flavoprotein, alpha subunit	metabolism	Energy production and conversion	Firmicutes	Clostridia	Clostridiales	Peptococcaceae	heterogeneous	heterogeneous	4.82971	5.02516	1.68237	1.39671	0.843604	0.982913	-0.19545	0.19545	non-differential
A0A075KF36	ABC-type transporter, periplasmic subunit family 3 OS=Pelosinus sp. UFO1 GN=UFO1_2814 PE=3 SV=1 - [A0A075KF36_9FIRM]	ABC-type amino acid transport/signal transduction systems, periplasmic component/domain	metabolism	Amino acid transport and metabolism	Firmicutes	Negativicutes	Selenomonadales	Sporomusaceae	Pelosinus	Pelosinus sp. UFO1	7.41435	6.70625	0.211574	0.234117	0.110818	0.862739	0.708101	-0.708101	non-differential
A0A098AW07	Sulfite reductase, dissimilatory-type subunit beta OS=Desulfitobacterium hafniense GN=DPCES_0415 PE=4 SV=1 - [A0A098AW07_DESHA]	Dissimilatory sulfite reductase (desulfoviridin), alpha and beta subunits	metabolism	Energy production and conversion	Firmicutes	Clostridia	Clostridiales	Peptococcaceae	Desulfitobacterium	heterogeneous	5.78001	6.33396	0.247589	0.351863	0.118993	0.862739	-0.553947	0.553947	non-differential
I9NS85	Ribonuclease Y OS=Pelosinus fermentans JBW45 GN=rny PE=3 SV=1^Atr|I8RG47 - [I9NS85_9FIRM]	-	-	-	heterogeneous	heterogeneous	heterogeneous	heterogeneous	heterogeneous	heterogeneous	9.5353	8.74895	0.285038	0.614674	0.317978	0.896267	0.786351	-0.786351	non-differential
A0A143Y0B4	60 kDa chaperonin OS=Clostridiales bacterium CHKCI001 GN=groL PE=3 SV=1 - [A0A143Y0B4_9FIRM]	Chaperonin GroEL (HSP60 family)	cellular processes and signaling	Posttranslational modification, protein turnover, chaperones	heterogeneous	heterogeneous	heterogeneous	heterogeneous	heterogeneous	heterogeneous	Ident	4.1686		3.73762			Ident	Ident	Ident
I8RE47	Peptidyl-prolyl cis-trans isomerase OS=Pelosinus fermentans B4 GN=FB4_4352 PE=3 SV=1 - [I8RE47_9FIRM]	Peptidyl-prolyl cis-trans isomerase (rotamase) - cyclophilin family	cellular processes and signaling	Posttranslational modification, protein turnover, chaperones	Firmicutes	Negativicutes	Selenomonadales	Sporomusaceae	Pelosinus	Pelosinus fermentans	5.77131	4.56394	0.415337	1.00545	0.164434	0.896267	1.20738	-1.20738	non-differential
N1ZLJ9	50S ribosomal protein L5 OS=Clostridium sp. ASF356 GN=rplE PE=3 SV=1 - [N1ZLJ9_9CLOT]	Ribosomal protein L5	information storage and processing	Translation, ribosomal structure and biogenesis	heterogeneous	heterogeneous	heterogeneous	heterogeneous	heterogeneous	heterogeneous	6.97858	7.20862	0.715141	0.885804	0.676722	0.944171	-0.230042	0.230042	non-differential
W0E8P0	DNA-directed RNA polymerase subunit beta OS=Desulfitobacterium metallireducens DSM 15288 GN=rpoB PE=3 SV=1 - [W0E8P0_9FIRM]	DNA-directed RNA polymerase, beta subunit/140 kD subunit	information storage and processing	Transcription	heterogeneous	heterogeneous	heterogeneous	heterogeneous	heterogeneous	heterogeneous	10.0463	9.95772	0.0689988	0.155094	0.110759	0.862739	0.0885959	-0.0885959	non-differential
A0A084JDD4	Phosphate acetyltransferase OS=[Clostridium] celerecrescens GN=IO98_21830 PE=4 SV=1 - [A0A084JDD4_9FIRM]	Phosphotransacetylase	metabolism	Energy production and conversion	Firmicutes	Clostridia	Clostridiales	heterogeneous	heterogeneous	heterogeneous	Ident	Ident					Ident	Ident	Ident
A0A0J1I8T6	50S ribosomal protein L19 OS=Peptococcaceae bacterium CEB3 GN=rplS PE=3 SV=1 - [A0A0J1I8T6_9FIRM]	Ribosomal protein L19	information storage and processing	Translation, ribosomal structure and biogenesis	Firmicutes	Clostridia	Clostridiales	heterogeneous	heterogeneous	heterogeneous	9.28371	n.a.	1.79904				Unique for d7	Unique for d7	non-differential
A0A075KD95	Flagellar basal-body rod protein FlgC OS=Pelosinus sp. UFO1 GN=UFO1_2584 PE=3 SV=1 - [A0A075KD95_9FIRM]	Flagellar basal body rod protein	cellular processes and signaling	Cell motility	Firmicutes	heterogeneous	heterogeneous	heterogeneous	heterogeneous	heterogeneous	n.a.	4.42758		1.15835			Unique for d14	Unique for d14	non-differential
H1LUK9	Uncharacterized protein OS=Lachnospiraceae bacterium oral taxon 082 str. F0431 GN=HMPREF9099_01143 PE=4 SV=1 - [H1LUK9_9FIRM]	ABC-type branched-chain amino acid transport systems, ATPase component	metabolism	Amino acid transport and metabolism	Firmicutes	Clostridia	Clostridiales	heterogeneous	heterogeneous	heterogeneous	Ident	n.a.					Unique for d7	Unique for d7	Ident
G9YX52	30S ribosomal protein S2 OS=Flavonifractor plautii ATCC 29863 GN=rpsB PE=3 SV=1 - [G9YX52_9FIRM]	Ribosomal protein S2	information storage and processing	Translation, ribosomal structure and biogenesis	heterogeneous	heterogeneous	heterogeneous	heterogeneous	heterogeneous	heterogeneous	8.09445	8.21427	0.574267	0.245989	0.784863	0.969861	-0.119822	0.119822	non-differential
A0A140L5F5	30S ribosomal protein S2 OS=Thermotalea metallivorans GN=rpsB PE=3 SV=1 - [A0A140L5F5_9CLOT]	Ribosomal protein S2	information storage and processing	Translation, ribosomal structure and biogenesis	Firmicutes	heterogeneous	heterogeneous	heterogeneous	heterogeneous	heterogeneous	8.10075	7.91363	0.501062	0.344507	0.750333	0.959928	0.187124	-0.187124	non-differential
A0A084JN26	ABC transporter substrate-binding protein OS=[Clostridium] celerecrescens GN=IO98_10505 PE=4 SV=1 - [A0A084JN26_9FIRM]	ABC-type amino acid transport/signal transduction systems, periplasmic component/domain	metabolism	Amino acid transport and metabolism	Firmicutes	Clostridia	Clostridiales	heterogeneous	heterogeneous	heterogeneous	Ident	Ident					Ident	Ident	Ident
A0A084JH83	ABC transporter substrate-binding protein OS=[Clostridium] celerecrescens GN=IO98_19020 PE=4 SV=1 - [A0A084JH83_9FIRM]	ABC-type sugar transport system, periplasmic component	metabolism	Carbohydrate transport and metabolism	Firmicutes	Clostridia	Clostridiales	heterogeneous	heterogeneous	heterogeneous	Ident	Ident					Ident	Ident	Ident
A0A140L4Z5	60 kDa chaperonin OS=Thermotalea metallivorans GN=groL_2 PE=3 SV=1 - [A0A140L4Z5_9CLOT]	#N/A	#N/A	#N/A	#N/A	#N/A	#N/A	#N/A	#N/A	#N/A	12.6314	12.6645	0.0602325	0.0854479	0.30615	0.896267	-0.0331589	0.0331589	non-differential
I9L6T1	ATP synthase subunit alpha OS=Pelosinus fermentans B4 GN=atpA PE=3 SV=1 - [I9L6T1_9FIRM]	F0F1-type ATP synthase, alpha subunit	metabolism	Energy production and conversion	heterogeneous	heterogeneous	heterogeneous	heterogeneous	heterogeneous	heterogeneous	8.20076	8.55672	0.356616	0.0835525	0.472321	0.929569	-0.355962	0.355962	non-differential
I9D9B0	30S ribosomal protein S5 OS=Pelosinus fermentans JBW45 GN=rpsE PE=3 SV=1^Atr|A0A075K7J5^Atr|I9L833 - [I9D9B0_9FIRM]	Ribosomal protein S5	information storage and processing	Translation, ribosomal structure and biogenesis	heterogeneous	heterogeneous	heterogeneous	heterogeneous	heterogeneous	heterogeneous	10.8604	10.8304	0.628669	0.410675	0.682565	0.945183	0.030047	-0.030047	non-differential
A0A084JR09	ABC transporter substrate-binding protein OS=[Clostridium] celerecrescens GN=IO98_02955 PE=4 SV=1 - [A0A084JR09_9FIRM]	ABC-type oligopeptide transport system, periplasmic component	metabolism	Amino acid transport and metabolism	Firmicutes	Clostridia	Clostridiales	heterogeneous	heterogeneous	heterogeneous	Ident	Ident					Ident	Ident	Ident
A0A075KEE4	Uncharacterized protein OS=Pelosinus sp. UFO1 GN=UFO1_2961 PE=4 SV=1 - [A0A075KEE4_9FIRM]	Methylmalonyl-CoA mutase, C-terminal domain/subunit (cobalamin-binding)	metabolism	Lipid transport and metabolism	heterogeneous	heterogeneous	heterogeneous	heterogeneous	heterogeneous	heterogeneous	9.71683	9.30023	0.311389	0.674877	0.5394	0.929569	0.416602	-0.416602	non-differential
I9AT05	DNA-directed RNA polymerase subunit beta OS=Pelosinus fermentans B4 GN=rpoB PE=3 SV=1 - [I9AT05_9FIRM]	DNA-directed RNA polymerase, beta subunit/140 kD subunit	information storage and processing	Transcription	heterogeneous	heterogeneous	heterogeneous	heterogeneous	heterogeneous	heterogeneous	8.34597	8.28635	0.409901	0.610318	0.772733	0.965245	0.0596182	-0.0596182	non-differential
K8EIH2	Sulfite reductase, dissimilatory-type subunit beta OS=Desulfotomaculum hydrothermale Lam5 = DSM 18033 GN=dsrB PE=4 SV=1 - [K8EIH2_9FIRM]	Dissimilatory sulfite reductase (desulfoviridin), alpha and beta subunits	metabolism	Energy production and conversion	Firmicutes	Clostridia	Clostridiales	Peptococcaceae	Desulfotomaculum	heterogeneous	4.89243	5.70829	0.141232	0.245773	0.0264444	0.769345	-0.815858	0.815858	0.815858
A0A075KAW5	Response regulator receiver and ANTAR domain protein OS=Pelosinus sp. UFO1 GN=UFO1_1282 PE=4 SV=1 - [A0A075KAW5_9FIRM]	Response regulator with putative antiterminator output domain	cellular processes and signaling	Signal transduction mechanisms	Firmicutes	Negativicutes	Selenomonadales	Sporomusaceae	Pelosinus	heterogeneous	4.80886	4.26556	1.08568	0.379787	0.379873	0.929569	0.543296	-0.543296	non-differential
A6NQT1	10 kDa chaperonin OS=Pseudoflavonifractor capillosus ATCC 29799 GN=groS PE=3 SV=1 - [A6NQT1_9FIRM]	Co-chaperonin GroES (HSP10)	cellular processes and signaling	Posttranslational modification, protein turnover, chaperones	heterogeneous	heterogeneous	heterogeneous	heterogeneous	heterogeneous	heterogeneous	Ident	5.46531		0.0595833			Ident	Ident	Ident
A0A084JJG9	ABC transporter substrate-binding protein OS=[Clostridium] celerecrescens GN=IO98_16770 PE=4 SV=1 - [A0A084JJG9_9FIRM]	ABC-type uncharacterized transport system, periplasmic component	poorly characterized	General function prediction only	Firmicutes	Clostridia	Clostridiales	heterogeneous	heterogeneous	heterogeneous	Ident	Ident					Ident	Ident	Ident
I9LDY4	Extracellular ligand-binding receptor OS=Pelosinus fermentans B4 GN=FB4_3172 PE=4 SV=1 - [I9LDY4_9FIRM]	ABC-type branched-chain amino acid transport systems, periplasmic component	metabolism	Amino acid transport and metabolism	Firmicutes	Negativicutes	Selenomonadales	Sporomusaceae	Pelosinus	Pelosinus fermentans	8.9173	9.19406	0.0922935	0.0975637	0.609818	0.929569	-0.276763	0.276763	non-differential
I8RKP0	Intracellular protease, PfpI family OS=Pelosinus fermentans B4 GN=FB4_0530 PE=4 SV=1 - [I8RKP0_9FIRM]	Putative intracellular protease/amidase	poorly characterized	General function prediction only	heterogeneous	heterogeneous	heterogeneous	heterogeneous	heterogeneous	heterogeneous	3.61701	n.a.	0.416145		0.0593464	0.769345	Unique for d7	Unique for d7	non-differential
A0A0L0W9A5	Elongation factor G OS=Clostridium purinilyticum GN=fusA PE=3 SV=1 - [A0A0L0W9A5_CLOPU]	#N/A	#N/A	#N/A	#N/A	#N/A	#N/A	#N/A	#N/A	#N/A	11.2082	11.1415	0.120061	0.225028	0.561181	0.929569	0.0667309	-0.0667309	non-differential
D9TTL5	Cysteine synthase OS=Thermoanaerobacterium thermosaccharolyticum (strain ATCC 7956 / DSM 571 / NCIB 9385 / NCA 3814) GN=Tthe_0717 PE=4 SV=1 - [D9TTL5_THETC]	Cysteine synthase	metabolism	Amino acid transport and metabolism	heterogeneous	heterogeneous	heterogeneous	heterogeneous	heterogeneous	heterogeneous	7.76502	7.26384	0.3603	0.0584982	0.0124201	0.612053	0.501178	-0.501178	-0.501178
A0A078KLP6	30S ribosomal protein S8 OS=[Clostridium] cellulosi GN=rpsH PE=3 SV=1 - [A0A078KLP6_9FIRM]	Ribosomal protein S8	information storage and processing	Translation, ribosomal structure and biogenesis	Firmicutes	Clostridia	Clostridiales	heterogeneous	heterogeneous	heterogeneous	6.30209	6.38774	0.188035	0.150265	0.672592	0.9427	-0.0856487	0.0856487	non-differential
A0A075KCU6	Adenosylhomocysteinase OS=Pelosinus sp. UFO1 GN=ahcY PE=3 SV=1 - [A0A075KCU6_9FIRM]	-	-	-	heterogeneous	heterogeneous	heterogeneous	heterogeneous	heterogeneous	heterogeneous	6.93766	7.84826	0.709151	0.352634	0.220285	0.896267	-0.910601	0.910601	non-differential
A0A011AX46	Oligopeptide/dipeptide ABC transporter, ATP-binding protein OS=Clostridium sp. ASBs410 GN=K413DRAFT_3344 PE=3 SV=1 - [A0A011AX46_9CLOT]	ABC-type dipeptide/oligopeptide/nickel transport system, ATPase component	metabolism	Amino acid transport and metabolism	heterogeneous	heterogeneous	heterogeneous	heterogeneous	heterogeneous	heterogeneous	Ident	Ident					Ident	Ident	Ident
C4GC22	50S ribosomal protein L14 OS=Shuttleworthia satelles DSM 14600 GN=rplN PE=3 SV=1^Atr|X8GXX6 - [C4GC22_9FIRM]	Ribosomal protein L14	information storage and processing	Translation, ribosomal structure and biogenesis	Firmicutes	Clostridia	Clostridiales	heterogeneous	heterogeneous	heterogeneous	4.96621	Ident	0.87677				Ident	Ident	Ident
R6P2S4	50S ribosomal protein L31 OS=Clostridium sp. CAG:413 GN=rpmE PE=3 SV=1 - [R6P2S4_9CLOT]	Ribosomal protein L31	information storage and processing	Translation, ribosomal structure and biogenesis	Firmicutes	Clostridia	Clostridiales	Clostridiaceae	Clostridium	Clostridium sp. CAG:413	Ident	n.a.					Unique for d7	Unique for d7	Ident
A0A0U5PW85	Carbamate kinase OS=Clostridium sp. C105KSO15 GN=arcC1_2 PE=3 SV=1^Atr|A0A084JGY8 - [A0A0U5PW85_9CLOT]	Carbamate kinase	metabolism	Amino acid transport and metabolism	Firmicutes	Clostridia	Clostridiales	Clostridiaceae	Clostridium	heterogeneous	Ident	Ident					Ident	Ident	Ident
A0A0B3VRZ7	Glutamate dehydrogenase OS=Terrisporobacter othiniensis GN=QX51_18555 PE=3 SV=1 - [A0A0B3VRZ7_9FIRM]	Glutamate dehydrogenase/leucine dehydrogenase	metabolism	Amino acid transport and metabolism	heterogeneous	heterogeneous	heterogeneous	heterogeneous	heterogeneous	heterogeneous	8.18151	8.37303	0.645305	0.97003	0.595972	0.929569	-0.191514	0.191514	non-differential
R6V9Q2	50S ribosomal protein L5 OS=Clostridium sp. CAG:465 GN=rplE PE=3 SV=1 - [R6V9Q2_9CLOT]	Ribosomal protein L5	information storage and processing	Translation, ribosomal structure and biogenesis	Firmicutes	Clostridia	Clostridiales	heterogeneous	heterogeneous	heterogeneous	7.30131	7.89249	0.868722	0.152503	0.452755	0.929569	-0.591186	0.591186	non-differential
I8TQI1	Succinate dehydrogenase and fumarate reductase iron-sulfur protein OS=Pelosinus fermentans JBW45 GN=JBW_01527 PE=4 SV=1 - [I8TQI1_9FIRM]	Succinate dehydrogenase/fumarate reductase, Fe-S protein subunit	metabolism	Energy production and conversion	Firmicutes	Negativicutes	Selenomonadales	heterogeneous	heterogeneous	heterogeneous	9.34632	8.51615	0.186021	0.270254	0.0516028	0.769345	0.830165	-0.830165	non-differential
A0A084JL32	Peptide ABC transporter ATP-binding protein OS=[Clostridium] celerecrescens GN=IO98_13300 PE=3 SV=1 - [A0A084JL32_9FIRM]	ABC-type oligopeptide transport system, ATPase component	metabolism	Amino acid transport and metabolism	heterogeneous	heterogeneous	heterogeneous	heterogeneous	heterogeneous	heterogeneous	Ident	Ident					Ident	Ident	Ident
A0A084JNN7	F420-0--gamma-glutamyl ligase OS=[Clostridium] celerecrescens GN=IO98_07255 PE=4 SV=1 - [A0A084JNN7_9FIRM]	Uncharacterized conserved protein	poorly characterized	Function unknown	Firmicutes	Clostridia	Clostridiales	heterogeneous	heterogeneous	heterogeneous	Ident	Ident					Ident	Ident	Ident
B7TVP6	Glutaconate-CoA transferase subunit A (Fragment) OS=Clostridium symbiosum GN=gctA PE=4 SV=1 - [B7TVP6_CLOSY]	Acyl CoA:acetate/3-ketoacid CoA transferase, alpha subunit	metabolism	Lipid transport and metabolism	Firmicutes	Clostridia	Clostridiales	heterogeneous	heterogeneous	heterogeneous	Ident	Ident					Ident	Ident	Ident
A0A084JP80	NAD-binding oxidoreductase OS=[Clostridium] celerecrescens GN=IO98_08520 PE=4 SV=1 - [A0A084JP80_9FIRM]	-	-	-	Firmicutes	Clostridia	Clostridiales	heterogeneous	heterogeneous	heterogeneous	Ident	Ident					Ident	Ident	Ident
U2EY79	Glutamate dehydrogenase OS=Clostridium sp. (strain ATCC 29733 / VPI C48-50) GN=HMPREF0262_01478 PE=3 SV=1 - [U2EY79_CLOS4]	Glutamate dehydrogenase/leucine dehydrogenase	metabolism	Amino acid transport and metabolism	heterogeneous	heterogeneous	heterogeneous	heterogeneous	heterogeneous	heterogeneous	7.93806	8.18995	0.366882	0.500415	0.584557	0.929569	-0.251895	0.251895	non-differential
A0A0U5P9W9	Formate--tetrahydrofolate ligase OS=Clostridium sp. C105KSO15 GN=fhs PE=3 SV=1 - [A0A0U5P9W9_9CLOT]	Formyltetrahydrofolate synthetase	metabolism	Nucleotide transport and metabolism	heterogeneous	heterogeneous	heterogeneous	heterogeneous	heterogeneous	heterogeneous	Ident	Ident					Ident	Ident	Ident
K8DYA6	Elongation factor Tu OS=Desulfotomaculum hydrothermale Lam5 = DSM 18033 GN=tuf PE=3 SV=1 - [K8DYA6_9FIRM]	GTPases - translation elongation factors	information storage and processing	Translation, ribosomal structure and biogenesis	heterogeneous	heterogeneous	heterogeneous	heterogeneous	heterogeneous	heterogeneous	9.77144	8.26796	0.770137	1.13466	0.174713	0.896267	1.50349	-1.50349	non-differential
A0A084JN22	ATP-dependent Clp protease proteolytic subunit OS=[Clostridium] celerecrescens GN=clpP PE=3 SV=1 - [A0A084JN22_9FIRM]	Protease subunit of ATP-dependent Clp proteases	cellular processes and signaling	Posttranslational modification, protein turnover, chaperones	Firmicutes	Clostridia	Clostridiales	heterogeneous	heterogeneous	heterogeneous	Ident	Ident					Ident	Ident	Ident
A0A0B3VNJ8	Carbon monoxide dehydrogenase OS=Terrisporobacter othiniensis GN=QX51_03420 PE=4 SV=1 - [A0A0B3VNJ8_9FIRM]	Methionine synthase I, cobalamin-binding domain	metabolism	Amino acid transport and metabolism	Firmicutes	Clostridia	Clostridiales	Peptostreptococcaceae	Terrisporobacter	Terrisporobacter othiniensis	6.87079	5.44289	0.791651	3.07731	0.516024	0.929569	1.42789	-1.42789	non-differential
Q46595	Chemoreceptor (Fragment) OS=Desulfovibrio vulgaris GN=dcrB PE=4 SV=1 - [Q46595_DESVU]	Methyl-accepting chemotaxis protein	cellular processes and signaling	Cell motility	heterogeneous	heterogeneous	heterogeneous	heterogeneous	heterogeneous	heterogeneous	8.79178	8.38739	0.284868	0.226116	0.182884	0.896267	0.404396	-0.404396	non-differential
R6NMC0	50S ribosomal protein L13 OS=Roseburia sp. CAG:45 GN=rplM PE=3 SV=1 - [R6NMC0_9FIRM]	Ribosomal protein L13	information storage and processing	Translation, ribosomal structure and biogenesis	Firmicutes	Clostridia	Clostridiales	heterogeneous	heterogeneous	heterogeneous	Ident	Ident					Ident	Ident	Ident
A0A084JFQ9	ATP synthase gamma chain OS=[Clostridium] celerecrescens GN=atpG PE=3 SV=1 - [A0A084JFQ9_9FIRM]	F0F1-type ATP synthase, gamma subunit	metabolism	Energy production and conversion	Firmicutes	Clostridia	Clostridiales	heterogeneous	heterogeneous	heterogeneous	Ident	Ident					Ident	Ident	Ident
R9LZJ6	Elongation factor Tu OS=Anaerotruncus sp. G3(2012) GN=tuf PE=3 SV=1 - [R9LZJ6_9FIRM]	#N/A	#N/A	#N/A	#N/A	#N/A	#N/A	#N/A	#N/A	#N/A	12.1139	12.1458	0.199573	0.305123	0.817742	0.976745	-0.0318332	0.0318332	non-differential
A0A140L9F2	Chemotaxis protein CheW OS=Thermotalea metallivorans GN=cheW_1 PE=4 SV=1 - [A0A140L9F2_9CLOT]	Chemotaxis signal transduction protein	cellular processes and signaling	Cell motility	Firmicutes	Clostridia	Clostridiales	Clostridiaceae	Thermotalea	Thermotalea metallivorans	3.86495	3.88971	0.516733	0.289748	0.89032	0.989425	-0.0247544	0.0247544	non-differential
A0A0U5JIH6	PTS-dependent dihydroxyacetone kinase, dihydroxyacetone-binding subunit DhaK OS=Clostridium sp. C105KSO15 GN=dhaK_1 PE=4 SV=1^Atr|A0A084JKT7 - [A0A0U5JIH6_9CLOT]	Dihydroxyacetone kinase	metabolism	Carbohydrate transport and metabolism	Firmicutes	heterogeneous	heterogeneous	heterogeneous	heterogeneous	heterogeneous	Ident	Ident					Ident	Ident	Ident
D9R7W4	Glycerol kinase OS=Clostridium saccharolyticum (strain ATCC 35040 / DSM 2544 / NRCC 2533 / WM1) GN=glpK PE=3 SV=1 - [D9R7W4_CLOSW]	#N/A	#N/A	#N/A	#N/A	#N/A	#N/A	#N/A	#N/A	#N/A	9.08145	8.66719	0.368159	0.290312	0.32836	0.896267	0.414261	-0.414261	non-differential
U2UZ58	60 kDa chaperonin OS=Mitsuokella sp. oral taxon 131 str. W9106 GN=groL PE=3 SV=1 - [U2UZ58_9FIRM]	Chaperonin GroEL (HSP60 family)	cellular processes and signaling	Posttranslational modification, protein turnover, chaperones	heterogeneous	heterogeneous	heterogeneous	heterogeneous	heterogeneous	heterogeneous	12.5828	12.6645	0.0509927	0.0854479	0.30615	0.896267	-0.0817082	0.0817082	non-differential
A0A0M2UDT1	Elongation factor Tu OS=Clostridiales bacterium PH28_bin88 GN=tuf PE=3 SV=1 - [A0A0M2UDT1_9FIRM]	GTPases - translation elongation factors	information storage and processing	Translation, ribosomal structure and biogenesis	heterogeneous	heterogeneous	heterogeneous	heterogeneous	heterogeneous	heterogeneous	9.28134	8.02912	0.423694	0.969268	0.215176	0.896267	1.25222	-1.25222	non-differential
A0A0N0P177	Elongation factor Tu (Fragment) OS=Peptoclostridium difficile GN=tuf PE=3 SV=1 - [A0A0N0P177_PEPDI]	GTPases - translation elongation factors	information storage and processing	Translation, ribosomal structure and biogenesis	heterogeneous	heterogeneous	heterogeneous	heterogeneous	heterogeneous	heterogeneous	12.1082	12.1477	0.177631	0.273655	0.422666	0.929569	-0.0394727	0.0394727	non-differential
A0A084JLN7	Uncharacterized protein OS=[Clostridium] celerecrescens GN=IO98_12105 PE=4 SV=1 - [A0A084JLN7_9FIRM]	Uncharacterized conserved protein	poorly characterized	Function unknown	Firmicutes	Clostridia	Clostridiales	heterogeneous	heterogeneous	heterogeneous	Ident	Ident					Ident	Ident	Ident
A0A150FN44	S-adenosylmethionine synthase OS=[Clostridium] paradoxum JW-YL-7 = DSM 7308 GN=JWYL7_0128 PE=3 SV=1 - [A0A150FN44_CLOPD]	#N/A	#N/A	#N/A	#N/A	#N/A	#N/A	#N/A	#N/A	#N/A	9.20117	8.93793	0.233928	0.183115	0.219553	0.896267	0.263236	-0.263236	non-differential
R6HTU6	30S ribosomal protein S8 OS=Ruminococcus sp. CAG:177 GN=rpsH PE=3 SV=1 - [R6HTU6_9FIRM]	Ribosomal protein S8	information storage and processing	Translation, ribosomal structure and biogenesis	Firmicutes	Clostridia	Clostridiales	heterogeneous	heterogeneous	heterogeneous	5.35773	5.23487	0.250569	0.422243	0.733002	0.955618	0.122861	-0.122861	non-differential
Q8XFP8	Elongation factor Tu OS=Clostridium perfringens (strain 13 / Type A) GN=tufA PE=3 SV=1^Asw|Q0TMN0^Asw|Q0SQC8^Atr|H7CZB3^Atr|B1BY79^Atr|B1RKU2^Atr|B1RBZ3^Atr|B1BJT7 - [EFTU_CLOPE]	#N/A	#N/A	#N/A	#N/A	#N/A	#N/A	#N/A	#N/A	#N/A	6.27093	6.53357	1.03125	1.04509	0.856105	0.982913	-0.262644	0.262644	non-differential
A0A0L0WDU2	60 kDa chaperonin OS=Clostridium purinilyticum GN=groL PE=3 SV=1 - [A0A0L0WDU2_CLOPU]	#N/A	#N/A	#N/A	#N/A	#N/A	#N/A	#N/A	#N/A	#N/A	4.71874	6.66913	1.38312	0.584659	0.139294	0.896267	-1.95039	1.95039	non-differential
G5I937	Glutamate dehydrogenase OS=Hungatella hathewayi WAL-18680 GN=HMPREF9473_00027 PE=3 SV=1 - [G5I937_9CLOT]	Glutamate dehydrogenase/leucine dehydrogenase	metabolism	Amino acid transport and metabolism	heterogeneous	heterogeneous	heterogeneous	heterogeneous	heterogeneous	heterogeneous	8.59442	9.02908	0.309542	0.280377	0.115929	0.862739	-0.434657	0.434657	non-differential
A0A143ZU39	Elongation factor Tu OS=Eubacteriaceae bacterium CHKCI005 GN=tuf PE=3 SV=1 - [A0A143ZU39_9FIRM]	#N/A	#N/A	#N/A	#N/A	#N/A	#N/A	#N/A	#N/A	#N/A	12.1108	12.1423	0.201277	0.307582	0.817742	0.976745	-0.0315121	0.0315121	non-differential
A0A140L6Z6	S-adenosylmethionine synthase OS=Thermotalea metallivorans GN=metK_1 PE=3 SV=1 - [A0A140L6Z6_9CLOT]	#N/A	#N/A	#N/A	#N/A	#N/A	#N/A	#N/A	#N/A	#N/A	7.4333	7.17822	0.518616	0.145674	0.318326	0.896267	0.255084	-0.255084	non-differential
A0A084JN83	S1 RNA binding domain protein OS=[Clostridium] celerecrescens GN=IO98_08830 PE=4 SV=1 - [A0A084JN83_9FIRM]	Ribosomal protein S1	information storage and processing	Translation, ribosomal structure and biogenesis	Firmicutes	Clostridia	Clostridiales	heterogeneous	heterogeneous	heterogeneous	Ident	Ident					Ident	Ident	Ident
A0A0L6W363	Glyceraldehyde-3-phosphate dehydrogenase OS=Thermincola ferriacetica GN=Tfer_1395 PE=3 SV=1 - [A0A0L6W363_9FIRM]	Glyceraldehyde-3-phosphate dehydrogenase/erythrose-4-phosphate dehydrogenase	metabolism	Carbohydrate transport and metabolism	heterogeneous	heterogeneous	heterogeneous	heterogeneous	heterogeneous	heterogeneous	12.2531	12.2722	0.228676	0.0925799	0.832095	0.980059	-0.0190775	0.0190775	non-differential
A0A0X8VDX1	Elongation factor Tu OS=[Clostridium] propionicum DSM 1682 GN=tuf PE=3 SV=1 - [A0A0X8VDX1_CLOPR]	GTPases - translation elongation factors	information storage and processing	Translation, ribosomal structure and biogenesis	heterogeneous	heterogeneous	heterogeneous	heterogeneous	heterogeneous	heterogeneous	13.1452	13.0315	0.557457	0.436394	0.901271	0.990514	0.113755	-0.113755	non-differential
A0A075K7B4	50S ribosomal protein L2 OS=Pelosinus sp. UFO1 GN=rplB PE=3 SV=1 - [A0A075K7B4_9FIRM]	Ribosomal protein L2	information storage and processing	Translation, ribosomal structure and biogenesis	heterogeneous	heterogeneous	heterogeneous	heterogeneous	heterogeneous	heterogeneous	8.71517	7.46833	1.06715	0.574235	0.254971	0.896267	1.24684	-1.24684	non-differential
A0A075KHR5	Inosine-5'-monophosphate dehydrogenase OS=Pelosinus sp. UFO1 GN=guaB PE=3 SV=1 - [A0A075KHR5_9FIRM]	IMP dehydrogenase/GMP reductase	metabolism	Nucleotide transport and metabolism	heterogeneous	heterogeneous	heterogeneous	heterogeneous	heterogeneous	heterogeneous	9.60389	9.73227	0.182251	0.194401	0.186031	0.896267	-0.128375	0.128375	non-differential
I8TTV2	GMP synthase [glutamine-hydrolyzing] OS=Pelosinus fermentans JBW45 GN=guaA PE=3 SV=1 - [I8TTV2_9FIRM]	GMP synthase, PP-ATPase domain/subunit	metabolism	Nucleotide transport and metabolism	heterogeneous	heterogeneous	heterogeneous	heterogeneous	heterogeneous	heterogeneous	8.18951	8.05805	0.65953	0.708952	0.979425	0.999034	0.131463	-0.131463	non-differential
A0A084JQH1	Uncharacterized protein OS=[Clostridium] celerecrescens GN=IO98_03915 PE=4 SV=1 - [A0A084JQH1_9FIRM]	FOG: Glucan-binding domain (YG repeat)	poorly characterized	General function prediction only	Firmicutes	Clostridia	Clostridiales	heterogeneous	heterogeneous	heterogeneous	7.25051	7.28369	1.45689	1.85332	0.990808	0.999034	-0.0331859	0.0331859	non-differential
U2R8F6	Electron transfer flavoprotein OS=Oscillibacter sp. KLE 1745 GN=HMPREF1546_01461 PE=4 SV=1 - [U2R8F6_9FIRM]	Electron transfer flavoprotein, beta subunit	metabolism	Energy production and conversion	heterogeneous	heterogeneous	heterogeneous	heterogeneous	heterogeneous	heterogeneous	8.62788	7.63933	0.0616454	1.83121	0.45575	0.929569	0.988551	-0.988551	non-differential
E7GR84	Glycerol kinase OS=[Clostridium] symbiosum WAL-14163 GN=glpK PE=3 SV=1 - [E7GR84_CLOSY]	Glycerol kinase	metabolism	Energy production and conversion	heterogeneous	heterogeneous	heterogeneous	heterogeneous	heterogeneous	heterogeneous	7.18163	6.94906	0.785548	0.87294	0.807232	0.976745	0.232572	-0.232572	non-differential
U2TG20	Succinate dehydrogenase iron-sulfur subunit OS=Mitsuokella sp. oral taxon 131 str. W9106 GN=HMPREF1985_00684 PE=4 SV=1 - [U2TG20_9FIRM]	Succinate dehydrogenase/fumarate reductase, Fe-S protein subunit	metabolism	Energy production and conversion	Firmicutes	Negativicutes	Selenomonadales	Selenomonadaceae	Mitsuokella	heterogeneous	7.23537	6.58704	1.27272	0.662993	0.619023	0.935749	0.648335	-0.648335	non-differential
A0A150FTF6	Glutamate dehydrogenase OS=[Clostridium] paradoxum JW-YL-7 = DSM 7308 GN=JWYL7_1385 PE=3 SV=1 - [A0A150FTF6_CLOPD]	Glutamate dehydrogenase/leucine dehydrogenase	metabolism	Amino acid transport and metabolism	heterogeneous	heterogeneous	heterogeneous	heterogeneous	heterogeneous	heterogeneous	8.5846	8.84045	0.319358	0.319024	0.432671	0.929569	-0.255855	0.255855	non-differential
A0A0U5HMJ9	Glutaconyl-CoA decarboxylase subunit gamma OS=Clostridium sp. C105KSO15 GN=gcdC PE=4 SV=1 - [A0A0U5HMJ9_9CLOT]	Acetyl/propionyl-CoA carboxylase, alpha subunit	metabolism	Lipid transport and metabolism	Firmicutes	Clostridia	heterogeneous	heterogeneous	heterogeneous	heterogeneous	Ident	7.67142		1.82809			Ident	Ident	Ident
I8TZ45	Glycine--tRNA ligase alpha subunit OS=Pelosinus fermentans JBW45 GN=glyQ PE=3 SV=1 - [I8TZ45_9FIRM]	Glycyl-tRNA synthetase, alpha subunit	information storage and processing	Translation, ribosomal structure and biogenesis	heterogeneous	heterogeneous	heterogeneous	heterogeneous	heterogeneous	heterogeneous	2.93588	6.20331	1.25016	0.373496	0.0231341	0.769345	-3.26743	3.26743	3.26743
U2UX09	ATP synthase subunit beta OS=Mitsuokella sp. oral taxon 131 str. W9106 GN=atpD PE=3 SV=1 - [U2UX09_9FIRM]	F0F1-type ATP synthase, beta subunit	metabolism	Energy production and conversion	heterogeneous	heterogeneous	heterogeneous	heterogeneous	heterogeneous	heterogeneous	8.17543	7.94377	0.171813	0.296029	0.646788	0.937858	0.231659	-0.231659	non-differential
C0D4R5	Chaperone protein DnaK OS=[Clostridium asparagiforme] DSM 15981 GN=dnaK PE=2 SV=1 - [C0D4R5_9FIRM]	#N/A	#N/A	#N/A	#N/A	#N/A	#N/A	#N/A	#N/A	#N/A	8.32572	9.10929	1.51448	1.3905	0.566739	0.929569	-0.783566	0.783566	non-differential
A0A0F2QB92	30S ribosomal protein S3 OS=Clostridiaceae bacterium BRH_c20a GN=rpsC PE=3 SV=1 - [A0A0F2QB92_9CLOT]	Ribosomal protein S3	information storage and processing	Translation, ribosomal structure and biogenesis	heterogeneous	heterogeneous	heterogeneous	heterogeneous	heterogeneous	heterogeneous	10.8744	8.63631	0.241345	1.65059	0.116331	0.862739	2.23805	-2.23805	non-differential
I9L763	DNA-directed RNA polymerase subunit beta' OS=Pelosinus fermentans B4 GN=rpoC PE=3 SV=1 - [I9L763_9FIRM]	-	-	-	heterogeneous	heterogeneous	heterogeneous	heterogeneous	heterogeneous	heterogeneous	8.58393	7.63675	0.268235	0.548122	0.0561778	0.769345	0.947179	-0.947179	non-differential
F0YUZ4	Pyruvate, phosphate dikinase OS=Clostridium sp. D5 GN=HMPREF0240_00963 PE=4 SV=1 - [F0YUZ4_9CLOT]	Phosphoenolpyruvate synthase/pyruvate phosphate dikinase	metabolism	Carbohydrate transport and metabolism	heterogeneous	heterogeneous	heterogeneous	heterogeneous	heterogeneous	heterogeneous	9.52546	9.80033	0.84961	1.00804	0.969493	0.999034	-0.274874	0.274874	non-differential
G8M1V9	ATP synthase subunit beta OS=Clostridium clariflavum (strain DSM 19732 / NBRC 101661 / EBR45) GN=atpD PE=3 SV=1 - [G8M1V9_CLOCD]	#N/A	#N/A	#N/A	#N/A	#N/A	#N/A	#N/A	#N/A	#N/A	8.18599	8.53265	0.0108119	0.290049	0.270196	0.896267	-0.346659	0.346659	non-differential
F5J011	Elongation factor Tu OS=Dysgonomonas gadei ATCC BAA-286 GN=tuf PE=3 SV=1 - [F5J011_9PORP]	GTPases - translation elongation factors	information storage and processing	Translation, ribosomal structure and biogenesis	heterogeneous	heterogeneous	heterogeneous	heterogeneous	heterogeneous	heterogeneous	12.9949	12.6369	0.502385	1.04735	0.615328	0.931773	0.358037	-0.358037	non-differential
A0A011A6Z7	Aspartate-semialdehyde dehydrogenase OS=Clostridium sp. ASBs410 GN=K413DRAFT_3406 PE=3 SV=1 - [A0A011A6Z7_9CLOT]	Aspartate-semialdehyde dehydrogenase	metabolism	Amino acid transport and metabolism	heterogeneous	heterogeneous	heterogeneous	heterogeneous	heterogeneous	heterogeneous	Ident	Ident					Ident	Ident	Ident
A0A0M2NGL1	60 kDa chaperonin OS=Catabacter hongkongensis GN=groL PE=3 SV=1 - [A0A0M2NGL1_9FIRM]	Chaperonin GroEL (HSP60 family)	cellular processes and signaling	Posttranslational modification, protein turnover, chaperones	heterogeneous	heterogeneous	heterogeneous	heterogeneous	heterogeneous	heterogeneous	7.01154	6.5643	3.43006	0.673438	0.944163	0.997606	0.447237	-0.447237	non-differential
A0A011AND1	Serine hydroxymethyltransferase OS=Clostridium sp. ASBs410 GN=glyA PE=3 SV=1 - [A0A011AND1_9CLOT]	Glycine/serine hydroxymethyltransferase	metabolism	Amino acid transport and metabolism	Firmicutes	Clostridia	Clostridiales	heterogeneous	heterogeneous	heterogeneous	Ident	Ident					Ident	Ident	Ident
D9R774	Extracellular ligand-binding receptor OS=Clostridium saccharolyticum (strain ATCC 35040 / DSM 2544 / NRCC 2533 / WM1) GN=Closa_2972 PE=4 SV=1 - [D9R774_CLOSW]	ABC-type branched-chain amino acid transport systems, periplasmic component	metabolism	Amino acid transport and metabolism	Firmicutes	Clostridia	Clostridiales	Lachnospiraceae	Lachnoclostridium	[Clostridium] saccharolyticum	Ident	Ident					Ident	Ident	Ident
A0A0U5P3R0	Xanthine phosphoribosyltransferase OS=Clostridium sp. C105KSO15 GN=xpt PE=3 SV=1^Atr|A0A084JN89 - [A0A0U5P3R0_9CLOT]	Adenine/guanine phosphoribosyltransferases and related PRPP-binding proteins	metabolism	Nucleotide transport and metabolism	Firmicutes	Clostridia	Clostridiales	Clostridiaceae	Clostridium	Clostridium sp. C105KSO15	Ident	Ident					Ident	Ident	Ident
R6M7D1	Elongation factor Tu OS=Clostridium sp. CAG:302 GN=tuf PE=3 SV=1 - [R6M7D1_9CLOT]	GTPases - translation elongation factors	information storage and processing	Translation, ribosomal structure and biogenesis	heterogeneous	heterogeneous	heterogeneous	heterogeneous	heterogeneous	heterogeneous	12.3849	12.4427	0.14491	0.341417	0.525663	0.929569	-0.0578006	0.0578006	non-differential
I9L9X0	FAD linked oxidase domain protein OS=Pelosinus fermentans B4 GN=FB4_4457 PE=4 SV=1 - [I9L9X0_9FIRM]	FAD/FMN-containing dehydrogenases	metabolism	Energy production and conversion	Firmicutes	heterogeneous	heterogeneous	heterogeneous	heterogeneous	heterogeneous	9.51257	9.17875	0.109036	0.170473	0.0893698	0.839494	0.333815	-0.333815	non-differential
A0A0L6VZG5	S-adenosylmethionine synthase OS=Thermincola ferriacetica GN=metK PE=3 SV=1 - [A0A0L6VZG5_9FIRM]	-	-	-	heterogeneous	heterogeneous	heterogeneous	heterogeneous	heterogeneous	heterogeneous	9.23384	9.04789	0.280048	0.238721	0.293059	0.896267	0.185953	-0.185953	non-differential
A0A0V8QCS6	Glycerol kinase OS=Acetivibrio ethanolgignens GN=glpK PE=3 SV=1 - [A0A0V8QCS6_9FIRM]	Glycerol kinase	metabolism	Energy production and conversion	heterogeneous	heterogeneous	heterogeneous	heterogeneous	heterogeneous	heterogeneous	9.03253	8.64476	0.4245	0.0807563	0.37246	0.929569	0.387769	-0.387769	non-differential
A0A010YX59	Saccharopine dehydrogenase-like oxidoreductase OS=Clostridium sp. ASBs410 GN=K413DRAFT_1493 PE=4 SV=1 - [A0A010YX59_9CLOT]	Saccharopine dehydrogenase and related proteins	metabolism	Amino acid transport and metabolism	heterogeneous	heterogeneous	heterogeneous	heterogeneous	heterogeneous	heterogeneous	Ident	Ident					Ident	Ident	Ident
H5XZ94	ABC-type branched-chain amino acid transport system, ATPase component OS=Desulfosporosinus youngiae DSM 17734 GN=DesyoDRAFT_4857 PE=4 SV=1 - [H5XZ94_9FIRM]	ABC-type branched-chain amino acid transport systems, ATPase component	metabolism	Amino acid transport and metabolism	Firmicutes	heterogeneous	heterogeneous	heterogeneous	heterogeneous	heterogeneous	4.42011	4.59327	0.755488	0.326299	0.701848	0.945183	-0.173164	0.173164	non-differential
A0A0L6JGS6	Elongation factor Ts OS=Pseudobacteroides cellulosolvens ATCC 35603 = DSM 2933 GN=tsf PE=3 SV=1 - [A0A0L6JGS6_9FIRM]	Translation elongation factor Ts	information storage and processing	Translation, ribosomal structure and biogenesis	heterogeneous	heterogeneous	heterogeneous	heterogeneous	heterogeneous	heterogeneous	7.7693	7.64366	0.56908	0.18199	0.88391	0.98876	0.125644	-0.125644	non-differential
Q9AF51	Dissimilatory sulfite reductase subunit B (Fragment) OS=Desulfotomaculum aeronauticum GN=dsrB PE=4 SV=1 - [Q9AF51_9FIRM]	Dissimilatory sulfite reductase (desulfoviridin), alpha and beta subunits	metabolism	Energy production and conversion	Firmicutes	Clostridia	Clostridiales	Peptococcaceae	Desulfotomaculum	heterogeneous	5.09277	5.3106	0.218432	0.269455	0.0762712	0.810053	-0.217836	0.217836	non-differential
A0A084JRC1	Oxidoreductase OS=[Clostridium] celerecrescens GN=IO98_02135 PE=4 SV=1 - [A0A084JRC1_9FIRM]	3-hydroxyisobutyrate dehydrogenase and related beta-hydroxyacid dehydrogenases	metabolism	Lipid transport and metabolism	Firmicutes	Clostridia	Clostridiales	heterogeneous	heterogeneous	heterogeneous	Ident	Ident					Ident	Ident	Ident
A0A011ATZ0	Diaminopropionate ammonia-lyase OS=Clostridium sp. ASBs410 GN=K413DRAFT_2154 PE=4 SV=1 - [A0A011ATZ0_9CLOT]	Threonine dehydratase	metabolism	Amino acid transport and metabolism	heterogeneous	heterogeneous	heterogeneous	heterogeneous	heterogeneous	heterogeneous	Ident	Ident					Ident	Ident	Ident
N9VXC3	Chaperone protein DnaK OS=Hungatella hathewayi 12489931 GN=dnaK PE=2 SV=1 - [N9VXC3_9CLOT]	#N/A	#N/A	#N/A	#N/A	#N/A	#N/A	#N/A	#N/A	#N/A	7.83469	10.5532	1.81397	0.659952	0.121579	0.862739	-2.7185	2.7185	non-differential
B0A8W0	Pterin binding enzyme OS=Intestinibacter bartlettii DSM 16795 GN=CLOBAR_01264 PE=4 SV=1^Atr|W1UGE9^Atr|R5X4N7 - [B0A8W0_9FIRM]	Methionine synthase I, cobalamin-binding domain	metabolism	Amino acid transport and metabolism	Firmicutes	Clostridia	Clostridiales	Peptostreptococcaceae	Intestinibacter	Intestinibacter bartlettii	7.19746	5.94748	0.830834	2.49047	0.54557	0.929569	1.24998	-1.24998	non-differential
I9NJ56	Translation initiation factor IF-1 OS=Pelosinus fermentans JBW45 GN=infA PE=3 SV=1^Atr|A0A075K924^Atr|I9AU93 - [I9NJ56_9FIRM]	Translation initiation factor 1 (IF-1)	information storage and processing	Translation, ribosomal structure and biogenesis	Firmicutes	Negativicutes	Selenomonadales	Sporomusaceae	Pelosinus	Pelosinus fermentans	n.a.	Ident					Unique for d14	Unique for d14	Ident
A4J274	Dissimilatory adenylylsulfate reductase alpha subunit OS=Desulfotomaculum reducens (strain MI-1) GN=Dred_0637 PE=4 SV=1 - [A4J274_DESRM]	Succinate dehydrogenase/fumarate reductase, flavoprotein subunit	metabolism	Energy production and conversion	heterogeneous	heterogeneous	heterogeneous	heterogeneous	heterogeneous	heterogeneous	6.78985	6.67162	0.195392	0.77996	0.797015	0.976066	0.118231	-0.118231	non-differential
A0A0U5PDW6	50S ribosomal protein L30 OS=Clostridium sp. C105KSO15 GN=rpmD PE=3 SV=1^Atr|A0A084JLS7^Atr|A0A010YXT8 - [A0A0U5PDW6_9CLOT]	Ribosomal protein L30/L7E	information storage and processing	Translation, ribosomal structure and biogenesis	Firmicutes	Clostridia	Clostridiales	heterogeneous	heterogeneous	heterogeneous	Ident	n.a.					Unique for d7	Unique for d7	Ident
A0A075KET2	Chaperone protein DnaK OS=Pelosinus sp. UFO1 GN=dnaK PE=2 SV=1 - [A0A075KET2_9FIRM]	Molecular chaperone	cellular processes and signaling	Posttranslational modification, protein turnover, chaperones	heterogeneous	heterogeneous	heterogeneous	heterogeneous	heterogeneous	heterogeneous	10.5541	10.6847	0.357197	0.199372	0.66143	0.937858	-0.130626	0.130626	non-differential
A0A075K7H8	Elongation factor G OS=Pelosinus sp. UFO1 GN=fusA PE=3 SV=1 - [A0A075K7H8_9FIRM]	Translation elongation factors (GTPases)	information storage and processing	Translation, ribosomal structure and biogenesis	heterogeneous	heterogeneous	heterogeneous	heterogeneous	heterogeneous	heterogeneous	11.4281	11.3655	0.122056	0.208655	0.858105	0.982913	0.0626553	-0.0626553	non-differential
A0A140L0A2	Uncharacterized protein OS=Thermotalea metallivorans GN=AN619_27340 PE=4 SV=1 - [A0A140L0A2_9CLOT]	Lactoylglutathione lyase and related lyases	metabolism	Amino acid transport and metabolism	Firmicutes	heterogeneous	heterogeneous	heterogeneous	heterogeneous	heterogeneous	9.92022	6.90946	0.12565	2.5104	0.298791	0.896267	3.01076	-3.01076	non-differential
A0A084JQB2	Purine nucleoside phosphorylase OS=[Clostridium] celerecrescens GN=IO98_05175 PE=3 SV=1 - [A0A084JQB2_9FIRM]	Purine nucleoside phosphorylase	metabolism	Nucleotide transport and metabolism	Firmicutes	Clostridia	Clostridiales	heterogeneous	heterogeneous	heterogeneous	Ident	Ident					Ident	Ident	Ident
A0A010ZAI5	Putative RNA-binding protein OS=Clostridium sp. ASBs410 GN=K413DRAFT_0958 PE=4 SV=1 - [A0A010ZAI5_9CLOT]	Predicted RNA-binding protein	poorly characterized	General function prediction only	Firmicutes	Clostridia	Clostridiales	heterogeneous	heterogeneous	heterogeneous	Ident	Ident					Ident	Ident	Ident
C9KPY2	RNA-binding protein Hfq OS=Mitsuokella multacida DSM 20544 GN=hfq PE=3 SV=1 - [C9KPY2_9FIRM]	Uncharacterized host factor I protein	poorly characterized	General function prediction only	Firmicutes	Negativicutes	Selenomonadales	Selenomonadaceae	Mitsuokella	Mitsuokella multacida	7.06684	7.49404	0.544467	0.21875	0.357461	0.917949	-0.427202	0.427202	non-differential
A0A0P8XQ04	Methylmalonyl-CoA mutase OS=Caloranaerobacter sp. TR13 GN=TR13x_09330 PE=4 SV=1 - [A0A0P8XQ04_9CLOT]	Methylmalonyl-CoA mutase, N-terminal domain/subunit	metabolism	Lipid transport and metabolism	Firmicutes	Clostridia	heterogeneous	heterogeneous	heterogeneous	heterogeneous	7.20972	7.60374	0.488913	0.449065	0.554846	0.929569	-0.394029	0.394029	non-differential
A0A084JLP1	Dihydroxy-acid dehydratase OS=[Clostridium] celerecrescens GN=ilvD PE=3 SV=1 - [A0A084JLP1_9FIRM]	Dihydroxyacid dehydratase/phosphogluconate dehydratase	metabolism	Amino acid transport and metabolism	Firmicutes	heterogeneous	heterogeneous	heterogeneous	heterogeneous	heterogeneous	Ident	Ident					Ident	Ident	Ident
E6MEE5	6,7-dimethyl-8-ribityllumazine synthase OS=Pseudoramibacter alactolyticus ATCC 23263 GN=ribH PE=3 SV=1 - [E6MEE5_9FIRM]	Riboflavin synthase beta-chain	metabolism	Coenzyme transport and metabolism	Firmicutes	Clostridia	Clostridiales	Eubacteriaceae	Pseudoramibacter	Pseudoramibacter alactolyticus	3.85252	3.14242	0.0662162	0.167949	0.0428274	0.769345	0.710101	-0.710101	-0.710101
S0J6X6	50S ribosomal protein L13 OS=Eubacterium sp. 14-2 GN=rplM PE=3 SV=1 - [S0J6X6_9FIRM]	Ribosomal protein L13	information storage and processing	Translation, ribosomal structure and biogenesis	heterogeneous	heterogeneous	heterogeneous	heterogeneous	heterogeneous	heterogeneous	9.18016	8.81223	0.278643	0.258311	0.307495	0.896267	0.367937	-0.367937	non-differential
A0A0U5P0G2	S-adenosylmethionine synthase OS=Clostridium sp. C105KSO15 GN=metK PE=3 SV=1^Atr|A0A084JFT4 - [A0A0U5P0G2_9CLOT]	S-adenosylmethionine synthetase	metabolism	Coenzyme transport and metabolism	heterogeneous	heterogeneous	heterogeneous	heterogeneous	heterogeneous	heterogeneous	9.54444	9.38978	0.366069	0.464313	0.880223	0.987128	0.15466	-0.15466	non-differential
A0A140LAU1	Pyruvate-flavodoxin oxidoreductase OS=Thermotalea metallivorans GN=por_2 PE=3 SV=1 - [A0A140LAU1_9CLOT]	Pyruvate:ferredoxin oxidoreductase and related 2-oxoacid:ferredoxin oxidoreductases, alpha subunit	metabolism	Energy production and conversion	heterogeneous	heterogeneous	heterogeneous	heterogeneous	heterogeneous	heterogeneous	10.5266	10.5975	0.119969	0.16235	0.365282	0.927892	-0.0709057	0.0709057	non-differential
A0A010YXW1	30S ribosomal protein S9 OS=Clostridium sp. ASBs410 GN=rpsI PE=3 SV=1 - [A0A010YXW1_9CLOT]	Ribosomal protein S9	information storage and processing	Translation, ribosomal structure and biogenesis	Firmicutes	Clostridia	Clostridiales	heterogeneous	heterogeneous	heterogeneous	Ident	Ident					Ident	Ident	Ident
I8U3H2	ABC-type transporter, periplasmic subunit family 3 OS=Pelosinus fermentans JBW45 GN=JBW_04095 PE=3 SV=1 - [I8U3H2_9FIRM]	ABC-type amino acid transport/signal transduction systems, periplasmic component/domain	metabolism	Amino acid transport and metabolism	Firmicutes	Negativicutes	Selenomonadales	Sporomusaceae	Pelosinus	Pelosinus fermentans	6.7657	5.99544	0.153035	0.256607	0.0820879	0.813687	0.770251	-0.770251	non-differential
A0A143XRL7	50S ribosomal protein L27 OS=Eubacteriaceae bacterium CHKCI004 GN=rpmA PE=3 SV=1 - [A0A143XRL7_9FIRM]	Ribosomal protein L27	information storage and processing	Translation, ribosomal structure and biogenesis	Firmicutes	Clostridia	Clostridiales	heterogeneous	heterogeneous	heterogeneous	Ident	Ident					Ident	Ident	Ident
A0A0E3M865	Rubrerythrin OS=Clostridium scatologenes GN=CSCA_1303 PE=4 SV=1 - [A0A0E3M865_CLOSL]	Rubrerythrin	metabolism	Energy production and conversion	Firmicutes	Clostridia	Clostridiales	heterogeneous	heterogeneous	heterogeneous	6.63871	6.21937	0.794153	0.315943	0.655935	0.937858	0.41934	-0.41934	non-differential
B8I5M9	50S ribosomal protein L1 OS=Clostridium cellulolyticum (strain ATCC 35319 / DSM 5812 / JCM 6584 / H10) GN=rplA PE=3 SV=1 - [RL1_CLOCE]	Ribosomal protein L1	information storage and processing	Translation, ribosomal structure and biogenesis	heterogeneous	heterogeneous	heterogeneous	heterogeneous	heterogeneous	heterogeneous	10.0784	8.91857	0.669138	1.50703	0.261673	0.896267	1.15984	-1.15984	non-differential
R7FPB1	50S ribosomal protein L16 OS=Eubacterium sp. CAG:841 GN=BN797_01267 PE=3 SV=1 - [R7FPB1_9FIRM]	Ribosomal protein L16/L10E	information storage and processing	Translation, ribosomal structure and biogenesis	Firmicutes	heterogeneous	heterogeneous	heterogeneous	heterogeneous	heterogeneous	6.63942	5.9383	0.609457	0.794597	0.282146	0.896267	0.701124	-0.701124	non-differential
R6CAD6	Elongation factor Tu OS=Clostridium sp. CAG:169 GN=tuf PE=3 SV=1 - [R6CAD6_9CLOT]	GTPases - translation elongation factors	information storage and processing	Translation, ribosomal structure and biogenesis	heterogeneous	heterogeneous	heterogeneous	heterogeneous	heterogeneous	heterogeneous	12.3035	12.3429	0.3247	0.300873	0.865532	0.982913	-0.039392	0.039392	non-differential
A0A084JR65	Hydroxyethylthiazole kinase OS=[Clostridium] celerecrescens GN=thiM PE=3 SV=1 - [A0A084JR65_9FIRM]	Hydroxyethylthiazole kinase, sugar kinase family	metabolism	Coenzyme transport and metabolism	Firmicutes	Clostridia	Clostridiales	heterogeneous	heterogeneous	heterogeneous	Ident	Ident					Ident	Ident	Ident
I8U0W9	30S ribosomal protein S7 OS=Pelosinus fermentans JBW45 GN=rpsG PE=3 SV=1^Atr|A0A075K7J3^Atr|I8RAW0 - [I8U0W9_9FIRM]	Ribosomal protein S7	information storage and processing	Translation, ribosomal structure and biogenesis	Firmicutes	Negativicutes	Selenomonadales	heterogeneous	heterogeneous	heterogeneous	7.39521	n.a.	1.18007		0.0636026	0.769345	Unique for d7	Unique for d7	non-differential
G8LUL9	50S ribosomal protein L1 OS=Clostridium clariflavum (strain DSM 19732 / NBRC 101661 / EBR45) GN=rplA PE=3 SV=1 - [G8LUL9_CLOCD]	Ribosomal protein L1	information storage and processing	Translation, ribosomal structure and biogenesis	heterogeneous	heterogeneous	heterogeneous	heterogeneous	heterogeneous	heterogeneous	10.1785	8.1928	1.01437	2.34581	0.333637	0.901642	1.98566	-1.98566	non-differential
V9HGW8	Flagellin OS=Clostridium sp. 7_2_43FAA GN=CSBG_02003 PE=3 SV=1 - [V9HGW8_9CLOT]	#N/A	#N/A	#N/A	#N/A	#N/A	#N/A	#N/A	#N/A	#N/A	10.5876	10.2528	0.523803	0.611649	0.425091	0.929569	0.334813	-0.334813	non-differential
A0A0W7TSJ4	Elongation factor Tu OS=Ruminococcaceae bacterium 668 GN=tuf PE=3 SV=1^Atr|A0A0D8J5Q6^Atr|G9RRQ0 - [A0A0W7TSJ4_9FIRM]	GTPases - translation elongation factors	information storage and processing	Translation, ribosomal structure and biogenesis	heterogeneous	heterogeneous	heterogeneous	heterogeneous	heterogeneous	heterogeneous	12.2997	12.3218	0.327595	0.577512	0.46742	0.929569	-0.022097	0.022097	non-differential
U5RX12	RNA polymerase sigma factor SigA OS=Clostridium autoethanogenum DSM 10061 GN=sigA PE=3 SV=1 - [U5RX12_9CLOT]	DNA-directed RNA polymerase, sigma subunit (sigma70/sigma32)	information storage and processing	Transcription	heterogeneous	heterogeneous	heterogeneous	heterogeneous	heterogeneous	heterogeneous	4.95587	3.89146	0.730371	1.49257	0.391551	0.929569	1.06441	-1.06441	non-differential
A0A166S0M8	60 kDa chaperonin OS=Clostridium ljungdahlii GN=groL PE=4 SV=1 - [A0A166S0M8_9CLOT]	Chaperonin GroEL (HSP60 family)	cellular processes and signaling	Posttranslational modification, protein turnover, chaperones	Firmicutes	Clostridia	Clostridiales	heterogeneous	heterogeneous	heterogeneous	4.92016	5.39356	0.488086	0.434831	0.436117	0.929569	-0.473405	0.473405	non-differential
A0A075K635	Uncharacterized protein OS=Pelosinus sp. UFO1 GN=UFO1_0023 PE=4 SV=1 - [A0A075K635_9FIRM]	ABC-type branched-chain amino acid transport systems, periplasmic component	metabolism	Amino acid transport and metabolism	Firmicutes	Negativicutes	Selenomonadales	Sporomusaceae	Pelosinus	Pelosinus sp. UFO1	9.14986	9.44975	0.274254	0.140856	0.493255	0.929569	-0.29989	0.29989	non-differential
A0A084JCU8	Aldehyde-alcohol dehydrogenase OS=[Clostridium] celerecrescens GN=IO98_22215 PE=3 SV=1 - [A0A084JCU8_9FIRM]	-	-	-	heterogeneous	heterogeneous	heterogeneous	heterogeneous	heterogeneous	heterogeneous	Ident	Ident					Ident	Ident	Ident
A0A084JL41	4-hydroxy-3-methylbut-2-en-1-yl diphosphate synthase (flavodoxin) OS=[Clostridium] celerecrescens GN=ispG PE=3 SV=1 - [A0A084JL41_9FIRM]	Enzyme involved in the deoxyxylulose pathway of isoprenoid biosynthesis	metabolism	Lipid transport and metabolism	heterogeneous	heterogeneous	heterogeneous	heterogeneous	heterogeneous	heterogeneous	2.55158	Ident	0.811392				Ident	Ident	Ident
A0A084JL60	Aldose 1-epimerase OS=[Clostridium] celerecrescens GN=IO98_13510 PE=3 SV=1 - [A0A084JL60_9FIRM]	Galactose mutarotase and related enzymes	metabolism	Carbohydrate transport and metabolism	Firmicutes	Clostridia	Clostridiales	heterogeneous	heterogeneous	heterogeneous	Ident	Ident					Ident	Ident	Ident
G8LUM7	Elongation factor G OS=Clostridium clariflavum (strain DSM 19732 / NBRC 101661 / EBR45) GN=fusA PE=3 SV=1 - [G8LUM7_CLOCD]	#N/A	#N/A	#N/A	#N/A	#N/A	#N/A	#N/A	#N/A	#N/A	11.3059	11.0511	0.243097	0.21251	0.298374	0.896267	0.25479	-0.25479	non-differential
I9DLJ1	Uridylate kinase OS=Pelosinus fermentans JBW45 GN=pyrH PE=3 SV=1^Atr|I8RJ58 - [I9DLJ1_9FIRM]	Uridylate kinase	metabolism	Nucleotide transport and metabolism	Firmicutes	heterogeneous	heterogeneous	heterogeneous	heterogeneous	heterogeneous	3.25754	3.16308	0.0552162	0.254802	0.586863	0.929569	0.0944647	-0.0944647	non-differential
A0A0J8D922	Fructose-bisphosphate aldolase Fba OS=Clostridium cylindrosporum DSM 605 GN=fba PE=3 SV=1 - [A0A0J8D922_CLOCY]	Fructose/tagatose bisphosphate aldolase	metabolism	Carbohydrate transport and metabolism	heterogeneous	heterogeneous	heterogeneous	heterogeneous	heterogeneous	heterogeneous	8.59241	6.96228	0.276294	0.673737	0.0886285	0.839494	1.63014	-1.63014	non-differential
A4J103	DNA-directed RNA polymerase subunit beta OS=Desulfotomaculum reducens (strain MI-1) GN=rpoB PE=3 SV=1 - [RPOB_DESRM]	DNA-directed RNA polymerase, beta subunit/140 kD subunit	information storage and processing	Transcription	heterogeneous	heterogeneous	heterogeneous	heterogeneous	heterogeneous	heterogeneous	10.0279	9.95772	0.0915137	0.155094	0.110759	0.862739	0.0701818	-0.0701818	non-differential
I8RFP1	Adenylate kinase OS=Pelosinus fermentans B4 GN=adk PE=3 SV=1 - [I8RFP1_9FIRM]	Adenylate kinase and related kinases	metabolism	Nucleotide transport and metabolism	Firmicutes	Negativicutes	Selenomonadales	Sporomusaceae	Pelosinus	heterogeneous	5.6179	5.43912	0.197246	0.186899	0.558774	0.929569	0.178783	-0.178783	non-differential
A0A101G9B4	10 kDa chaperonin OS=Desulfotomaculum sp. 46_296 GN=groS PE=3 SV=1 - [A0A101G9B4_9FIRM]	Co-chaperonin GroES (HSP10)	cellular processes and signaling	Posttranslational modification, protein turnover, chaperones	Firmicutes	Clostridia	Clostridiales	Peptococcaceae	Desulfotomaculum	heterogeneous	Ident	Ident					Ident	Ident	Ident
A0A101J2J2	NADH-dependent dehydrogenase OS=Proteiniphilum sp. 51_7 GN=XE13_1137 PE=4 SV=1 - [A0A101J2J2_9PORP]	Predicted dehydrogenases and related proteins	poorly characterized	General function prediction only	Bacteroidetes	Bacteroidia	Bacteroidales	Porphyromonadaceae	heterogeneous	heterogeneous	3.38871	3.38091	0.639164	0.413262	0.878367	0.987128	0.00780139	-0.00780139	non-differential
A4KAM6	Flagellin (Fragment) OS=Clostridium botulinum PE=3 SV=1 - [A4KAM6_CLOBO]	Flagellin and related hook-associated proteins	cellular processes and signaling	Cell motility	heterogeneous	heterogeneous	heterogeneous	heterogeneous	heterogeneous	heterogeneous	11.3455	11.4126	0.189459	0.403733	0.872235	0.982913	-0.0670999	0.0670999	non-differential
I8TYY8	S-adenosylmethionine synthase OS=Pelosinus fermentans JBW45 GN=metK PE=3 SV=1 - [I8TYY8_9FIRM]	S-adenosylmethionine synthetase	metabolism	Coenzyme transport and metabolism	heterogeneous	heterogeneous	heterogeneous	heterogeneous	heterogeneous	heterogeneous	9.83539	9.73853	0.191662	0.162941	0.266141	0.896267	0.0968608	-0.0968608	non-differential
A0A0U5P216	Transketolase OS=Clostridium sp. C105KSO15 GN=tkt_1 PE=3 SV=1 - [A0A0U5P216_9CLOT]	Transketolase	metabolism	Carbohydrate transport and metabolism	Firmicutes	heterogeneous	heterogeneous	heterogeneous	heterogeneous	heterogeneous	Ident	Ident					Ident	Ident	Ident
A0A0U5P7T7	Lysine--tRNA ligase OS=Clostridium sp. C105KSO15 GN=lysS PE=3 SV=1 - [A0A0U5P7T7_9CLOT]	Lysyl-tRNA synthetase (class II)	information storage and processing	Translation, ribosomal structure and biogenesis	Firmicutes	Clostridia	Clostridiales	heterogeneous	heterogeneous	heterogeneous	Ident	Ident					Ident	Ident	Ident
C4GC04	30S ribosomal protein S13 OS=Shuttleworthia satelles DSM 14600 GN=rpsM PE=3 SV=1^Atr|X8GXY0 - [C4GC04_9FIRM]	Ribosomal protein S13	information storage and processing	Translation, ribosomal structure and biogenesis	heterogeneous	heterogeneous	heterogeneous	heterogeneous	heterogeneous	heterogeneous	Ident	6.09611		0.325339			Ident	Ident	Ident
A0A084JDW3	Cytidylate kinase OS=[Clostridium] celerecrescens GN=IO98_21515 PE=4 SV=1 - [A0A084JDW3_9FIRM]	-	-	-	Firmicutes	Clostridia	Clostridiales	heterogeneous	heterogeneous	heterogeneous	Ident	Ident					Ident	Ident	Ident
R6BP56	50S ribosomal protein L14 OS=Clostridium sp. CAG:169 GN=rplN PE=3 SV=1^Atr|R6CVG9 - [R6BP56_9CLOT]	Ribosomal protein L14	information storage and processing	Translation, ribosomal structure and biogenesis	Firmicutes	Clostridia	Clostridiales	heterogeneous	heterogeneous	heterogeneous	Ident	Ident					Ident	Ident	Ident
T0PIN2	Glutamate dehydrogenase OS=Clostridium sp. BL8 GN=M918_08345 PE=3 SV=1 - [T0PIN2_9CLOT]	Glutamate dehydrogenase/leucine dehydrogenase	metabolism	Amino acid transport and metabolism	heterogeneous	heterogeneous	heterogeneous	heterogeneous	heterogeneous	heterogeneous	6.20606	6.23505	0.695851	0.424889	0.888576	0.989425	-0.0289818	0.0289818	non-differential
I9DAE9	Alanine dehydrogenase OS=Pelosinus fermentans JBW45 GN=JBW_00064 PE=3 SV=1 - [I9DAE9_9FIRM]	Alanine dehydrogenase	metabolism	Amino acid transport and metabolism	Firmicutes	heterogeneous	heterogeneous	heterogeneous	heterogeneous	heterogeneous	7.45472	8.03894	0.884185	0.264487	0.397778	0.929569	-0.584221	0.584221	non-differential
R5VUB3	Glutamate dehydrogenase OS=Clostridium sp. CAG:167 GN=BN512_00241 PE=3 SV=1 - [R5VUB3_9CLOT]	Glutamate dehydrogenase/leucine dehydrogenase	metabolism	Amino acid transport and metabolism	heterogeneous	heterogeneous	heterogeneous	heterogeneous	heterogeneous	heterogeneous	9.00667	9.28341	0.344316	0.541286	0.280597	0.896267	-0.276735	0.276735	non-differential
A0A150FN98	60 kDa chaperonin OS=[Clostridium] paradoxum JW-YL-7 = DSM 7308 GN=JWYL7_0186 PE=3 SV=1 - [A0A150FN98_CLOPD]	Chaperonin GroEL (HSP60 family)	cellular processes and signaling	Posttranslational modification, protein turnover, chaperones	heterogeneous	heterogeneous	heterogeneous	heterogeneous	heterogeneous	heterogeneous	12.6041	12.6645	0.0434775	0.0854479	0.30615	0.896267	-0.0604103	0.0604103	non-differential
A0A0L0WE18	S-adenosylmethionine synthase OS=Clostridium purinilyticum GN=metK PE=3 SV=1 - [A0A0L0WE18_CLOPU]	#N/A	#N/A	#N/A	#N/A	#N/A	#N/A	#N/A	#N/A	#N/A	9.1431	9.04102	0.123075	0.141445	0.293059	0.896267	0.102088	-0.102088	non-differential
A6NZ22	Elongation factor Tu OS=Pseudoflavonifractor capillosus ATCC 29799 GN=tuf PE=3 SV=1 - [A6NZ22_9FIRM]	GTPases - translation elongation factors	information storage and processing	Translation, ribosomal structure and biogenesis	heterogeneous	heterogeneous	heterogeneous	heterogeneous	heterogeneous	heterogeneous	7.50905	7.72154	0.417883	0.516594	0.51229	0.929569	-0.212494	0.212494	non-differential
C0B9T9	S4 domain protein OS=Coprococcus comes ATCC 27758 GN=COPCOM_01916 PE=4 SV=1 - [C0B9T9_9FIRM]	Ribosome-associated heat shock protein implicated in the recycling of the 50S subunit (S4 paralog)	information storage and processing	Translation, ribosomal structure and biogenesis	Firmicutes	Clostridia	Clostridiales	heterogeneous	heterogeneous	heterogeneous	Ident	n.a.					Unique for d7	Unique for d7	Ident
A0A140L8G9	Methylmalonyl-CoA carboxyltransferase 5S subunit OS=Thermotalea metallivorans GN=AN619_08360 PE=4 SV=1 - [A0A140L8G9_9CLOT]	Pyruvate/oxaloacetate carboxyltransferase	metabolism	Energy production and conversion	heterogeneous	heterogeneous	heterogeneous	heterogeneous	heterogeneous	heterogeneous	10.5199	10.4391	0.527045	0.178025	0.703955	0.945183	0.0808238	-0.0808238	non-differential
A0A140LEA8	Glycine reductase complex component B subunit gamma OS=Thermotalea metallivorans GN=grdB PE=4 SV=1 - [A0A140LEA8_9CLOT]	-	-	-	Firmicutes	heterogeneous	heterogeneous	heterogeneous	heterogeneous	heterogeneous	5.97484	5.87798	0.616942	0.179491	0.13972	0.896267	0.0968618	-0.0968618	non-differential
I8RFT1	Cysteine desulfurase IscS OS=Pelosinus fermentans B4 GN=iscS PE=3 SV=1 - [I8RFT1_9FIRM]	Cysteine sulfinate desulfinase/cysteine desulfurase and related enzymes	metabolism	Amino acid transport and metabolism	Firmicutes	Negativicutes	Selenomonadales	Sporomusaceae	Pelosinus	heterogeneous	Ident	Ident					Ident	Ident	Ident
I8U5C4	DivIVA domain-containing protein OS=Pelosinus fermentans JBW45 GN=JBW_02055 PE=4 SV=1^Atr|I9AYZ5 - [I8U5C4_9FIRM]	Cell division initiation protein	cellular processes and signaling	Cell cycle control, cell division, chromosome partitioning	Firmicutes	heterogeneous	heterogeneous	heterogeneous	heterogeneous	heterogeneous	5.52916	5.56108	0.0764136	0.101737	0.594204	0.929569	-0.0319121	0.0319121	non-differential
E0E1R2	30S ribosomal protein S7 OS=Peptostreptococcus stomatis DSM 17678 GN=rpsG PE=3 SV=1 - [E0E1R2_9FIRM]	#N/A	#N/A	#N/A	#N/A	#N/A	#N/A	#N/A	#N/A	#N/A	4.84307	Ident	1.24472				Ident	Ident	Ident
A0A075KDT8	RNA polymerase sigma factor SigA OS=Pelosinus sp. UFO1 GN=sigA PE=3 SV=1 - [A0A075KDT8_9FIRM]	DNA-directed RNA polymerase, sigma subunit (sigma70/sigma32)	information storage and processing	Transcription	heterogeneous	heterogeneous	heterogeneous	heterogeneous	heterogeneous	heterogeneous	6.08173	5.44268	0.174327	0.533873	0.48287	0.929569	0.63905	-0.63905	non-differential
A0A075KIX7	Pyridoxal 5'-phosphate synthase subunit PdxS OS=Pelosinus sp. UFO1 GN=pdxS PE=3 SV=1 - [A0A075KIX7_9FIRM]	Pyridoxine biosynthesis enzyme	metabolism	Coenzyme transport and metabolism	heterogeneous	heterogeneous	heterogeneous	heterogeneous	heterogeneous	heterogeneous	10.0922	9.90459	0.279867	0.166532	0.738261	0.956401	0.18761	-0.18761	non-differential
F2JGW2	ATP synthase subunit beta OS=Cellulosilyticum lentocellum (strain ATCC 49066 / DSM 5427 / NCIMB 11756 / RHM5) GN=atpD PE=3 SV=1 - [F2JGW2_CELLD]	F0F1-type ATP synthase, beta subunit	metabolism	Energy production and conversion	heterogeneous	heterogeneous	heterogeneous	heterogeneous	heterogeneous	heterogeneous	8.31542	8.23856	0.107381	0.0526102	0.413348	0.929569	0.0768537	-0.0768537	non-differential
R5PBU7	60 kDa chaperonin OS=Clostridium sp. CAG:127 GN=groL PE=3 SV=1 - [R5PBU7_9CLOT]	Chaperonin GroEL (HSP60 family)	cellular processes and signaling	Posttranslational modification, protein turnover, chaperones	heterogeneous	heterogeneous	heterogeneous	heterogeneous	heterogeneous	heterogeneous	12.5041	12.4075	0.25938	0.222572	0.832095	0.980059	0.0966129	-0.0966129	non-differential
W4V6D5	60 kDa chaperonin OS=[Clostridium] straminisolvens JCM 21531 GN=groL PE=3 SV=1 - [W4V6D5_9FIRM]	Chaperonin GroEL (HSP60 family)	cellular processes and signaling	Posttranslational modification, protein turnover, chaperones	heterogeneous	heterogeneous	heterogeneous	heterogeneous	heterogeneous	heterogeneous	9.51755	9.90864	0.184837	0.694075	0.155154	0.896267	-0.39109	0.39109	non-differential
A0A101WLJ3	Fructose-bisphosphate aldolase OS=Desulfosporosinus sp. BRH_c37 GN=APF81_17575 PE=3 SV=1 - [A0A101WLJ3_9FIRM]	Fructose/tagatose bisphosphate aldolase	metabolism	Carbohydrate transport and metabolism	heterogeneous	heterogeneous	heterogeneous	heterogeneous	heterogeneous	heterogeneous	8.03994	7.50319	0.2307	0.394966	0.371161	0.929569	0.536755	-0.536755	non-differential
A0A140L5T9	Phosphate propanoyltransferase OS=Thermotalea metallivorans GN=pduL PE=3 SV=1 - [A0A140L5T9_9CLOT]	Propanediol utilization protein	metabolism	Secondary metabolites biosynthesis, transport and catabolism	Firmicutes	Clostridia	Clostridiales	Clostridiaceae	Thermotalea	Thermotalea metallivorans	4.83831	Ident	0.570622				Ident	Ident	Ident
A0A098B0Y0	Citrate lyase subunit beta OS=Desulfitobacterium hafniense GN=AT727_15575 PE=3 SV=1^Atr|Q24W79^Atr|G9XPF3^Atr|B8G048 - [A0A098B0Y0_DESHA]	Citrate lyase beta subunit	metabolism	Carbohydrate transport and metabolism	Firmicutes	Clostridia	Clostridiales	Peptococcaceae	heterogeneous	heterogeneous	Ident	3.00711		2.44874			Ident	Ident	Ident
A0A0J1F7Z0	Pyruvate-flavodoxin oxidoreductase OS=Peptococcaceae bacterium CEB3 GN=nifJ_3 PE=3 SV=1 - [A0A0J1F7Z0_9FIRM]	-	-	-	heterogeneous	heterogeneous	heterogeneous	heterogeneous	heterogeneous	heterogeneous	11.7743	11.892	0.119251	0.0275692	0.731251	0.955584	-0.117775	0.117775	non-differential
A0A0B3VM72	Alcohol dehydrogenase OS=Terrisporobacter othiniensis GN=QX51_05885 PE=4 SV=1 - [A0A0B3VM72_9FIRM]	Alcohol dehydrogenase, class IV	metabolism	Energy production and conversion	Firmicutes	Clostridia	Clostridiales	heterogeneous	heterogeneous	heterogeneous	6.62996	7.97163	1.30464	0.0423408	0.238343	0.896267	-1.34167	1.34167	non-differential
A0A0B3WUU8	5,10-methylenetetrahydrofolate reductase OS=Terrisporobacter othiniensis GN=QX51_03390 PE=4 SV=1 - [A0A0B3WUU8_9FIRM]	-	-	-	Firmicutes	Clostridia	Clostridiales	Peptostreptococcaceae	Terrisporobacter	Terrisporobacter othiniensis	Ident	Ident					Ident	Ident	Ident
I8RG37	4-hydroxy-tetrahydrodipicolinate reductase OS=Pelosinus fermentans B4 GN=dapB PE=3 SV=1 - [I8RG37_9FIRM]	Dihydrodipicolinate reductase	metabolism	Amino acid transport and metabolism	Firmicutes	heterogeneous	heterogeneous	heterogeneous	heterogeneous	heterogeneous	3.07513	2.37032	0.643833	0.248119	0.304261	0.896267	0.704812	-0.704812	non-differential
A0A150FSV5	Enolase OS=[Clostridium] paradoxum JW-YL-7 = DSM 7308 GN=JWYL7_1330 PE=3 SV=1 - [A0A150FSV5_CLOPD]	Enolase	metabolism	Carbohydrate transport and metabolism	heterogeneous	heterogeneous	heterogeneous	heterogeneous	heterogeneous	heterogeneous	7.72295	7.35347	0.245897	0.168849	0.155191	0.896267	0.369484	-0.369484	non-differential
A0A140L935	Site-determining protein OS=Thermotalea metallivorans GN=minD_2 PE=3 SV=1 - [A0A140L935_9CLOT]	Septum formation inhibitor-activating ATPase	cellular processes and signaling	Cell cycle control, cell division, chromosome partitioning	heterogeneous	heterogeneous	heterogeneous	heterogeneous	heterogeneous	heterogeneous	5.36129	5.50553	0.151216	0.306431	0.749526	0.959928	-0.144242	0.144242	non-differential
A0A151ANX8	Inosine-5'-monophosphate dehydrogenase OS=Clostridium colicanis DSM 13634 GN=guaB_2 PE=3 SV=1 - [A0A151ANX8_9CLOT]	IMP dehydrogenase/GMP reductase	metabolism	Nucleotide transport and metabolism	heterogeneous	heterogeneous	heterogeneous	heterogeneous	heterogeneous	heterogeneous	9.44104	9.53515	0.0600915	0.111435	0.186031	0.896267	-0.0941117	0.0941117	non-differential
A0A075KNQ8	Methionine--tRNA ligase OS=Pelosinus sp. UFO1 GN=metG PE=3 SV=1 - [A0A075KNQ8_9FIRM]	Methionyl-tRNA synthetase	information storage and processing	Translation, ribosomal structure and biogenesis	Firmicutes	heterogeneous	heterogeneous	heterogeneous	heterogeneous	heterogeneous	5.94813	6.38265	0.988206	0.132295	0.262115	0.896267	-0.434521	0.434521	non-differential
A0A099RN60	Sugar ABC transporter substrate-binding protein OS=Clostridium sp. HMP27 GN=DP68_18620 PE=4 SV=1 - [A0A099RN60_9CLOT]	-	-	-	heterogeneous	heterogeneous	heterogeneous	heterogeneous	heterogeneous	heterogeneous	8.36645	7.5575	0.112556	0.110806	0.0139103	0.612053	0.808956	-0.808956	-0.808956
A0A0R3JSY6	Glutamate dehydrogenase OS=Caloramator mitchellensis GN=gdh PE=3 SV=1 - [A0A0R3JSY6_9CLOT]	#N/A	#N/A	#N/A	#N/A	#N/A	#N/A	#N/A	#N/A	#N/A	5.94289	5.83734	0.886539	0.51378	0.821354	0.976745	0.105547	-0.105547	non-differential
A0A075KIY3	2-hydroxy-3-oxopropionate reductase OS=Pelosinus sp. UFO1 GN=UFO1_4669 PE=4 SV=1 - [A0A075KIY3_9FIRM]	3-hydroxyisobutyrate dehydrogenase and related beta-hydroxyacid dehydrogenases	metabolism	Lipid transport and metabolism	heterogeneous	heterogeneous	heterogeneous	heterogeneous	heterogeneous	heterogeneous	7.71861	8.0664	0.492132	0.0983095	0.531851	0.929569	-0.347793	0.347793	non-differential
M1Z852	50S ribosomal protein L13 OS=[Clostridium] ultunense Esp GN=rplM PE=3 SV=1 - [M1Z852_9FIRM]	Ribosomal protein L13	information storage and processing	Translation, ribosomal structure and biogenesis	Firmicutes	Tissierellia	unclassified	unclassified	unclassified	[Clostridium] ultunense	4.92567	n.a.	0.21584				Unique for d7	Unique for d7	non-differential
I8RHV9	ABC transporter related protein OS=Pelosinus fermentans B4 GN=FB4_4304 PE=4 SV=1 - [I8RHV9_9FIRM]	-	-	-	heterogeneous	heterogeneous	heterogeneous	heterogeneous	heterogeneous	heterogeneous	5.43952	6.25214	1.84779	1.78889	0.70164	0.945183	-0.812625	0.812625	non-differential
A0A140L0A3	Methylmalonyl-CoA carboxyltransferase 12S subunit OS=Thermotalea metallivorans GN=AN619_27350 PE=4 SV=1 - [A0A140L0A3_9CLOT]	Acetyl-CoA carboxylase, carboxyltransferase component (subunits alpha and beta)	metabolism	Lipid transport and metabolism	heterogeneous	heterogeneous	heterogeneous	heterogeneous	heterogeneous	heterogeneous	9.27036	9.53428	0.172007	0.445231	0.254554	0.896267	-0.263923	0.263923	non-differential
J1H0D2	30S ribosomal protein S3 OS=Clostridium sp. MSTE9 GN=rpsC PE=3 SV=1 - [J1H0D2_9CLOT]	Ribosomal protein S3	information storage and processing	Translation, ribosomal structure and biogenesis	heterogeneous	heterogeneous	heterogeneous	heterogeneous	heterogeneous	heterogeneous	11.7127	8.24072	0.684744	3.89077	0.275375	0.896267	3.47196	-3.47196	non-differential
A0A0M2U3R0	Glyceraldehyde-3-phosphate dehydrogenase OS=Clostridiales bacterium PH28_bin88 GN=SY88_12660 PE=3 SV=1 - [A0A0M2U3R0_9FIRM]	Glyceraldehyde-3-phosphate dehydrogenase/erythrose-4-phosphate dehydrogenase	metabolism	Carbohydrate transport and metabolism	heterogeneous	heterogeneous	heterogeneous	heterogeneous	heterogeneous	heterogeneous	11.3834	11.6676	0.294267	0.152694	0.466313	0.929569	-0.284209	0.284209	non-differential
W6RY52	Elongation factor Tu OS=Clostridium bornimense GN=tuf1-1 PE=3 SV=1 - [W6RY52_9CLOT]	GTPases - translation elongation factors	information storage and processing	Translation, ribosomal structure and biogenesis	heterogeneous	heterogeneous	heterogeneous	heterogeneous	heterogeneous	heterogeneous	6.96139	7.09561	0.569315	0.743121	0.77406	0.965245	-0.134212	0.134212	non-differential
A0A011B273	Methenyl tetrahydrofolate cyclohydrolase OS=Clostridium sp. ASBs410 GN=K413DRAFT_5273 PE=4 SV=1 - [A0A011B273_9CLOT]	Methenyl tetrahydrofolate cyclohydrolase	metabolism	Amino acid transport and metabolism	Firmicutes	Clostridia	Clostridiales	heterogeneous	heterogeneous	heterogeneous	Ident	n.a.					Unique for d7	Unique for d7	Ident
A0A0B3VHH8	NADH dehydrogenase OS=Terrisporobacter othiniensis GN=QX51_14845 PE=4 SV=1 - [A0A0B3VHH8_9FIRM]	NADH:ubiquinone oxidoreductase, NADH-binding (51 kD) subunit	metabolism	Energy production and conversion	Firmicutes	Clostridia	Clostridiales	heterogeneous	heterogeneous	heterogeneous	Ident	4.20473		0.0105968			Ident	Ident	Ident
A0A098B022	Dihydropteroate synthase, DHPS OS=Desulfitobacterium hafniense GN=AT727_05605 PE=4 SV=1^Atr|B8FX97 - [A0A098B022_DESHA]	Methionine synthase I, cobalamin-binding domain	metabolism	Amino acid transport and metabolism	Firmicutes	Clostridia	Clostridiales	heterogeneous	heterogeneous	heterogeneous	Ident	4.95112		2.1056			Ident	Ident	Ident
R5GKE1	Methyl-accepting chemotaxis sensory transducer OS=Eubacterium sp. CAG:786 GN=BN782_01448 PE=4 SV=1 - [R5GKE1_9FIRM]	Methyl-accepting chemotaxis protein	cellular processes and signaling	Cell motility	Firmicutes	Clostridia	Clostridiales	Eubacteriaceae	Eubacterium	heterogeneous	Ident	Ident					Ident	Ident	Ident
A0A098B2Q7	Elongation factor Ts OS=Desulfitobacterium hafniense GN=tsf PE=3 SV=1 - [A0A098B2Q7_DESHA]	Translation elongation factor Ts	information storage and processing	Translation, ribosomal structure and biogenesis	heterogeneous	heterogeneous	heterogeneous	heterogeneous	heterogeneous	heterogeneous	7.76415	7.8201	0.840449	0.0907352	0.93884	0.996353	-0.0559531	0.0559531	non-differential
R6RTQ0	30S ribosomal protein S7 OS=Clostridium sp. CAG:352 GN=rpsG PE=3 SV=1 - [R6RTQ0_9CLOT]	Ribosomal protein S7	information storage and processing	Translation, ribosomal structure and biogenesis	Firmicutes	heterogeneous	heterogeneous	heterogeneous	heterogeneous	heterogeneous	9.05506	8.44569	0.236707	0.628263	0.462263	0.929569	0.609372	-0.609372	non-differential
A0A084JP05	Fructokinase OS=[Clostridium] celerecrescens GN=IO98_08070 PE=4 SV=1 - [A0A084JP05_9FIRM]	Transcriptional regulator/sugar kinase	information storage and processing	Transcription	Firmicutes	Clostridia	Clostridiales	heterogeneous	heterogeneous	heterogeneous	Ident	Ident					Ident	Ident	Ident
R6ZC21	Elongation factor Tu OS=Clostridium sp. CAG:433 GN=tuf PE=3 SV=1 - [R6ZC21_9CLOT]	GTPases - translation elongation factors	information storage and processing	Translation, ribosomal structure and biogenesis	heterogeneous	heterogeneous	heterogeneous	heterogeneous	heterogeneous	heterogeneous	12.1925	12.2146	0.234209	0.361843	0.817742	0.976745	-0.0221186	0.0221186	non-differential
B0P915	Elongation factor G OS=Anaerotruncus colihominis DSM 17241 GN=fusA PE=3 SV=1 - [B0P915_9FIRM]	Translation elongation factors (GTPases)	information storage and processing	Translation, ribosomal structure and biogenesis	heterogeneous	heterogeneous	heterogeneous	heterogeneous	heterogeneous	heterogeneous	11.192	11.1454	0.106595	0.221666	0.561181	0.929569	0.0465988	-0.0465988	non-differential
F7JIR8	Glutamate synthase, homotetrameric OS=Lachnospiraceae bacterium 1_4_56FAA GN=HMPREF0988_00222 PE=4 SV=1^Atr|R6EJ52 - [F7JIR8_9FIRM]	NADPH-dependent glutamate synthase beta chain and related oxidoreductases	metabolism	Amino acid transport and metabolism	heterogeneous	heterogeneous	heterogeneous	heterogeneous	heterogeneous	heterogeneous	7.79962	7.78191	0.376849	0.362301	0.923487	0.991778	0.0177111	-0.0177111	non-differential
A0A0G9L802	Flagellin OS=Clostridium sp. C8 GN=AAT22_13570 PE=3 SV=1 - [A0A0G9L802_9CLOT]	Flagellin and related hook-associated proteins	cellular processes and signaling	Cell motility	Firmicutes	heterogeneous	heterogeneous	heterogeneous	heterogeneous	heterogeneous	11.7998	11.3263	0.462371	0.409069	0.238032	0.896267	0.473582	-0.473582	non-differential
A0A084JQF2	Proline--tRNA ligase OS=[Clostridium] celerecrescens GN=proS PE=3 SV=1 - [A0A084JQF2_9FIRM]	Prolyl-tRNA synthetase	information storage and processing	Translation, ribosomal structure and biogenesis	heterogeneous	heterogeneous	heterogeneous	heterogeneous	heterogeneous	heterogeneous	Ident	Ident					Ident	Ident	Ident
A0A098B025	ABC transporter substrate binding protein OS=Desulfitobacterium hafniense GN=DPCES_1850 PE=4 SV=1^Atr|Q24WX2^Atr|G9XMI7^Atr|B8FXD3 - [A0A098B025_DESHA]	ABC-type uncharacterized transport system, periplasmic component	poorly characterized	General function prediction only	Firmicutes	Clostridia	Clostridiales	Peptococcaceae	Desulfitobacterium	heterogeneous	n.a.	2.75653		2.56178	0.0636026	0.769345	Unique for d14	Unique for d14	non-differential
A0A010Z802	4-deoxy-L-threo-5-hexosulose-uronate ketol-isomerase OS=Clostridium sp. ASBs410 GN=kduI PE=3 SV=1 - [A0A010Z802_9CLOT]	5-keto 4-deoxyuronate isomerase	metabolism	Carbohydrate transport and metabolism	Firmicutes	Clostridia	Clostridiales	heterogeneous	heterogeneous	heterogeneous	5.33806	Ident	1.90407				Ident	Ident	Ident
A0A075K7P2	NADH-quinone oxidoreductase subunit B OS=Pelosinus sp. UFO1 GN=nuoB PE=3 SV=1 - [A0A075K7P2_9FIRM]	NADH:ubiquinone oxidoreductase 20 kD subunit and related Fe-S oxidoreductases	metabolism	Energy production and conversion	Firmicutes	Negativicutes	Selenomonadales	Sporomusaceae	Pelosinus	heterogeneous	Ident	1.16446		0.25597			Ident	Ident	Ident
A0A101VYQ7	Glutamate dehydrogenase OS=Gracilibacter sp. BRH_c7a GN=APF84_11270 PE=3 SV=1 - [A0A101VYQ7_9FIRM]	Glutamate dehydrogenase/leucine dehydrogenase	metabolism	Amino acid transport and metabolism	heterogeneous	heterogeneous	heterogeneous	heterogeneous	heterogeneous	heterogeneous	7.92943	8.04504	0.456182	0.282313	0.608682	0.929569	-0.115613	0.115613	non-differential
I8REQ8	50S ribosomal protein L1 OS=Pelosinus fermentans B4 GN=rplA PE=3 SV=1 - [I8REQ8_9FIRM]	Ribosomal protein L1	information storage and processing	Translation, ribosomal structure and biogenesis	heterogeneous	heterogeneous	heterogeneous	heterogeneous	heterogeneous	heterogeneous	10.8179	9.98789	0.307617	0.452335	0.0600695	0.769345	0.830037	-0.830037	non-differential
R7FS04	30S ribosomal protein S10 OS=Clostridium sp. CAG:288 GN=rpsJ PE=3 SV=1 - [R7FS04_9CLOT]	Ribosomal protein S10	information storage and processing	Translation, ribosomal structure and biogenesis	heterogeneous	heterogeneous	heterogeneous	heterogeneous	heterogeneous	heterogeneous	9.30326	8.44386	0.324888	0.366469	0.105976	0.862739	0.859403	-0.859403	non-differential
A0A011AQQ4	Acetyl-CoA carboxylase, biotin carboxyl carrier protein OS=Clostridium sp. ASBs410 GN=K413DRAFT_1018 PE=4 SV=1 - [A0A011AQQ4_9CLOT]	Biotin carboxyl carrier protein	metabolism	Lipid transport and metabolism	Firmicutes	Clostridia	Clostridiales	heterogeneous	heterogeneous	heterogeneous	n.a.	Ident					Unique for d14	Unique for d14	Ident
A0A010ZI65	Seryl-tRNA synthetase OS=Clostridium sp. ASBs410 GN=K413DRAFT_3743 PE=4 SV=1 - [A0A010ZI65_9CLOT]	Seryl-tRNA synthetase	information storage and processing	Translation, ribosomal structure and biogenesis	heterogeneous	heterogeneous	heterogeneous	heterogeneous	heterogeneous	heterogeneous	Ident	Ident					Ident	Ident	Ident
A0A075KMC2	Rubrerythrin OS=Pelosinus sp. UFO1 GN=UFO1_3885 PE=4 SV=1 - [A0A075KMC2_9FIRM]	Rubrerythrin	metabolism	Energy production and conversion	Firmicutes	heterogeneous	heterogeneous	heterogeneous	heterogeneous	heterogeneous	4.69967	Ident	0.474735				Ident	Ident	Ident
A0A084JRE8	2-isopropylmalate synthase OS=[Clostridium] celerecrescens GN=leuA PE=3 SV=1 - [A0A084JRE8_9FIRM]	Isopropylmalate/homocitrate/citramalate synthases	metabolism	Amino acid transport and metabolism	Firmicutes	Clostridia	Clostridiales	heterogeneous	heterogeneous	heterogeneous	Ident	Ident					Ident	Ident	Ident
A0A098B061	3-hydroxybutyryl-CoA dehydrogenase OS=Desulfitobacterium hafniense GN=DPCES_1885 PE=4 SV=1^Atr|Q24WT6^Atr|G9XU95^Atr|B8FXG8 - [A0A098B061_DESHA]	3-hydroxyacyl-CoA dehydrogenase	metabolism	Lipid transport and metabolism	Firmicutes	Clostridia	Clostridiales	Peptococcaceae	heterogeneous	heterogeneous	Ident	4.56808		0.536408			Ident	Ident	Ident
E3GQ66	Elongation factor G OS=Eubacterium limosum (strain KIST612) GN=fusA PE=3 SV=1 - [E3GQ66_EUBLK]	Translation elongation factors (GTPases)	information storage and processing	Translation, ribosomal structure and biogenesis	heterogeneous	heterogeneous	heterogeneous	heterogeneous	heterogeneous	heterogeneous	11.2304	11.1791	0.0996553	0.199197	0.953322	0.999034	0.0512757	-0.0512757	non-differential
R7RTN1	60 kDa chaperonin OS=Thermobrachium celere DSM 8682 GN=groL PE=3 SV=1 - [R7RTN1_9CLOT]	#N/A	#N/A	#N/A	#N/A	#N/A	#N/A	#N/A	#N/A	#N/A	3.50344	3.88707	0.511708	1.22011	0.853058	0.982913	-0.383635	0.383635	non-differential
R6GQ34	Uncharacterized protein OS=Clostridium sp. CAG:557 GN=BN706_00884 PE=4 SV=1 - [R6GQ34_9CLOT]	-	-	-	Firmicutes	Clostridia	Clostridiales	heterogeneous	heterogeneous	heterogeneous	4.05252	n.a.	0.141592				Unique for d7	Unique for d7	non-differential
A0A011AEH2	Uncharacterized protein OS=Clostridium sp. ASBs410 GN=K413DRAFT_4832 PE=4 SV=1 - [A0A011AEH2_9CLOT]	Dehydrogenases with different specificities (related to short-chain alcohol dehydrogenases)	metabolism	Lipid transport and metabolism	heterogeneous	heterogeneous	heterogeneous	heterogeneous	heterogeneous	heterogeneous	Ident	Ident					Ident	Ident	Ident
A0A024H9Y7	Poly granule associated protein OS=Pseudomonas knackmussii (strain DSM 6978 / LMG 23759 / B13) GN=PKB_0462 PE=4 SV=1 - [A0A024H9Y7_PSEKB]	Uncharacterized conserved protein	poorly characterized	Function unknown	Proteobacteria	Gammaproteobacteria	Pseudomonadales	Pseudomonadaceae	Pseudomonas	Pseudomonas knackmussii	Ident	Ident					Ident	Ident	Ident
R6T4Z0	Acyl-CoA dehydrogenase OS=Oscillibacter sp. CAG:155 GN=BN503_01398 PE=3 SV=1 - [R6T4Z0_9FIRM]	Acyl-CoA dehydrogenases	metabolism	Lipid transport and metabolism	heterogeneous	heterogeneous	heterogeneous	heterogeneous	heterogeneous	heterogeneous	7.37123	7.62352	0.844425	0.875367	0.748954	0.959928	-0.252292	0.252292	non-differential
D3A9J1	Protein RecA (Fragment) OS=Hungatella hathewayi DSM 13479 GN=recA PE=3 SV=1 - [D3A9J1_9CLOT]	RecA/RadA recombinase	information storage and processing	Replication, recombination and repair	heterogeneous	heterogeneous	heterogeneous	heterogeneous	heterogeneous	heterogeneous	7.18111	7.50915	0.169057	0.378398	0.126718	0.867902	-0.328041	0.328041	non-differential
B0TI92	S-adenosylmethionine decarboxylase proenzyme OS=Heliobacterium modesticaldum (strain ATCC 51547 / Ice1) GN=speD PE=3 SV=1 - [SPED_HELMI]	S-adenosylmethionine decarboxylase	metabolism	Amino acid transport and metabolism	Firmicutes	heterogeneous	heterogeneous	heterogeneous	heterogeneous	heterogeneous	3.67088	2.4585	0.703714	0.744557	0.101475	0.862739	1.21238	-1.21238	non-differential
F6B5N6	DNA-directed RNA polymerase subunit beta' OS=Desulfotomaculum nigrificans (strain DSM 14880 / VKM B-2319 / CO-1-SRB) GN=rpoC PE=3 SV=1 - [F6B5N6_DESCC]	-	-	-	heterogeneous	heterogeneous	heterogeneous	heterogeneous	heterogeneous	heterogeneous	9.59656	9.01882	0.212282	0.328519	0.0641809	0.769345	0.577746	-0.577746	non-differential
A0A0F2N912	30S ribosomal protein S2 OS=Peptococcaceae bacterium BRH_c4a GN=rpsB PE=3 SV=1 - [A0A0F2N912_9FIRM]	Ribosomal protein S2	information storage and processing	Translation, ribosomal structure and biogenesis	Firmicutes	Clostridia	Clostridiales	heterogeneous	heterogeneous	heterogeneous	9.89797	9.51881	0.239123	0.153673	0.234701	0.896267	0.379159	-0.379159	non-differential
A0A075KCQ7	Fructose-1,6-bisphosphatase OS=Pelosinus sp. UFO1 GN=UFO1_0462 PE=3 SV=1 - [A0A075KCQ7_9FIRM]	Fructose-1,6-bisphosphatase/sedoheptulose 1,7-bisphosphatase and related proteins	metabolism	Carbohydrate transport and metabolism	heterogeneous	heterogeneous	heterogeneous	heterogeneous	heterogeneous	heterogeneous	9.6145	9.33593	0.233854	0.096143	0.63476	0.937858	0.278575	-0.278575	non-differential
A0A095XFV3	DNA-binding protein OS=Clostridiales bacterium S5-A14a GN=HMPREF1635_06050 PE=3 SV=1 - [A0A095XFV3_9FIRM]	Bacterial nucleoid DNA-binding protein	information storage and processing	Replication, recombination and repair	Firmicutes	Clostridia	Clostridiales	Clostridiales Family XIII. Incertae Sedis	unclassified	Clostridiales bacterium S5-A14a	8.39948	8.75987	0.7617	0.151138	0.323087	0.896267	-0.360394	0.360394	non-differential
A0A010ZCE8	DNA-directed RNA polymerase subunit beta' OS=Clostridium sp. ASBs410 GN=rpoC PE=3 SV=1 - [A0A010ZCE8_9CLOT]	DNA-directed RNA polymerase, beta' subunit/160 kD subunit	information storage and processing	Transcription	heterogeneous	heterogeneous	heterogeneous	heterogeneous	heterogeneous	heterogeneous	5.90898	5.27766	0.472892	0.598935	0.106417	0.862739	0.63132	-0.63132	non-differential
A0A010Z6I7	Methyl-accepting chemotaxis protein OS=Clostridium sp. ASBs410 GN=K413DRAFT_5048 PE=4 SV=1 - [A0A010Z6I7_9CLOT]	Methyl-accepting chemotaxis protein	cellular processes and signaling	Cell motility	Firmicutes	Clostridia	Clostridiales	heterogeneous	heterogeneous	heterogeneous	Ident	Ident					Ident	Ident	Ident
G5IBD0	Phosphoserine aminotransferase OS=Hungatella hathewayi WAL-18680 GN=serC PE=3 SV=1 - [G5IBD0_9CLOT]	Phosphoserine aminotransferase	metabolism	Coenzyme transport and metabolism	heterogeneous	heterogeneous	heterogeneous	heterogeneous	heterogeneous	heterogeneous	Ident	Ident					Ident	Ident	Ident
I5AT53	Elongation factor Tu OS=[Eubacterium] cellulosolvens 6 GN=tuf PE=3 SV=1 - [I5AT53_EUBCE]	#N/A	#N/A	#N/A	#N/A	#N/A	#N/A	#N/A	#N/A	#N/A	10.936	11.1062	0.772539	0.580463	0.869283	0.982913	-0.170174	0.170174	non-differential
A0A140L630	Acetate kinase OS=Thermotalea metallivorans GN=ackA PE=3 SV=1 - [A0A140L630_9CLOT]	Acetate kinase	metabolism	Energy production and conversion	heterogeneous	heterogeneous	heterogeneous	heterogeneous	heterogeneous	heterogeneous	6.70426	6.69851	0.146748	0.0465134	0.708325	0.945183	0.00575009	-0.00575009	non-differential
R6WG93	ATP-dependent Clp protease ATP-binding subunit ClpX OS=Dorea sp. CAG:317 GN=clpX PE=3 SV=1 - [R6WG93_9FIRM]	#N/A	#N/A	#N/A	#N/A	#N/A	#N/A	#N/A	#N/A	#N/A	7.92529	7.74897	0.520591	0.386532	0.871746	0.982913	0.176324	-0.176324	non-differential
F6B4W6	Glyceraldehyde-3-phosphate dehydrogenase OS=Desulfotomaculum nigrificans (strain DSM 14880 / VKM B-2319 / CO-1-SRB) GN=Desca_2512 PE=3 SV=1 - [F6B4W6_DESCC]	Glyceraldehyde-3-phosphate dehydrogenase/erythrose-4-phosphate dehydrogenase	metabolism	Carbohydrate transport and metabolism	heterogeneous	heterogeneous	heterogeneous	heterogeneous	heterogeneous	heterogeneous	11.8942	11.8139	0.220738	0.0466733	0.631233	0.937858	0.0802922	-0.0802922	non-differential
C0GDG7	S-adenosylmethionine decarboxylase proenzyme OS=Dethiobacter alkaliphilus AHT 1 GN=speD PE=3 SV=1 - [C0GDG7_9FIRM]	S-adenosylmethionine decarboxylase	metabolism	Amino acid transport and metabolism	Firmicutes	heterogeneous	heterogeneous	heterogeneous	heterogeneous	heterogeneous	5.52989	5.09089	0.373191	0.082729	0.424714	0.929569	0.439	-0.439	non-differential
A0A0D0S6F0	Pyruvate-flavodoxin oxidoreductase OS=Lachnospiraceae bacterium TWA4 GN=P261_00616 PE=3 SV=1 - [A0A0D0S6F0_9FIRM]	-	-	-	heterogeneous	heterogeneous	heterogeneous	heterogeneous	heterogeneous	heterogeneous	9.27367	9.304	0.162465	0.48842	0.820458	0.976745	-0.0303283	0.0303283	non-differential
U2S195	Electron transfer flavoprotein FAD-binding domain protein (Fragment) OS=Oscillibacter sp. KLE 1745 GN=HMPREF1546_03322 PE=4 SV=1 - [U2S195_9FIRM]	Electron transfer flavoprotein, alpha subunit	metabolism	Energy production and conversion	Firmicutes	Clostridia	Clostridiales	heterogeneous	heterogeneous	heterogeneous	Ident	4.22249		0.128988			Ident	Ident	Ident
A0A150Y940	Molecular chaperone DnaK OS=Ruminococcus sp. DSM 100440 GN=dnaK PE=3 SV=1 - [A0A150Y940_9FIRM]	Molecular chaperone	cellular processes and signaling	Posttranslational modification, protein turnover, chaperones	heterogeneous	heterogeneous	heterogeneous	heterogeneous	heterogeneous	heterogeneous	Ident	Ident					Ident	Ident	Ident
A0A084JQ58	Aminotransferase OS=[Clostridium] celerecrescens GN=IO98_04860 PE=4 SV=1 - [A0A084JQ58_9FIRM]	Transcriptional regulators containing a DNA-binding HTH domain and an aminotransferase domain (MocR family) and their eukaryotic orthologs	information storage and processing	Transcription	Firmicutes	Clostridia	Clostridiales	heterogeneous	heterogeneous	heterogeneous	Ident	Ident					Ident	Ident	Ident
C8W3X8	DNA-directed RNA polymerase subunit beta' OS=Desulfotomaculum acetoxidans (strain ATCC 49208 / DSM 771 / VKM B-1644) GN=rpoC PE=3 SV=1 - [C8W3X8_DESAS]	-	-	-	heterogeneous	heterogeneous	heterogeneous	heterogeneous	heterogeneous	heterogeneous	9.59656	9.02088	0.212282	0.325185	0.0641809	0.769345	0.575681	-0.575681	non-differential
K8E0S6	Flagellin OS=Desulfotomaculum hydrothermale Lam5 = DSM 18033 GN=fla PE=3 SV=1 - [K8E0S6_9FIRM]	#N/A	#N/A	#N/A	#N/A	#N/A	#N/A	#N/A	#N/A	#N/A	10.9193	10.5716	0.203982	0.556967	0.318762	0.896267	0.347648	-0.347648	non-differential
B1I1K8	Elongation factor Tu OS=Desulforudis audaxviator (strain MP104C) GN=tuf PE=3 SV=1 - [B1I1K8_DESAP]	GTPases - translation elongation factors	information storage and processing	Translation, ribosomal structure and biogenesis	heterogeneous	heterogeneous	heterogeneous	heterogeneous	heterogeneous	heterogeneous	5.60192	7.85075	2.1104	0.412783	0.217804	0.896267	-2.24883	2.24883	non-differential
A0A0E4GD45	Elongation factor Tu OS=Syntrophomonas zehnderi OL-4 GN=tuf PE=3 SV=1 - [A0A0E4GD45_9FIRM]	GTPases - translation elongation factors	information storage and processing	Translation, ribosomal structure and biogenesis	heterogeneous	heterogeneous	heterogeneous	heterogeneous	heterogeneous	heterogeneous	5.01678	7.85075	2.92865	0.412783	0.24906	0.896267	-2.83397	2.83397	non-differential
A0A075KG05	Ribonuclease PH OS=Pelosinus sp. UFO1 GN=rph PE=3 SV=1 - [A0A075KG05_9FIRM]	RNase PH	information storage and processing	Translation, ribosomal structure and biogenesis	Firmicutes	heterogeneous	heterogeneous	heterogeneous	heterogeneous	heterogeneous	4.0875	4.72461	0.989109	0.315849	0.437189	0.929569	-0.63711	0.63711	non-differential
A0A098B0R1	ABC transporter substrate-binding protein OS=Desulfitobacterium hafniense GN=AT727_06860 PE=4 SV=1^Atr|Q24WE2^Atr|G9XMW1^Atr|B8FZX8 - [A0A098B0R1_DESHA]	ABC-type oligopeptide transport system, periplasmic component	metabolism	Amino acid transport and metabolism	Firmicutes	Clostridia	Clostridiales	Peptococcaceae	Desulfitobacterium	heterogeneous	4.36721	4.29277	0.0848328	0.234729	0.59975	0.929569	0.0744402	-0.0744402	non-differential
I9ATZ6	NADH-quinone oxidoreductase subunit D OS=Pelosinus fermentans B4 GN=nuoD PE=3 SV=1 - [I9ATZ6_9FIRM]	NADH:ubiquinone oxidoreductase 49 kD subunit 7	metabolism	Energy production and conversion	Firmicutes	heterogeneous	heterogeneous	heterogeneous	heterogeneous	heterogeneous	4.90459	4.73582	0.765726	0.156327	0.917324	0.991778	0.168769	-0.168769	non-differential
A0A0F4W1Z5	Flagellin OS=Clostridium sp. IBUN125C GN=ClosIBUN125C_CONTIG31g01674 PE=3 SV=1^Atr|A0A0F4WV20^Atr|A0A0F4VMW9 - [A0A0F4W1Z5_9CLOT]	#N/A	#N/A	#N/A	#N/A	#N/A	#N/A	#N/A	#N/A	#N/A	11.7966	11.6684	0.474408	0.867512	0.645068	0.937858	0.128213	-0.128213	non-differential
J7ISN2	S-adenosylmethionine decarboxylase proenzyme OS=Desulfosporosinus meridiei (strain ATCC BAA-275 / DSM 13257 / NCIMB 13706 / S10) GN=speD PE=3 SV=1 - [J7ISN2_DESMD]	S-adenosylmethionine decarboxylase	metabolism	Amino acid transport and metabolism	Firmicutes	heterogeneous	heterogeneous	heterogeneous	heterogeneous	heterogeneous	4.89775	5.52733	1.26038	0.222928	0.96366	0.999034	-0.629583	0.629583	non-differential
A0A084JH45	Nitrate ABC transporter substrate-binding protein OS=[Clostridium] celerecrescens GN=IO98_18810 PE=4 SV=1 - [A0A084JH45_9FIRM]	ABC-type nitrate/sulfonate/bicarbonate transport systems, periplasmic components	metabolism	Inorganic ion transport and metabolism	Firmicutes	Clostridia	Clostridiales	heterogeneous	heterogeneous	heterogeneous	Ident	Ident					Ident	Ident	Ident
A0A084JQF5	Phosphoglucomutase OS=[Clostridium] celerecrescens GN=IO98_03820 PE=3 SV=1 - [A0A084JQF5_9FIRM]	Phosphomannomutase	metabolism	Carbohydrate transport and metabolism	Firmicutes	Clostridia	Clostridiales	heterogeneous	heterogeneous	heterogeneous	Ident	Ident					Ident	Ident	Ident
A0A0N1HPQ9	Elongation factor G OS=Peptoclostridium difficile GN=fusA PE=3 SV=1^Atr|T3DPK5 - [A0A0N1HPQ9_PEPDI]	Translation elongation factors (GTPases)	information storage and processing	Translation, ribosomal structure and biogenesis	heterogeneous	heterogeneous	heterogeneous	heterogeneous	heterogeneous	heterogeneous	9.04709	8.5061	0.0807445	0.254935	0.12067	0.862739	0.54099	-0.54099	non-differential
D9TR96	Inosine-5'-monophosphate dehydrogenase OS=Thermoanaerobacterium thermosaccharolyticum (strain ATCC 7956 / DSM 571 / NCIB 9385 / NCA 3814) GN=guaB PE=3 SV=1 - [D9TR96_THETC]	IMP dehydrogenase/GMP reductase	metabolism	Nucleotide transport and metabolism	heterogeneous	heterogeneous	heterogeneous	heterogeneous	heterogeneous	heterogeneous	9.42665	9.65545	0.308804	0.495252	0.644726	0.937858	-0.228802	0.228802	non-differential
A0A075KDC9	30S ribosomal protein S15 OS=Pelosinus sp. UFO1 GN=rpsO PE=3 SV=1 - [A0A075KDC9_9FIRM]	Ribosomal protein S15P/S13E	information storage and processing	Translation, ribosomal structure and biogenesis	Firmicutes	Negativicutes	Selenomonadales	Sporomusaceae	Pelosinus	heterogeneous	7.08286	Ident	0.272816				Ident	Ident	Ident
A0A140L4F3	Uncharacterized protein OS=Thermotalea metallivorans GN=AN619_16920 PE=4 SV=1 - [A0A140L4F3_9CLOT]	ABC-type branched-chain amino acid transport systems, periplasmic component	metabolism	Amino acid transport and metabolism	Firmicutes	Clostridia	Clostridiales	Clostridiaceae	Thermotalea	Thermotalea metallivorans	3.63192	5.24281	2.47384	2.21176	0.494929	0.929569	-1.6109	1.6109	non-differential
R6U0C0	50S ribosomal protein L14 OS=Clostridium sp. CAG:448 GN=rplN PE=3 SV=1 - [R6U0C0_9CLOT]	Ribosomal protein L14	information storage and processing	Translation, ribosomal structure and biogenesis	Firmicutes	Clostridia	Clostridiales	Clostridiaceae	Clostridium	Clostridium sp. CAG:448	9.17048	9.21645	0.286472	0.212128	0.565145	0.929569	-0.0459698	0.0459698	non-differential
I9ATH6	Pyruvate ferredoxin/flavodoxin oxidoreductase OS=Pelosinus fermentans B4 GN=FB4_0758 PE=4 SV=1 - [I9ATH6_9FIRM]	Pyruvate:ferredoxin oxidoreductase and related 2-oxoacid:ferredoxin oxidoreductases, alpha subunit	metabolism	Energy production and conversion	heterogeneous	heterogeneous	heterogeneous	heterogeneous	heterogeneous	heterogeneous	10.7934	10.9052	0.0836009	0.0647915	0.609818	0.929569	-0.111783	0.111783	non-differential
R5LSE9	Glutamate dehydrogenase OS=Clostridium sp. CAG:149 GN=BN500_01153 PE=3 SV=1^Atr|D4CDT0^Atr|D6DGX1 - [R5LSE9_9CLOT]	Glutamate dehydrogenase/leucine dehydrogenase	metabolism	Amino acid transport and metabolism	heterogeneous	heterogeneous	heterogeneous	heterogeneous	heterogeneous	heterogeneous	5.96213	6.2157	0.643419	0.493649	0.486438	0.929569	-0.253563	0.253563	non-differential
A0A0U5P0C7	Flagellin OS=Clostridium sp. C105KSO13 GN=hag PE=3 SV=1 - [A0A0U5P0C7_9CLOT]	Flagellin and related hook-associated proteins	cellular processes and signaling	Cell motility	Firmicutes	heterogeneous	heterogeneous	heterogeneous	heterogeneous	heterogeneous	10.4389	10.3651	0.326535	0.108411	0.536019	0.929569	0.0738065	-0.0738065	non-differential
G9YU57	Electron transfer flavoprotein OS=Flavonifractor plautii ATCC 29863 GN=HMPREF0372_03071 PE=4 SV=1^Atr|H1CED5 - [G9YU57_9FIRM]	Electron transfer flavoprotein, beta subunit	metabolism	Energy production and conversion	heterogeneous	heterogeneous	heterogeneous	heterogeneous	heterogeneous	heterogeneous	6.73201	5.94736	0.498869	1.41307	0.384965	0.929569	0.784653	-0.784653	non-differential
A0A098B6B5	O-acetylserine sulfhydrylase OS=Desulfitobacterium hafniense GN=DPCES_4532 PE=4 SV=1^Atr|G9XQK0 - [A0A098B6B5_DESHA]	Cysteine synthase	metabolism	Amino acid transport and metabolism	heterogeneous	heterogeneous	heterogeneous	heterogeneous	heterogeneous	heterogeneous	6.28505	6.04694	0.176822	0.212497	0.580983	0.929569	0.238115	-0.238115	non-differential
A0A084JKM6	3-oxoacyl-[acyl-carrier-protein] synthase 3 OS=[Clostridium] celerecrescens GN=fabH PE=3 SV=1 - [A0A084JKM6_9FIRM]	3-oxoacyl-[acyl-carrier-protein] synthase III	metabolism	Lipid transport and metabolism	Firmicutes	Clostridia	Clostridiales	heterogeneous	heterogeneous	heterogeneous	Ident	Ident					Ident	Ident	Ident
A0A160YHB9	Uncharacterized protein OS=Peptoclostridium difficile GN=CDFC105_93933 PE=4 SV=1 - [A0A160YHB9_PEPDI]	Tfp pilus assembly protein, pilus retraction ATPase PilT	cellular processes and signaling	Cell motility	heterogeneous	heterogeneous	heterogeneous	heterogeneous	heterogeneous	heterogeneous	4.01346	n.a.	0.241639		0.0636026	0.769345	Unique for d7	Unique for d7	non-differential
A0A078KR15	60 kDa chaperonin OS=[Clostridium] cellulosi GN=groL1 PE=3 SV=1 - [A0A078KR15_9FIRM]	Chaperonin GroEL (HSP60 family)	cellular processes and signaling	Posttranslational modification, protein turnover, chaperones	heterogeneous	heterogeneous	heterogeneous	heterogeneous	heterogeneous	heterogeneous	8.297	7.94538	0.491989	0.606594	0.660233	0.937858	0.351621	-0.351621	non-differential
A0A084JBI5	Uncharacterized protein OS=[Clostridium] celerecrescens GN=IO98_23115 PE=4 SV=1 - [A0A084JBI5_9FIRM]	Transcriptional regulator/sugar kinase	information storage and processing	Transcription	Firmicutes	Clostridia	Clostridiales	heterogeneous	heterogeneous	heterogeneous	Ident	Ident					Ident	Ident	Ident
G9X9R2	50S ribosomal protein L1 OS=Peptostreptococcaceae bacterium CM5 GN=rplA PE=3 SV=1^Atr|G9X2C0 - [G9X9R2_9FIRM]	Ribosomal protein L1	information storage and processing	Translation, ribosomal structure and biogenesis	heterogeneous	heterogeneous	heterogeneous	heterogeneous	heterogeneous	heterogeneous	9.83212	8.83318	0.373812	0.694116	0.081999	0.813687	0.998942	-0.998942	non-differential
A0A084JBG2	Glutamate dehydrogenase OS=Clostridium sulfidigenes GN=IO99_10510 PE=3 SV=1 - [A0A084JBG2_9CLOT]	Glutamate dehydrogenase/leucine dehydrogenase	metabolism	Amino acid transport and metabolism	heterogeneous	heterogeneous	heterogeneous	heterogeneous	heterogeneous	heterogeneous	6.07467	5.93534	0.689753	0.318344	0.891015	0.989425	0.139336	-0.139336	non-differential
A0A084JFR9	UDP-galactose-4-epimerase OS=[Clostridium] celerecrescens GN=IO98_20205 PE=4 SV=1 - [A0A084JFR9_9FIRM]	UDP-glucose 4-epimerase	cellular processes and signaling	Cell wall/membrane/envelope biogenesis	Firmicutes	Clostridia	Clostridiales	heterogeneous	heterogeneous	heterogeneous	Ident	Ident					Ident	Ident	Ident
R6CEJ7	Elongation factor Tu OS=Ruminococcus sp. CAG:579 GN=tuf PE=3 SV=1 - [R6CEJ7_9FIRM]	#N/A	#N/A	#N/A	#N/A	#N/A	#N/A	#N/A	#N/A	#N/A	12.6717	12.7554	0.207406	0.970682	0.688147	0.945183	-0.0836914	0.0836914	non-differential
A0A084JM41	Tryptophan synthase OS=[Clostridium] celerecrescens GN=IO98_10995 PE=3 SV=1 - [A0A084JM41_9FIRM]	Predicted alternative tryptophan synthase beta-subunit (paralog of TrpB)	poorly characterized	General function prediction only	heterogeneous	heterogeneous	heterogeneous	heterogeneous	heterogeneous	heterogeneous	5.00503	5.47076	0.675089	0.281915	0.654416	0.937858	-0.465734	0.465734	non-differential
U2SUN7	50S ribosomal protein L22 OS=Mitsuokella sp. oral taxon 131 str. W9106 GN=rplV PE=3 SV=1 - [U2SUN7_9FIRM]	Ribosomal protein L22	information storage and processing	Translation, ribosomal structure and biogenesis	Firmicutes	Negativicutes	Selenomonadales	Selenomonadaceae	Mitsuokella	Mitsuokella sp. oral taxon 131	Ident	n.a.					Unique for d7	Unique for d7	Ident
A0A0A2EW11	Elongation factor Tu OS=Porphyromonadaceae bacterium COT-184 OH4590 GN=tuf PE=3 SV=1 - [A0A0A2EW11_9PORP]	GTPases - translation elongation factors	information storage and processing	Translation, ribosomal structure and biogenesis	heterogeneous	heterogeneous	heterogeneous	heterogeneous	heterogeneous	heterogeneous	3.77471	4.87796	0.505661	0.205323	0.00469936	0.385974	-1.10325	1.10325	1.10325
A0A136Q857	Elongation factor Tu OS=Christensenella minuta GN=HMPREF3293_00243 PE=3 SV=1 - [A0A136Q857_9FIRM]	GTPases - translation elongation factors	information storage and processing	Translation, ribosomal structure and biogenesis	Firmicutes	Clostridia	Clostridiales	heterogeneous	heterogeneous	heterogeneous	4.6422	4.29274	0.491882	1.38213	0.746172	0.958586	0.349463	-0.349463	non-differential
M1YT78	50S ribosomal protein L14 OS=[Clostridium] ultunense Esp GN=rplNA PE=3 SV=1 - [M1YT78_9FIRM]	Ribosomal protein L14	information storage and processing	Translation, ribosomal structure and biogenesis	Firmicutes	Tissierellia	unclassified	unclassified	unclassified	[Clostridium] ultunense	8.41518	6.66494	0.277076	0.745412	0.0454284	0.769345	1.75024	-1.75024	-1.75024
U2DBI7	60 kDa chaperonin OS=Clostridiales bacterium oral taxon 876 str. F0540 GN=groL PE=3 SV=1 - [U2DBI7_9FIRM]	#N/A	#N/A	#N/A	#N/A	#N/A	#N/A	#N/A	#N/A	#N/A	3.45026	4.25583	0.147454	0.512921	0.0666462	0.777311	-0.805576	0.805576	non-differential
L1QLE8	60 kDa chaperonin OS=Clostridium celatum DSM 1785 GN=groL PE=3 SV=1 - [L1QLE8_9CLOT]	#N/A	#N/A	#N/A	#N/A	#N/A	#N/A	#N/A	#N/A	#N/A	4.37309	5.522	0.56836	0.248083	0.0989157	0.862739	-1.1489	1.1489	non-differential
A0A0U5PE94	Adenylate kinase OS=Clostridium sp. C105KSO15 GN=adk PE=3 SV=1 - [A0A0U5PE94_9CLOT]	Adenylate kinase and related kinases	metabolism	Nucleotide transport and metabolism	Firmicutes	Clostridia	Clostridiales	heterogeneous	heterogeneous	heterogeneous	Ident	Ident					Ident	Ident	Ident
A0A140L081	DNA-binding protein HU OS=Thermotalea metallivorans GN=hup PE=3 SV=1 - [A0A140L081_9CLOT]	Bacterial nucleoid DNA-binding protein	information storage and processing	Replication, recombination and repair	Firmicutes	Clostridia	Clostridiales	heterogeneous	heterogeneous	heterogeneous	6.24111	5.54533	0.633891	0.299547	0.450357	0.929569	0.695777	-0.695777	non-differential
A0A0H3IZM5	Hydroxylamine reductase OS=Clostridium pasteurianum DSM 525 = ATCC 6013 GN=hcp1 PE=3 SV=1 - [A0A0H3IZM5_CLOPA]	6Fe-6S prismane cluster-containing protein	metabolism	Energy production and conversion	Firmicutes	heterogeneous	heterogeneous	heterogeneous	heterogeneous	heterogeneous	5.78678	5.61925	0.253802	0.566969	0.879585	0.987128	0.16753	-0.16753	non-differential
A0A0B3WUN8	Aldehyde oxidoreductase OS=Terrisporobacter othiniensis GN=QX51_03610 PE=4 SV=1 - [A0A0B3WUN8_9FIRM]	Aerobic-type carbon monoxide dehydrogenase, large subunit CoxL/CutL homologs	metabolism	Energy production and conversion	heterogeneous	heterogeneous	heterogeneous	heterogeneous	heterogeneous	heterogeneous	5.78545	6.12715	0.818189	0.922569	0.661411	0.937858	-0.341697	0.341697	non-differential
A0A010ZF37	Citrate lyase acyl carrier protein OS=Clostridium sp. ASBs410 GN=citD PE=3 SV=1 - [A0A010ZF37_9CLOT]	Citrate lyase, gamma subunit	metabolism	Energy production and conversion	Firmicutes	Clostridia	Clostridiales	heterogeneous	heterogeneous	heterogeneous	Ident	Ident					Ident	Ident	Ident
B0P916	Elongation factor Tu OS=Anaerotruncus colihominis DSM 17241 GN=tuf PE=3 SV=1 - [B0P916_9FIRM]	#N/A	#N/A	#N/A	#N/A	#N/A	#N/A	#N/A	#N/A	#N/A	12.2934	12.7713	0.463569	0.960018	0.584057	0.929569	-0.477893	0.477893	non-differential
A0A011AZ94	Cell division protein FtsZ OS=Clostridium sp. ASBs410 GN=ftsZ PE=3 SV=1 - [A0A011AZ94_9CLOT]	Cell division GTPase	cellular processes and signaling	Cell cycle control, cell division, chromosome partitioning	heterogeneous	heterogeneous	heterogeneous	heterogeneous	heterogeneous	heterogeneous	Ident	Ident					Ident	Ident	Ident
A0A099HSE0	Methylmalonyl-CoA mutase OS=Clostridium sp. NCR GN=KD33_13085 PE=4 SV=1 - [A0A099HSE0_9CLOT]	Methylmalonyl-CoA mutase, N-terminal domain/subunit	metabolism	Lipid transport and metabolism	Firmicutes	Clostridia	Clostridiales	heterogeneous	heterogeneous	heterogeneous	6.71802	7.30735	0.37267	0.232739	0.134874	0.893078	-0.589331	0.589331	non-differential
A0A162L6D6	ATP synthase subunit beta OS=Clostridium coskatii GN=atpD PE=4 SV=1 - [A0A162L6D6_9CLOT]	#N/A	#N/A	#N/A	#N/A	#N/A	#N/A	#N/A	#N/A	#N/A	8.49828	8.20328	0.467865	0.0682634	0.63283	0.937858	0.294996	-0.294996	non-differential
A0A0L6Z5Q4	60 kDa chaperonin OS=Clostridium homopropionicum DSM 5847 GN=groL PE=3 SV=1 - [A0A0L6Z5Q4_9CLOT]	Chaperonin GroEL (HSP60 family)	cellular processes and signaling	Posttranslational modification, protein turnover, chaperones	Firmicutes	heterogeneous	heterogeneous	heterogeneous	heterogeneous	heterogeneous	3.7109	4.66483	1.09003	1.36758	0.555999	0.929569	-0.953927	0.953927	non-differential
A0A101V7C8	Argininosuccinate synthase OS=Desulfitibacter sp. BRH_c19 GN=argG PE=3 SV=1 - [A0A101V7C8_9FIRM]	Argininosuccinate synthase	metabolism	Amino acid transport and metabolism	Firmicutes	Clostridia	heterogeneous	heterogeneous	heterogeneous	heterogeneous	6.48834	6.10968	0.60248	0.0572742	0.856615	0.982913	0.378659	-0.378659	non-differential
R9LB36	DNA-directed RNA polymerase subunit alpha OS=Anaerotruncus sp. G3(2012) GN=rpoA PE=3 SV=1 - [R9LB36_9FIRM]	DNA-directed RNA polymerase, alpha subunit/40 kD subunit	information storage and processing	Transcription	Firmicutes	Clostridia	heterogeneous	heterogeneous	heterogeneous	heterogeneous	3.40897	6.56977	0.163571	0.123101	2.97832e-06	0.00366929	-3.1608	3.1608	3.1608
U2UVL3	Elongation factor G OS=Mitsuokella sp. oral taxon 131 str. W9106 GN=fusA PE=3 SV=1 - [U2UVL3_9FIRM]	Translation elongation factors (GTPases)	information storage and processing	Translation, ribosomal structure and biogenesis	heterogeneous	heterogeneous	heterogeneous	heterogeneous	heterogeneous	heterogeneous	10.7703	10.5073	0.203953	0.295102	0.310523	0.896267	0.263004	-0.263004	non-differential
B0PCV0	50S ribosomal protein L5 OS=Anaerotruncus colihominis DSM 17241 GN=rplE PE=3 SV=1 - [B0PCV0_9FIRM]	Ribosomal protein L5	information storage and processing	Translation, ribosomal structure and biogenesis	Firmicutes	Clostridia	Clostridiales	heterogeneous	heterogeneous	heterogeneous	7.28289	8.39056	0.479623	0.174349	0.066879	0.777311	-1.10767	1.10767	non-differential
A0A101WH96	RNA polymerase sigma factor SigA OS=Desulfosporosinus sp. BRH_c37 GN=sigA PE=3 SV=1 - [A0A101WH96_9FIRM]	DNA-directed RNA polymerase, sigma subunit (sigma70/sigma32)	information storage and processing	Transcription	heterogeneous	heterogeneous	heterogeneous	heterogeneous	heterogeneous	heterogeneous	4.3525	3.67229	0.191368	0.361303	0.295181	0.896267	0.680208	-0.680208	non-differential
C7H944	30S ribosomal protein S3 OS=Faecalibacterium prausnitzii A2-165 GN=rpsC PE=3 SV=1 - [C7H944_9FIRM]	Ribosomal protein S3	information storage and processing	Translation, ribosomal structure and biogenesis	Firmicutes	Clostridia	Clostridiales	heterogeneous	heterogeneous	heterogeneous	5.77923	n.a.	0.271872				Unique for d7	Unique for d7	non-differential
D7GPP7	Chaperone protein DnaK OS=butyrate-producing bacterium SS3/4 GN=dnaK PE=2 SV=1^Atr|R5GI99 - [D7GPP7_9FIRM]	#N/A	#N/A	#N/A	#N/A	#N/A	#N/A	#N/A	#N/A	#N/A	7.89537	9.07318	1.41466	1.36931	0.392855	0.929569	-1.17781	1.17781	non-differential
A0A084JKZ3	Uncharacterized protein OS=[Clostridium] celerecrescens GN=IO98_13075 PE=4 SV=1 - [A0A084JKZ3_9FIRM]	ABC-type sugar transport system, periplasmic component	metabolism	Carbohydrate transport and metabolism	Firmicutes	Clostridia	Clostridiales	heterogeneous	heterogeneous	heterogeneous	Ident	Ident					Ident	Ident	Ident
R6T041	Elongation factor Tu OS=Ruminococcus sp. CAG:57 GN=tuf PE=3 SV=1^Atr|W0U4I0 - [R6T041_9FIRM]	GTPases - translation elongation factors	information storage and processing	Translation, ribosomal structure and biogenesis	heterogeneous	heterogeneous	heterogeneous	heterogeneous	heterogeneous	heterogeneous	12.0933	12.4222	0.205985	0.502836	0.216658	0.896267	-0.328912	0.328912	non-differential
D4LZ28	ATP-dependent Clp protease ATP-binding subunit ClpX OS=Ruminococcus torques L2-14 GN=clpX PE=3 SV=1 - [D4LZ28_9FIRM]	#N/A	#N/A	#N/A	#N/A	#N/A	#N/A	#N/A	#N/A	#N/A	8.25827	5.92706	0.553335	3.5193	0.419719	0.929569	2.33122	-2.33122	non-differential
A0A078KS39	Type-3 glutamine synthetase OS=[Clostridium] cellulosi GN=glnA3-2 PE=3 SV=1 - [A0A078KS39_9FIRM]	Uncharacterized protein related to glutamine synthetase	poorly characterized	General function prediction only	heterogeneous	heterogeneous	heterogeneous	heterogeneous	heterogeneous	heterogeneous	9.95948	9.80979	0.113216	0.0538782	0.708325	0.945183	0.149696	-0.149696	non-differential
Q24VN9	Nicotinate-nucleotide--dimethylbenzimidazole phosphoribosyltransferase OS=Desulfitobacterium hafniense (strain Y51) GN=cobT PE=3 SV=1^Atr|B8G2F3 - [Q24VN9_DESHY]	NaMN:DMB phosphoribosyltransferase	metabolism	Coenzyme transport and metabolism	Firmicutes	Clostridia	Clostridiales	Peptococcaceae	heterogeneous	heterogeneous	3.3665	2.64725	0.52961	0.199501	0.0869526	0.839494	0.719255	-0.719255	non-differential
A0A010YXS4	50S ribosomal protein L2 OS=Clostridium sp. ASBs410 GN=rplB PE=3 SV=1 - [A0A010YXS4_9CLOT]	Ribosomal protein L2	information storage and processing	Translation, ribosomal structure and biogenesis	heterogeneous	heterogeneous	heterogeneous	heterogeneous	heterogeneous	heterogeneous	Ident	n.a.					Unique for d7	Unique for d7	Ident
A0A162T4A8	D-galactose-binding periplasmic protein OS=Clostridium magnum DSM 2767 GN=mglB_1 PE=4 SV=1 - [A0A162T4A8_9CLOT]	-	-	-	heterogeneous	heterogeneous	heterogeneous	heterogeneous	heterogeneous	heterogeneous	8.44315	7.5575	0.188062	0.110806	0.00634341	0.459711	0.885648	-0.885648	-0.885648
A0A017RSX7	30S ribosomal protein S5 OS=Fervidicella metallireducens AeB GN=rpsE PE=3 SV=1 - [A0A017RSX7_9CLOT]	Ribosomal protein S5	information storage and processing	Translation, ribosomal structure and biogenesis	Firmicutes	Clostridia	heterogeneous	heterogeneous	heterogeneous	heterogeneous	6.88375	Ident	0.864003				Ident	Ident	Ident
A0A0N7IT75	Glutamine amidotransferase OS=Methanosarcina sp. 795 GN=AAY43_08785 PE=4 SV=1 - [A0A0N7IT75_9EURY]	Putative intracellular protease/amidase	poorly characterized	General function prediction only	heterogeneous	heterogeneous	heterogeneous	heterogeneous	heterogeneous	heterogeneous	6.03853	n.a.	1.04427				Unique for d7	Unique for d7	non-differential
A0A084JFV8	ABC transporter substrate-binding protein OS=[Clostridium] celerecrescens GN=IO98_20435 PE=4 SV=1 - [A0A084JFV8_9FIRM]	ABC-type dipeptide transport system, periplasmic component	metabolism	Amino acid transport and metabolism	Firmicutes	Clostridia	Clostridiales	heterogeneous	heterogeneous	heterogeneous	Ident	Ident					Ident	Ident	Ident
A0A136Q0N6	Tryptophan synthase OS=Christensenella minuta GN=HMPREF3293_02899 PE=3 SV=1 - [A0A136Q0N6_9FIRM]	Predicted alternative tryptophan synthase beta-subunit (paralog of TrpB)	poorly characterized	General function prediction only	heterogeneous	heterogeneous	heterogeneous	heterogeneous	heterogeneous	heterogeneous	6.8589	7.2061	1.49438	1.20019	0.745044	0.958586	-0.347205	0.347205	non-differential
A0A140L5P6	Uncharacterized protein OS=Thermotalea metallivorans GN=AN619_13340 PE=3 SV=1 - [A0A140L5P6_9CLOT]	Uncharacterized protein conserved in bacteria	poorly characterized	Function unknown	heterogeneous	heterogeneous	heterogeneous	heterogeneous	heterogeneous	heterogeneous	6.06356	5.49465	1.55173	0.739358	0.767668	0.965069	0.568917	-0.568917	non-differential
A4J5F4	Butyryl-CoA dehydrogenase OS=Desulfotomaculum reducens (strain MI-1) GN=Dred_1782 PE=3 SV=1 - [A4J5F4_DESRM]	Acyl-CoA dehydrogenases	metabolism	Lipid transport and metabolism	heterogeneous	heterogeneous	heterogeneous	heterogeneous	heterogeneous	heterogeneous	7.45416	7.40727	0.909362	1.27415	0.91272	0.991778	0.046884	-0.046884	non-differential
A0A143XMI8	ATP synthase subunit beta OS=Clostridiales bacterium CHKCI001 GN=atpD_1 PE=3 SV=1 - [A0A143XMI8_9FIRM]	F0F1-type ATP synthase, beta subunit	metabolism	Energy production and conversion	heterogeneous	heterogeneous	heterogeneous	heterogeneous	heterogeneous	heterogeneous	6.81418	6.43165	1.15684	0.44334	0.718284	0.947494	0.382532	-0.382532	non-differential
G8LV58	Fructose-1,6-bisphosphate aldolase, class II OS=Clostridium clariflavum (strain DSM 19732 / NBRC 101661 / EBR45) GN=Clocl_3108 PE=3 SV=1 - [G8LV58_CLOCD]	Fructose/tagatose bisphosphate aldolase	metabolism	Carbohydrate transport and metabolism	Firmicutes	Clostridia	Clostridiales	heterogeneous	heterogeneous	heterogeneous	8.86759	8.4605	0.14743	0.0515718	0.324696	0.896267	0.407092	-0.407092	non-differential
R4KJL9	60 kDa chaperonin OS=Desulfotomaculum gibsoniae DSM 7213 GN=groL PE=3 SV=1 - [R4KJL9_9FIRM]	#N/A	#N/A	#N/A	#N/A	#N/A	#N/A	#N/A	#N/A	#N/A	12.6314	12.6645	0.0602325	0.0854479	0.30615	0.896267	-0.0331589	0.0331589	non-differential
A0A161WD21	NAD-specific glutamate dehydrogenase OS=Clostridium magnum DSM 2767 GN=gdh PE=4 SV=1 - [A0A161WD21_9CLOT]	#N/A	#N/A	#N/A	#N/A	#N/A	#N/A	#N/A	#N/A	#N/A	6.29379	6.51027	0.697525	0.647949	0.806546	0.976745	-0.216481	0.216481	non-differential
A0A084JCJ0	Cytidine deaminase OS=[Clostridium] celerecrescens GN=IO98_22620 PE=4 SV=1 - [A0A084JCJ0_9FIRM]	Cytidine deaminase	metabolism	Nucleotide transport and metabolism	Firmicutes	Clostridia	Clostridiales	heterogeneous	heterogeneous	heterogeneous	Ident	Ident					Ident	Ident	Ident
R5DSB2	Chaperone protein DnaK OS=Eubacterium sp. CAG:86 GN=dnaK PE=2 SV=1 - [R5DSB2_9FIRM]	#N/A	#N/A	#N/A	#N/A	#N/A	#N/A	#N/A	#N/A	#N/A	8.8409	10.0486	1.63892	0.247571	0.324874	0.896267	-1.2077	1.2077	non-differential
916275966	C4-dicarboxylate ABC transporter substrate-binding protein [Sedimentibacter sp. B4]	#N/A	#N/A	#N/A	#N/A	#N/A	#N/A	#N/A	#N/A	#N/A	n.a.	Ident					Unique for d14	Unique for d14	Ident
R7GX89	Elongation factor Tu OS=Ruminococcus sp. CAG:403 GN=tuf PE=3 SV=1 - [R7GX89_9FIRM]	GTPases - translation elongation factors	information storage and processing	Translation, ribosomal structure and biogenesis	heterogeneous	heterogeneous	heterogeneous	heterogeneous	heterogeneous	heterogeneous	12.6717	12.6641	0.207406	0.120838	0.839318	0.982863	0.00764519	-0.00764519	non-differential
F3B7W2	ATP-dependent Clp protease ATP-binding subunit ClpX OS=Lachnospiraceae bacterium 2_1_46FAA GN=clpX PE=3 SV=1 - [F3B7W2_9FIRM]	#N/A	#N/A	#N/A	#N/A	#N/A	#N/A	#N/A	#N/A	#N/A	8.71968	8.2694	0.115916	0.48941	0.478943	0.929569	0.45028	-0.45028	non-differential
E3PX98	Methylmalonyl-CoA mutase, large subunit OS=Clostridium sticklandii (strain ATCC 12662 / DSM 519 / JCM 1433 / NCIB 10654) GN=CLOST_0938 PE=4 SV=1 - [E3PX98_CLOSD]	Methylmalonyl-CoA mutase, N-terminal domain/subunit	metabolism	Lipid transport and metabolism	heterogeneous	heterogeneous	heterogeneous	heterogeneous	heterogeneous	heterogeneous	6.25135	6.4004	0.235224	0.568005	0.670452	0.942312	-0.149045	0.149045	non-differential
F6B3Q3	Adenylylsulfate reductase, alpha subunit OS=Desulfotomaculum nigrificans (strain DSM 14880 / VKM B-2319 / CO-1-SRB) GN=Desca_2377 PE=4 SV=1 - [F6B3Q3_DESCC]	Succinate dehydrogenase/fumarate reductase, flavoprotein subunit	metabolism	Energy production and conversion	heterogeneous	heterogeneous	heterogeneous	heterogeneous	heterogeneous	heterogeneous	6.78985	6.67162	0.195392	0.77996	0.746063	0.958586	0.118231	-0.118231	non-differential
A0A010Z0S3	Adenylosuccinate synthetase OS=Clostridium sp. ASBs410 GN=purA PE=3 SV=1 - [A0A010Z0S3_9CLOT]	Adenylosuccinate synthase	metabolism	Nucleotide transport and metabolism	heterogeneous	heterogeneous	heterogeneous	heterogeneous	heterogeneous	heterogeneous	Ident	Ident					Ident	Ident	Ident
I9LJX9	Hydro-lyase, Fe-S type, tartrate/fumarate subfamily, alpha subunit OS=Pelosinus fermentans B4 GN=FB4_2021 PE=4 SV=1 - [I9LJX9_9FIRM]	Tartrate dehydratase alpha subunit/Fumarate hydratase class I, N-terminal domain	metabolism	Energy production and conversion	heterogeneous	heterogeneous	heterogeneous	heterogeneous	heterogeneous	heterogeneous	9.46192	9.45679	0.298297	0.37714	0.820458	0.976745	0.0051299	-0.0051299	non-differential
A0A0C2I702	2-dehydro-3-deoxyphosphooctonate aldolase OS=Pseudomonas batumici GN=kdsA PE=3 SV=1 - [A0A0C2I702_9PSED]	3-deoxy-D-manno-octulosonic acid (KDO) 8-phosphate synthase	cellular processes and signaling	Cell wall/membrane/envelope biogenesis	Proteobacteria	Gammaproteobacteria	Pseudomonadales	Pseudomonadaceae	Pseudomonas	heterogeneous	Ident	n.a.					Unique for d7	Unique for d7	Ident
A0A0U5P1P1	Putative ABC transporter ATP-binding protein YheS OS=Clostridium sp. C105KSO15 GN=yheS_1 PE=4 SV=1^Atr|A0A084JI19 - [A0A0U5P1P1_9CLOT]	ATPase components of ABC transporters with duplicated ATPase domains	poorly characterized	General function prediction only	Firmicutes	heterogeneous	heterogeneous	heterogeneous	heterogeneous	heterogeneous	Ident	Ident					Ident	Ident	Ident
A0A143ZQK9	DNA-directed RNA polymerase subunit OS=Eubacteriaceae bacterium CHKCI005 GN=rpoC PE=3 SV=1 - [A0A143ZQK9_9FIRM]	DNA-directed RNA polymerase, beta' subunit/160 kD subunit	information storage and processing	Transcription	heterogeneous	heterogeneous	heterogeneous	heterogeneous	heterogeneous	heterogeneous	9.47311	8.73654	0.184592	0.48854	0.0709858	0.79504	0.736568	-0.736568	non-differential
A0A084JL65	Uracil phosphoribosyltransferase OS=[Clostridium] celerecrescens GN=upp PE=3 SV=1 - [A0A084JL65_9FIRM]	Uracil phosphoribosyltransferase	metabolism	Nucleotide transport and metabolism	Firmicutes	Clostridia	Clostridiales	heterogeneous	heterogeneous	heterogeneous	Ident	Ident					Ident	Ident	Ident
A0A011AFV5	FeS cluster assembly scaffold protein NifU OS=Clostridium sp. ASBs410 GN=K413DRAFT_5306 PE=4 SV=1 - [A0A011AFV5_9CLOT]	NifU homolog involved in Fe-S cluster formation	metabolism	Energy production and conversion	Firmicutes	Clostridia	Clostridiales	heterogeneous	heterogeneous	heterogeneous	Ident	Ident					Ident	Ident	Ident
A0A0A7FWB4	30S ribosomal protein S11 OS=Clostridium baratii str. Sullivan GN=rpsK PE=3 SV=1^Atr|A0A0F3FPL7 - [A0A0A7FWB4_9CLOT]	Ribosomal protein S11	information storage and processing	Translation, ribosomal structure and biogenesis	Firmicutes	heterogeneous	heterogeneous	heterogeneous	heterogeneous	heterogeneous	7.20994	6.46372	0.843396	0.273269	0.544612	0.929569	0.746217	-0.746217	non-differential
I8U0H6	GTP-sensing transcriptional pleiotropic repressor CodY OS=Pelosinus fermentans JBW45 GN=codY PE=3 SV=1 - [I8U0H6_9FIRM]	-	-	-	Firmicutes	heterogeneous	heterogeneous	heterogeneous	heterogeneous	heterogeneous	9.70507	7.92512	0.296408	1.48179	0.248423	0.896267	1.77994	-1.77994	non-differential
A0A140L6T8	ATP synthase subunit alpha OS=Thermotalea metallivorans GN=atpA PE=3 SV=1 - [A0A140L6T8_9CLOT]	F0F1-type ATP synthase, alpha subunit	metabolism	Energy production and conversion	heterogeneous	heterogeneous	heterogeneous	heterogeneous	heterogeneous	heterogeneous	8.07102	8.59653	0.695556	0.530071	0.401009	0.929569	-0.525502	0.525502	non-differential
A0A0W1JJH5	UPF0365 protein AT727_06280 OS=Desulfitobacterium hafniense GN=AT727_06280 PE=3 SV=1 - [A0A0W1JJH5_DESHA]	Uncharacterized protein conserved in bacteria	poorly characterized	Function unknown	heterogeneous	heterogeneous	heterogeneous	heterogeneous	heterogeneous	heterogeneous	7.50822	7.33595	0.590473	0.249664	0.94189	0.996353	0.172269	-0.172269	non-differential
V9H2A5	60 kDa chaperonin OS=Clostridium sp. 7_2_43FAA GN=groL PE=3 SV=1 - [V9H2A5_9CLOT]	#N/A	#N/A	#N/A	#N/A	#N/A	#N/A	#N/A	#N/A	#N/A	4.17291	4.90762	0.79945	1.02481	0.490814	0.929569	-0.73471	0.73471	non-differential
A0A0F2PNE8	Methylmalonyl-CoA carboxyltransferase OS=Peptococcaceae bacterium BRH_c4b GN=VR69_15385 PE=4 SV=1 - [A0A0F2PNE8_9FIRM]	Acetyl-CoA carboxylase, carboxyltransferase component (subunits alpha and beta)	metabolism	Lipid transport and metabolism	heterogeneous	heterogeneous	heterogeneous	heterogeneous	heterogeneous	heterogeneous	9.23197	9.40962	0.166411	0.145416	0.344851	0.911708	-0.177651	0.177651	non-differential
Q24NY1	Putative uncharacterized protein OS=Desulfitobacterium hafniense (strain Y51) GN=DSY4472 PE=4 SV=1 - [Q24NY1_DESHY]	Thioredoxin domain-containing protein	cellular processes and signaling	Posttranslational modification, protein turnover, chaperones	Firmicutes	Clostridia	Clostridiales	Peptococcaceae	Desulfitobacterium	Desulfitobacterium hafniense	n.a.	Ident					Unique for d14	Unique for d14	Ident
A0A084JLR7	50S ribosomal protein L17 OS=[Clostridium] celerecrescens GN=rplQ PE=3 SV=1 - [A0A084JLR7_9FIRM]	Ribosomal protein L17	information storage and processing	Translation, ribosomal structure and biogenesis	Firmicutes	Clostridia	Clostridiales	heterogeneous	heterogeneous	heterogeneous	Ident	n.a.					Unique for d7	Unique for d7	Ident
A0A0F2PVG9	10 kDa chaperonin OS=Peptococcaceae bacterium BRH_c4b GN=groS PE=3 SV=1 - [A0A0F2PVG9_9FIRM]	Co-chaperonin GroES (HSP10)	cellular processes and signaling	Posttranslational modification, protein turnover, chaperones	heterogeneous	heterogeneous	heterogeneous	heterogeneous	heterogeneous	heterogeneous	Ident	Ident					Ident	Ident	Ident
R6BFK3	60 kDa chaperonin OS=Clostridium sp. CAG:169 GN=groL PE=3 SV=1 - [R6BFK3_9CLOT]	#N/A	#N/A	#N/A	#N/A	#N/A	#N/A	#N/A	#N/A	#N/A	4.99048	4.96506	0.0782206	0.851485	0.662866	0.937858	0.0254179	-0.0254179	non-differential
W0ELF5	6,7-dimethyl-8-ribityllumazine synthase OS=Dehalobacter restrictus DSM 9455 GN=ribH PE=3 SV=1^Atr|T0IBB3^Atr|K4KZE6 - [W0ELF5_9FIRM]	Riboflavin synthase beta-chain	metabolism	Coenzyme transport and metabolism	Firmicutes	heterogeneous	heterogeneous	heterogeneous	heterogeneous	heterogeneous	6.7097	7.36952	0.408383	0.485448	0.407919	0.929569	-0.659823	0.659823	non-differential
A0A084JK94	Electron transport complex subunit G OS=[Clostridium] celerecrescens GN=IO98_15510 PE=3 SV=1 - [A0A084JK94_9FIRM]	Predicted NADH:ubiquinone oxidoreductase, subunit RnfG	metabolism	Energy production and conversion	Firmicutes	Clostridia	Clostridiales	heterogeneous	heterogeneous	heterogeneous	n.a.	Ident					Unique for d14	Unique for d14	Ident
U2D9E2	Glutamate dehydrogenase OS=Clostridiales bacterium oral taxon 876 str. F0540 GN=HMPREF1982_02111 PE=3 SV=1 - [U2D9E2_9FIRM]	#N/A	#N/A	#N/A	#N/A	#N/A	#N/A	#N/A	#N/A	#N/A	5.62089	6.13155	0.72696	0.797288	0.647369	0.937858	-0.510665	0.510665	non-differential
A0A084JGL7	Chemotaxis protein CheC OS=[Clostridium] celerecrescens GN=IO98_19180 PE=4 SV=1 - [A0A084JGL7_9FIRM]	Chemotaxis protein CheC, inhibitor of MCP methylation	cellular processes and signaling	Cell motility	Firmicutes	Clostridia	Clostridiales	Lachnospiraceae	Lachnoclostridium	[Clostridium] celerecrescens	n.a.	Ident					Unique for d14	Unique for d14	Ident
I8RJT6	Peroxiredoxin OS=Pelosinus fermentans B4 GN=FB4_2277 PE=4 SV=1 - [I8RJT6_9FIRM]	Peroxiredoxin	cellular processes and signaling	Posttranslational modification, protein turnover, chaperones	Firmicutes	heterogeneous	heterogeneous	heterogeneous	heterogeneous	heterogeneous	1.8902	2.14419	0.0466315	0.142886	0.414528	0.929569	-0.253991	0.253991	non-differential
A0A0B3VZT1	Bifunctional protein FolD OS=Terrisporobacter othiniensis GN=folD PE=3 SV=1 - [A0A0B3VZT1_9FIRM]	5,10-methylene-tetrahydrofolate dehydrogenase/Methenyl tetrahydrofolate cyclohydrolase	metabolism	Coenzyme transport and metabolism	Firmicutes	Clostridia	Clostridiales	Peptostreptococcaceae	heterogeneous	heterogeneous	Ident	5.61849		0.104978			Ident	Ident	Ident
Q67SJ9	ATP-dependent Clp protease ATP-binding subunit ClpX OS=Symbiobacterium thermophilum (strain T / IAM 14863) GN=clpX PE=3 SV=1 - [CLPX_SYMTH]	ATP-dependent protease Clp, ATPase subunit	cellular processes and signaling	Posttranslational modification, protein turnover, chaperones	Firmicutes	Clostridia	Clostridiales	heterogeneous	heterogeneous	heterogeneous	4.83013	4.78906	0.349225	0.191941	0.467806	0.929569	0.041076	-0.041076	non-differential
A0A084JKH7	4-hydroxy-tetrahydrodipicolinate synthase OS=[Clostridium] celerecrescens GN=dapA PE=3 SV=1 - [A0A084JKH7_9FIRM]	Dihydrodipicolinate synthase/N-acetylneuraminate lyase	metabolism	Amino acid transport and metabolism	Firmicutes	Clostridia	Clostridiales	heterogeneous	heterogeneous	heterogeneous	Ident	Ident					Ident	Ident	Ident
A0A101G569	Copper-translocating P-type ATPase OS=Desulfotomaculum sp. 46_296 GN=XD78_2190 PE=4 SV=1 - [A0A101G569_9FIRM]	Copper chaperone	metabolism	Inorganic ion transport and metabolism	Firmicutes	Clostridia	Clostridiales	heterogeneous	heterogeneous	heterogeneous	5.45993	Ident	0.142759				Ident	Ident	Ident
B7AWR0	30S ribosomal protein S11 OS=[Bacteroides] pectinophilus ATCC 43243 GN=rpsK PE=3 SV=1 - [B7AWR0_9FIRM]	Ribosomal protein S11	information storage and processing	Translation, ribosomal structure and biogenesis	heterogeneous	heterogeneous	heterogeneous	heterogeneous	heterogeneous	heterogeneous	Ident	Ident					Ident	Ident	Ident
A0A075KHV0	ATP synthase subunit alpha OS=Pelosinus sp. UFO1 GN=atpA PE=3 SV=1 - [A0A075KHV0_9FIRM]	F0F1-type ATP synthase, alpha subunit	metabolism	Energy production and conversion	heterogeneous	heterogeneous	heterogeneous	heterogeneous	heterogeneous	heterogeneous	7.94695	8.25388	0.25105	0.0882646	0.285333	0.896267	-0.306937	0.306937	non-differential
A0A151B4A5	60 kDa chaperonin OS=Clostridium tepidiprofundi DSM 19306 GN=groL PE=3 SV=1 - [A0A151B4A5_9CLOT]	#N/A	#N/A	#N/A	#N/A	#N/A	#N/A	#N/A	#N/A	#N/A	4.2994	4.73792	1.19263	2.05831	0.745479	0.958586	-0.438517	0.438517	non-differential
W0EJ52	Elongation factor G OS=Dehalobacter restrictus DSM 9455 GN=fusA PE=3 SV=1 - [W0EJ52_9FIRM]	Translation elongation factors (GTPases)	information storage and processing	Translation, ribosomal structure and biogenesis	heterogeneous	heterogeneous	heterogeneous	heterogeneous	heterogeneous	heterogeneous	9.37108	8.87904	0.441311	0.638077	0.425968	0.929569	0.492041	-0.492041	non-differential
R1CS67	Transketolase, alpha-subunit OS=Caldisalinibacter kiritimatiensis GN=L21TH_2455 PE=3 SV=1 - [R1CS67_9CLOT]	Transketolase, C-terminal subunit	metabolism	Carbohydrate transport and metabolism	Firmicutes	heterogeneous	heterogeneous	heterogeneous	heterogeneous	heterogeneous	4.89835	3.66538	0.959827	0.335826	0.282716	0.896267	1.23297	-1.23297	non-differential
A0A084JSB6	ABC transporter substrate-binding protein OS=[Clostridium] celerecrescens GN=IO98_01355 PE=4 SV=1 - [A0A084JSB6_9FIRM]	ABC-type dipeptide transport system, periplasmic component	metabolism	Amino acid transport and metabolism	Firmicutes	Clostridia	Clostridiales	heterogeneous	heterogeneous	heterogeneous	Ident	Ident					Ident	Ident	Ident
A0A075K915	30S ribosomal protein S8 OS=Pelosinus sp. UFO1 GN=rpsH PE=3 SV=1 - [A0A075K915_9FIRM]	Ribosomal protein S8	information storage and processing	Translation, ribosomal structure and biogenesis	Firmicutes	Negativicutes	Selenomonadales	Sporomusaceae	Pelosinus	heterogeneous	10.3081	9.84317	0.450493	0.494389	0.291724	0.896267	0.464959	-0.464959	non-differential
A0A0T6E4L0	Nitroreductase OS=Clostridium sporogenes GN=VT92_05280 PE=4 SV=1 - [A0A0T6E4L0_CLOSG]	Predicted oxidoreductase related to nitroreductase	poorly characterized	General function prediction only	Firmicutes	heterogeneous	heterogeneous	heterogeneous	heterogeneous	heterogeneous	Ident	9.6583		0.894711			Ident	Ident	Ident
A0A075KIE4	CheA signal transduction histidine kinase OS=Pelosinus sp. UFO1 GN=UFO1_2556 PE=4 SV=1 - [A0A075KIE4_9FIRM]	Chemotaxis protein histidine kinase and related kinases	cellular processes and signaling	Cell motility	Firmicutes	heterogeneous	heterogeneous	heterogeneous	heterogeneous	heterogeneous	5.91681	6.44674	0.252352	0.503495	0.394351	0.929569	-0.529929	0.529929	non-differential
A0A0F2JK91	Acetylornithine deacetylase OS=Desulfosporosinus sp. I2 GN=UF75_0775 PE=4 SV=1 - [A0A0F2JK91_9FIRM]	Acetylornithine deacetylase/Succinyl-diaminopimelate desuccinylase and related deacylases	metabolism	Amino acid transport and metabolism	Firmicutes	heterogeneous	heterogeneous	heterogeneous	heterogeneous	heterogeneous	4.18193	5.10365	0.47999	1.49774	0.589809	0.929569	-0.921715	0.921715	non-differential
R7RMC4	ATP synthase subunit beta OS=Thermobrachium celere DSM 8682 GN=atpD PE=3 SV=1 - [R7RMC4_9CLOT]	F0F1-type ATP synthase, beta subunit	metabolism	Energy production and conversion	heterogeneous	heterogeneous	heterogeneous	heterogeneous	heterogeneous	heterogeneous	8.38437	8.24641	0.496544	0.305497	0.912397	0.991778	0.137955	-0.137955	non-differential
J5H2I1	60 kDa chaperonin OS=Lachnoanaerobaculum sp. ICM7 GN=groL PE=3 SV=1 - [J5H2I1_9FIRM]	Chaperonin GroEL (HSP60 family)	cellular processes and signaling	Posttranslational modification, protein turnover, chaperones	heterogeneous	heterogeneous	heterogeneous	heterogeneous	heterogeneous	heterogeneous	Ident	6.56727		1.94857			Ident	Ident	Ident
G9YXN9	Tryptophan synthase OS=Flavonifractor plautii ATCC 29863 GN=HMPREF0372_04307 PE=3 SV=1 - [G9YXN9_9FIRM]	#N/A	#N/A	#N/A	#N/A	#N/A	#N/A	#N/A	#N/A	#N/A	7.49338	7.5683	0.0088257	0.386739	0.608247	0.929569	-0.0749146	0.0749146	non-differential
A0A084JGY2	GltD OS=[Clostridium] celerecrescens GN=IO98_18465 PE=4 SV=1 - [A0A084JGY2_9FIRM]	NADPH-dependent glutamate synthase beta chain and related oxidoreductases	metabolism	Amino acid transport and metabolism	heterogeneous	heterogeneous	heterogeneous	heterogeneous	heterogeneous	heterogeneous	Ident	Ident					Ident	Ident	Ident
B0TC49	DNA-directed RNA polymerase subunit beta' OS=Heliobacterium modesticaldum (strain ATCC 51547 / Ice1) GN=rpoC PE=3 SV=1 - [RPOC_HELMI]	#N/A	#N/A	#N/A	#N/A	#N/A	#N/A	#N/A	#N/A	#N/A	9.59656	9.01333	0.212282	0.322735	0.0641809	0.769345	0.583238	-0.583238	non-differential
F6CNQ6	Elongation factor Ts OS=Desulfotomaculum kuznetsovii (strain DSM 6115 / VKM B-1805 / 17) GN=tsf PE=3 SV=1 - [F6CNQ6_DESK7]	Translation elongation factor Ts	information storage and processing	Translation, ribosomal structure and biogenesis	heterogeneous	heterogeneous	heterogeneous	heterogeneous	heterogeneous	heterogeneous	8.17211	8.26159	0.740298	0.242242	0.79296	0.974021	-0.0894738	0.0894738	non-differential
A0A075KJA9	3-hydroxyacyl-[acyl-carrier-protein] dehydratase FabZ OS=Pelosinus sp. UFO1 GN=fabZ PE=3 SV=1 - [A0A075KJA9_9FIRM]	3-hydroxymyristoyl/3-hydroxydecanoyl-(acyl carrier protein) dehydratases	metabolism	Lipid transport and metabolism	heterogeneous	heterogeneous	heterogeneous	heterogeneous	heterogeneous	heterogeneous	n.a.	Ident					Unique for d14	Unique for d14	Ident
A4J526	NAD(P)-dependent iron-only hydrogenase catalytic subunit OS=Desulfotomaculum reducens (strain MI-1) GN=Dred_1651 PE=4 SV=1 - [A4J526_DESRM]	Iron only hydrogenase large subunit, C-terminal domain	poorly characterized	General function prediction only	Firmicutes	heterogeneous	heterogeneous	heterogeneous	heterogeneous	heterogeneous	Ident	4.42021		0.417622			Ident	Ident	Ident
A0A075KJ03	Tryptophan synthase beta chain OS=Pelosinus sp. UFO1 GN=trpB PE=3 SV=1 - [A0A075KJ03_9FIRM]	Tryptophan synthase beta chain	metabolism	Amino acid transport and metabolism	heterogeneous	heterogeneous	heterogeneous	heterogeneous	heterogeneous	heterogeneous	8.08014	8.22219	0.178058	0.251023	0.679006	0.944171	-0.142053	0.142053	non-differential
A0A0B3BQV7	Pseudouridine synthase OS=Pseudomonas tuomuerensis GN=PT85_08030 PE=4 SV=1 - [A0A0B3BQV7_9PSED]	Uncharacterized protein conserved in bacteria	poorly characterized	Function unknown	Proteobacteria	Gammaproteobacteria	Pseudomonadales	Pseudomonadaceae	Pseudomonas	Pseudomonas flexibilis	n.a.	Ident					Unique for d14	Unique for d14	Ident
A0A084JRN1	Protein translocase subunit SecA OS=[Clostridium] celerecrescens GN=secA PE=3 SV=1 - [A0A084JRN1_9FIRM]	Preprotein translocase subunit SecA (ATPase, RNA helicase)	cellular processes and signaling	Intracellular trafficking, secretion, and vesicular transport	heterogeneous	heterogeneous	heterogeneous	heterogeneous	heterogeneous	heterogeneous	6.79554	7.19278	0.390736	0.282774	0.408916	0.929569	-0.397238	0.397238	non-differential
A0A011A6D1	Carbohydrate ABC transporter ATP-binding protein, CUT1 family OS=Clostridium sp. ASBs410 GN=K413DRAFT_1859 PE=3 SV=1 - [A0A011A6D1_9CLOT]	ABC-type sugar transport systems, ATPase components	metabolism	Carbohydrate transport and metabolism	heterogeneous	heterogeneous	heterogeneous	heterogeneous	heterogeneous	heterogeneous	Ident	Ident					Ident	Ident	Ident
C0GCE6	Putative serine protein kinase, PrkA OS=Dethiobacter alkaliphilus AHT 1 GN=DealDRAFT_0155 PE=4 SV=1 - [C0GCE6_9FIRM]	Putative Ser protein kinase	cellular processes and signaling	Signal transduction mechanisms	Firmicutes	Clostridia	Clostridiales	heterogeneous	heterogeneous	heterogeneous	7.96587	8.01733	0.647591	0.184982	0.961785	0.999034	-0.0514602	0.0514602	non-differential
A0A075KMT7	Glycerol kinase OS=Pelosinus sp. UFO1 GN=glpK PE=3 SV=1 - [A0A075KMT7_9FIRM]	Glycerol kinase	metabolism	Energy production and conversion	heterogeneous	heterogeneous	heterogeneous	heterogeneous	heterogeneous	heterogeneous	8.99233	9.02618	0.295634	0.13225	0.609818	0.929569	-0.0338485	0.0338485	non-differential
A0A101WHN6	S-adenosylmethionine synthase OS=Desulfosporosinus sp. BRH_c37 GN=metK PE=3 SV=1 - [A0A101WHN6_9FIRM]	#N/A	#N/A	#N/A	#N/A	#N/A	#N/A	#N/A	#N/A	#N/A	9.27886	9.18022	0.193225	0.215833	0.293059	0.896267	0.0986389	-0.0986389	non-differential
N1ZIY5	Acetate kinase OS=Clostridium sp. ASF356 GN=ackA PE=3 SV=1 - [N1ZIY5_9CLOT]	Acetate kinase	metabolism	Energy production and conversion	heterogeneous	heterogeneous	heterogeneous	heterogeneous	heterogeneous	heterogeneous	7.85531	7.53582	0.3619	0.357029	0.446184	0.929569	0.31949	-0.31949	non-differential
A0A017RYJ0	Glutamate mutase sigma subunit OS=Fervidicella metallireducens AeB GN=glmS PE=3 SV=1 - [A0A017RYJ0_9CLOT]	Methylmalonyl-CoA mutase, C-terminal domain/subunit (cobalamin-binding)	metabolism	Lipid transport and metabolism	Firmicutes	Clostridia	Clostridiales	Clostridiaceae	Fervidicella	Fervidicella metallireducens	n.a.	3.57221		0.394782			Unique for d14	Unique for d14	non-differential
A0A0P8W9R1	S-adenosylmethionine synthase OS=Oxobacter pfennigii GN=metK PE=3 SV=1 - [A0A0P8W9R1_9CLOT]	S-adenosylmethionine synthetase	metabolism	Coenzyme transport and metabolism	heterogeneous	heterogeneous	heterogeneous	heterogeneous	heterogeneous	heterogeneous	9.7778	9.16145	0.366765	0.676627	0.381817	0.929569	0.616348	-0.616348	non-differential
B8I5N7	Elongation factor G OS=Clostridium cellulolyticum (strain ATCC 35319 / DSM 5812 / JCM 6584 / H10) GN=fusA PE=3 SV=1 - [EFG_CLOCE]	#N/A	#N/A	#N/A	#N/A	#N/A	#N/A	#N/A	#N/A	#N/A	11.1781	11.0511	0.148212	0.21251	0.234584	0.896267	0.12701	-0.12701	non-differential
H5XYZ0	Glycine--tRNA ligase alpha subunit OS=Desulfosporosinus youngiae DSM 17734 GN=glyQ PE=3 SV=1 - [H5XYZ0_9FIRM]	Glycyl-tRNA synthetase, alpha subunit	information storage and processing	Translation, ribosomal structure and biogenesis	heterogeneous	heterogeneous	heterogeneous	heterogeneous	heterogeneous	heterogeneous	6.12315	7.23854	1.24439	0.682447	0.182287	0.896267	-1.11539	1.11539	non-differential
S0JP75	RpiB/LacA/LacB family sugar-phosphate isomerase OS=Eubacterium sp. 14-2 GN=C805_00277 PE=4 SV=1 - [S0JP75_9FIRM]	Ribose 5-phosphate isomerase RpiB	metabolism	Carbohydrate transport and metabolism	Firmicutes	Clostridia	Clostridiales	heterogeneous	heterogeneous	heterogeneous	Ident	Ident					Ident	Ident	Ident
A0A0B3BQW5	Methylmalonyl-CoA mutase OS=Thermoanaerobacter sp. YS13 GN=THYS13_23850 PE=4 SV=1 - [A0A0B3BQW5_9THEO]	Methylmalonyl-CoA mutase, N-terminal domain/subunit	metabolism	Lipid transport and metabolism	Firmicutes	Clostridia	heterogeneous	heterogeneous	heterogeneous	heterogeneous	7.15517	7.94412	0.972456	0.474629	0.351845	0.915749	-0.788952	0.788952	non-differential
F2NTW2	30S ribosomal protein S11 OS=Treponema succinifaciens (strain ATCC 33096 / DSM 2489 / 6091) GN=rpsK PE=3 SV=1 - [F2NTW2_TRES6]	Ribosomal protein S11	information storage and processing	Translation, ribosomal structure and biogenesis	Spirochaetes	Spirochaetia	Spirochaetales	Spirochaetaceae	Treponema	Treponema succinifaciens	7.09076	Ident	0.538889				Ident	Ident	Ident
A0A151AQC3	Bifunctional protein PyrR OS=Clostridium colicanis DSM 13634 GN=pyrR PE=3 SV=1 - [A0A151AQC3_9CLOT]	-	-	-	Firmicutes	heterogeneous	heterogeneous	heterogeneous	heterogeneous	heterogeneous	5.66887	4.71644	0.466012	0.151345	0.222123	0.896267	0.952428	-0.952428	non-differential
A0A0U5P1M2	Deoxyribose-phosphate aldolase OS=Clostridium sp. C105KSO15 GN=deoC_2 PE=3 SV=1 - [A0A0U5P1M2_9CLOT]	Deoxyribose-phosphate aldolase	metabolism	Nucleotide transport and metabolism	Firmicutes	Clostridia	Clostridiales	Clostridiaceae	Clostridium	Clostridium sp. C105KSO15	Ident	n.a.					Unique for d7	Unique for d7	Ident
A0A0F2N3W8	50S ribosomal protein L23 OS=Peptococcaceae bacterium BRH_c4a GN=rplW PE=3 SV=1 - [A0A0F2N3W8_9FIRM]	Ribosomal protein L23	information storage and processing	Translation, ribosomal structure and biogenesis	Firmicutes	Clostridia	Clostridiales	heterogeneous	heterogeneous	heterogeneous	Ident	Ident					Ident	Ident	Ident
I9DLJ8	CheW protein OS=Pelosinus fermentans JBW45 GN=JBW_01990 PE=4 SV=1^Atr|I8RJ66 - [I9DLJ8_9FIRM]	Chemotaxis signal transduction protein	cellular processes and signaling	Cell motility	Firmicutes	Negativicutes	Selenomonadales	Sporomusaceae	Pelosinus	Pelosinus fermentans	n.a.	Ident					Unique for d14	Unique for d14	Ident
F1TCQ1	Flagellin OS=[Clostridium] papyrosolvens DSM 2782 GN=Cpap_2171 PE=3 SV=1 - [F1TCQ1_9FIRM]	Flagellin and related hook-associated proteins	cellular processes and signaling	Cell motility	Firmicutes	heterogeneous	heterogeneous	heterogeneous	heterogeneous	heterogeneous	10.5884	10.7607	0.522749	0.68755	0.765258	0.964992	-0.172266	0.172266	non-differential
A0A140LEB1	Glycine reductase complex component B subunits alpha and beta OS=Thermotalea metallivorans GN=grdE PE=4 SV=1 - [A0A140LEB1_9CLOT]	-	-	-	heterogeneous	heterogeneous	heterogeneous	heterogeneous	heterogeneous	heterogeneous	5.38769	5.37179	0.453699	0.438754	0.766566	0.965069	0.015904	-0.015904	non-differential
A0A150FQ90	Response regulator receiver protein OS=[Clostridium] paradoxum JW-YL-7 = DSM 7308 GN=JWYL7_0854 PE=4 SV=1 - [A0A150FQ90_CLOPD]	Response regulator containing CheY-like receiver, AAA-type ATPase, and DNA-binding domains	cellular processes and signaling	Signal transduction mechanisms	Firmicutes	Clostridia	Clostridiales	heterogeneous	heterogeneous	heterogeneous	4.27195	3.90257	0.407426	0.387904	0.312597	0.896267	0.369385	-0.369385	non-differential
T0JGA6	Cysteine synthase OS=Dehalobacter sp. UNSWDHB GN=UNSWDHB_1591 PE=3 SV=1^Atr|K4L596 - [T0JGA6_9FIRM]	Cysteine synthase	metabolism	Amino acid transport and metabolism	heterogeneous	heterogeneous	heterogeneous	heterogeneous	heterogeneous	heterogeneous	6.42784	4.11429	0.225533	1.84813	0.162781	0.896267	2.31355	-2.31355	non-differential
A0A084JGF5	Anthranilate phosphoribosyltransferase (Fragment) OS=[Clostridium] celerecrescens GN=IO98_19600 PE=3 SV=1 - [A0A084JGF5_9FIRM]	Anthranilate phosphoribosyltransferase	metabolism	Amino acid transport and metabolism	Firmicutes	Clostridia	Clostridiales	heterogeneous	heterogeneous	heterogeneous	Ident	Ident					Ident	Ident	Ident
D9R264	Periplasmic binding protein OS=Clostridium saccharolyticum (strain ATCC 35040 / DSM 2544 / NRCC 2533 / WM1) GN=Closa_2135 PE=4 SV=1 - [D9R264_CLOSW]	ABC-type Fe3+-hydroxamate transport system, periplasmic component	metabolism	Inorganic ion transport and metabolism	Firmicutes	Clostridia	Clostridiales	Lachnospiraceae	Lachnoclostridium	[Clostridium] saccharolyticum	Ident	Ident					Ident	Ident	Ident
A0A098AWH6	Catalase-peroxidase OS=Desulfitobacterium hafniense GN=katG PE=3 SV=1 - [A0A098AWH6_DESHA]	Catalase (peroxidase I)	metabolism	Inorganic ion transport and metabolism	heterogeneous	heterogeneous	heterogeneous	heterogeneous	heterogeneous	heterogeneous	4.35493	4.57913	0.401542	0.0886486	0.56137	0.929569	-0.224197	0.224197	non-differential
A0A075KHR9	Nucleotide-binding protein UFO1_4048 OS=Pelosinus sp. UFO1 GN=UFO1_4048 PE=3 SV=1 - [A0A075KHR9_9FIRM]	Predicted P-loop-containing kinase	poorly characterized	General function prediction only	Firmicutes	Negativicutes	Selenomonadales	Sporomusaceae	Pelosinus	heterogeneous	7.08962	6.61254	0.632823	0.142154	0.349515	0.915749	0.47708	-0.47708	non-differential
A0A0P7CXQ3	Cro/Cl family transcriptional regulator OS=Pseudomonas putida GN=HB4184_15395 PE=4 SV=1 - [A0A0P7CXQ3_PSEPU]	Predicted transcriptional regulators	information storage and processing	Transcription	Proteobacteria	Gammaproteobacteria	Pseudomonadales	Pseudomonadaceae	Pseudomonas	heterogeneous	n.a.	Ident					Unique for d14	Unique for d14	Ident
R9LC54	50S ribosomal protein L24 OS=Anaerotruncus sp. G3(2012) GN=rplX PE=3 SV=1 - [R9LC54_9FIRM]	Ribosomal protein L24	information storage and processing	Translation, ribosomal structure and biogenesis	Firmicutes	Clostridia	Clostridiales	heterogeneous	heterogeneous	heterogeneous	6.94574	Ident	0.648357				Ident	Ident	Ident
R6KBV9	Purine-binding chemotaxis protein CheW OS=Eubacterium sp. CAG:252 GN=BN564_01196 PE=4 SV=1 - [R6KBV9_9FIRM]	Chemotaxis signal transduction protein	cellular processes and signaling	Cell motility	Firmicutes	Clostridia	Clostridiales	Eubacteriaceae	Eubacterium	Eubacterium sp. CAG:252	n.a.	Ident					Unique for d14	Unique for d14	Ident
V1CQ15	Glutamate dehydrogenase OS=Eubacterium brachy ATCC 33089 GN=HMPREF9089_00280 PE=3 SV=1 - [V1CQ15_9FIRM]	Glutamate dehydrogenase/leucine dehydrogenase	metabolism	Amino acid transport and metabolism	heterogeneous	heterogeneous	heterogeneous	heterogeneous	heterogeneous	heterogeneous	8.32735	8.67807	0.490648	0.75793	0.321275	0.896267	-0.350718	0.350718	non-differential
A0A0J8D947	Glyceraldehyde-3-phosphate dehydrogenase OS=Clostridium cylindrosporum DSM 605 GN=gap PE=3 SV=1 - [A0A0J8D947_CLOCY]	Glyceraldehyde-3-phosphate dehydrogenase/erythrose-4-phosphate dehydrogenase	metabolism	Carbohydrate transport and metabolism	Firmicutes	Clostridia	Clostridiales	heterogeneous	heterogeneous	heterogeneous	8.08346	6.82738	0.234746	0.610479	0.0537535	0.769345	1.25608	-1.25608	non-differential
A0A140L522	Acyl-CoA dehydrogenase, short-chain specific OS=Thermotalea metallivorans GN=bcd PE=3 SV=1 - [A0A140L522_9CLOT]	Acyl-CoA dehydrogenases	metabolism	Lipid transport and metabolism	heterogeneous	heterogeneous	heterogeneous	heterogeneous	heterogeneous	heterogeneous	7.39712	7.88849	0.856248	1.07195	0.640697	0.937858	-0.491365	0.491365	non-differential
A0A084JQA2	NADH dehydrogenase OS=[Clostridium] celerecrescens GN=IO98_05120 PE=4 SV=1 - [A0A084JQA2_9FIRM]	NADH:ubiquinone oxidoreductase, NADH-binding (51 kD) subunit	metabolism	Energy production and conversion	Firmicutes	Clostridia	Clostridiales	heterogeneous	heterogeneous	heterogeneous	Ident	Ident					Ident	Ident	Ident
C9KPA5	Elongation factor Tu OS=Mitsuokella multacida DSM 20544 GN=tuf PE=3 SV=1 - [C9KPA5_9FIRM]	GTPases - translation elongation factors	information storage and processing	Translation, ribosomal structure and biogenesis	heterogeneous	heterogeneous	heterogeneous	heterogeneous	heterogeneous	heterogeneous	12.3576	12.5394	0.141306	0.0402504	0.327186	0.896267	-0.18176	0.18176	non-differential
I9NM43	Glutamate mutase sigma subunit OS=Pelosinus fermentans JBW45 GN=glmS PE=3 SV=1 - [I9NM43_9FIRM]	Methylmalonyl-CoA mutase, C-terminal domain/subunit (cobalamin-binding)	metabolism	Lipid transport and metabolism	Firmicutes	Negativicutes	Selenomonadales	Sporomusaceae	Pelosinus	Pelosinus fermentans	n.a.	3.57221		0.394782			Unique for d14	Unique for d14	non-differential
A0A0F2PJ43	DNA-directed RNA polymerase subunit beta' OS=Peptococcaceae bacterium BRH_c8a GN=rpoC PE=3 SV=1 - [A0A0F2PJ43_9FIRM]	#N/A	#N/A	#N/A	#N/A	#N/A	#N/A	#N/A	#N/A	#N/A	9.59656	9.01882	0.212282	0.328519	0.0641809	0.769345	0.577746	-0.577746	non-differential
A0A075KAA8	Pyruvate-flavodoxin oxidoreductase OS=Pelosinus sp. UFO1 GN=UFO1_1062 PE=3 SV=1 - [A0A075KAA8_9FIRM]	-	-	-	heterogeneous	heterogeneous	heterogeneous	heterogeneous	heterogeneous	heterogeneous	11.3202	11.4541	0.135483	0.0674437	0.417333	0.929569	-0.133923	0.133923	non-differential
R5KBM9	Tryptophan synthase OS=Clostridium sp. CAG:632 GN=BN743_01620 PE=3 SV=1 - [R5KBM9_9CLOT]	#N/A	#N/A	#N/A	#N/A	#N/A	#N/A	#N/A	#N/A	#N/A	5.86338	7.13599	1.53344	1.17559	0.587336	0.929569	-1.27261	1.27261	non-differential
A0A084JR50	Ribonuclease Y OS=[Clostridium] celerecrescens GN=rny PE=3 SV=1 - [A0A084JR50_9FIRM]	-	-	-	heterogeneous	heterogeneous	heterogeneous	heterogeneous	heterogeneous	heterogeneous	Ident	Ident					Ident	Ident	Ident
A0A0U5NZT3	Tripartite tricarboxylate transporter TctA family protein OS=Clostridium sp. C105KSO15 GN=BN3590_02598 PE=4 SV=1 - [A0A0U5NZT3_9CLOT]	Uncharacterized protein conserved in bacteria	poorly characterized	Function unknown	Firmicutes	Clostridia	Clostridiales	heterogeneous	heterogeneous	heterogeneous	Ident	Ident					Ident	Ident	Ident
R5YR44	Chaperone protein DnaK OS=Eubacterium sp. CAG:156 GN=dnaK PE=2 SV=1 - [R5YR44_9FIRM]	#N/A	#N/A	#N/A	#N/A	#N/A	#N/A	#N/A	#N/A	#N/A	7.9073	9.09477	1.79904	1.38179	0.454353	0.929569	-1.18746	1.18746	non-differential
R8VXG4	Ketol-acid reductoisomerase OS=Butyricicoccus pullicaecorum 1.2 GN=ilvC PE=3 SV=1 - [R8VXG4_9CLOT]	Ketol-acid reductoisomerase	metabolism	Amino acid transport and metabolism	Firmicutes	Clostridia	Clostridiales	heterogeneous	heterogeneous	heterogeneous	5.41534	5.65503	0.628245	0.433914	0.440103	0.929569	-0.239685	0.239685	non-differential
U2ESU9	3-deoxy-7-phosphoheptulonate synthase domain protein (Fragment) OS=Clostridium sp. (strain ATCC 29733 / VPI C48-50) GN=HMPREF0262_03642 PE=4 SV=1 - [U2ESU9_CLOS4]	3-deoxy-D-arabino-heptulosonate 7-phosphate (DAHP) synthase	metabolism	Amino acid transport and metabolism	Firmicutes	Clostridia	Clostridiales	heterogeneous	heterogeneous	heterogeneous	n.a.	Ident					Unique for d14	Unique for d14	Ident
A0A0G9LAA0	Peptidase M20 OS=Clostridium sp. C8 GN=AAT22_09440 PE=4 SV=1^Atr|R9CEG0 - [A0A0G9LAA0_9CLOT]	Acetylornithine deacetylase/Succinyl-diaminopimelate desuccinylase and related deacylases	metabolism	Amino acid transport and metabolism	Firmicutes	Clostridia	Clostridiales	heterogeneous	heterogeneous	heterogeneous	3.07533	Ident	0.24585				Ident	Ident	Ident
A0A0P8X1H3	Flagellin OS=Oxobacter pfennigii GN=fliC PE=3 SV=1 - [A0A0P8X1H3_9CLOT]	#N/A	#N/A	#N/A	#N/A	#N/A	#N/A	#N/A	#N/A	#N/A	10.531	10.1582	0.459067	0.249598	0.631618	0.937858	0.372847	-0.372847	non-differential
A0A084JKM8	2-nitropropane dioxygenase OS=[Clostridium] celerecrescens GN=IO98_14510 PE=4 SV=1 - [A0A084JKM8_9FIRM]	Dioxygenases related to 2-nitropropane dioxygenase	poorly characterized	General function prediction only	Firmicutes	heterogeneous	heterogeneous	heterogeneous	heterogeneous	heterogeneous	8.25828	7.35155	0.137996	0.48082	0.073773	0.797266	0.906735	-0.906735	non-differential
F6DNP4	Flagellin OS=Desulfotomaculum ruminis (strain ATCC 23193 / DSM 2154 / NCIB 8452 / DL) GN=Desru_1214 PE=3 SV=1 - [F6DNP4_DESRL]	Flagellin and related hook-associated proteins	cellular processes and signaling	Cell motility	heterogeneous	heterogeneous	heterogeneous	heterogeneous	heterogeneous	heterogeneous	11.3543	11.2667	0.429649	0.325417	0.713532	0.945183	0.0875928	-0.0875928	non-differential
F6DMW2	UPF0365 protein Desru_1145 OS=Desulfotomaculum ruminis (strain ATCC 23193 / DSM 2154 / NCIB 8452 / DL) GN=Desru_1145 PE=3 SV=1 - [F6DMW2_DESRL]	Uncharacterized protein conserved in bacteria	poorly characterized	Function unknown	heterogeneous	heterogeneous	heterogeneous	heterogeneous	heterogeneous	heterogeneous	6.4854	5.76169	0.846372	0.345087	0.444428	0.929569	0.723716	-0.723716	non-differential
A0A099SBN0	Thiazole synthase OS=Clostridium sp. HMP27 GN=thiG PE=3 SV=1 - [A0A099SBN0_9CLOT]	Uncharacterized enzyme of thiazole biosynthesis	metabolism	Coenzyme transport and metabolism	Firmicutes	Clostridia	Clostridiales	heterogeneous	heterogeneous	heterogeneous	6.85498	6.70811	0.122292	0.167967	0.709852	0.945183	0.146867	-0.146867	non-differential
A0A011A1B8	Formate acetyltransferase 1 OS=Clostridium sp. ASBs410 GN=K413DRAFT_1402 PE=4 SV=1 - [A0A011A1B8_9CLOT]	Pyruvate-formate lyase	metabolism	Energy production and conversion	Firmicutes	Clostridia	Clostridiales	heterogeneous	heterogeneous	heterogeneous	Ident	Ident					Ident	Ident	Ident
A0A140L0A6	Glutaconyl-CoA decarboxylase subunit beta OS=Thermotalea metallivorans GN=gcdB_2 PE=4 SV=1 - [A0A140L0A6_9CLOT]	Na+-transporting methylmalonyl-CoA/oxaloacetate decarboxylase, beta subunit	metabolism	Energy production and conversion	heterogeneous	heterogeneous	heterogeneous	heterogeneous	heterogeneous	heterogeneous	Ident	3.5043		1.26235			Ident	Ident	Ident
A0A011B1L0	30S ribosomal protein S15 OS=Clostridium sp. ASBs410 GN=rpsO PE=3 SV=1 - [A0A011B1L0_9CLOT]	Ribosomal protein S15P/S13E	information storage and processing	Translation, ribosomal structure and biogenesis	Firmicutes	Clostridia	Clostridiales	heterogeneous	heterogeneous	heterogeneous	Ident	Ident					Ident	Ident	Ident
A0A075KIA9	Sporulation transcriptional regulator SpoIIID OS=Pelosinus sp. UFO1 GN=UFO1_4253 PE=4 SV=1 - [A0A075KIA9_9FIRM]	-	-	-	Firmicutes	Negativicutes	Selenomonadales	Sporomusaceae	Pelosinus	heterogeneous	Ident	n.a.					Unique for d7	Unique for d7	Ident
A0A162TXB1	Elongation factor Tu OS=Clostridium magnum DSM 2767 GN=tufA_2 PE=4 SV=1 - [A0A162TXB1_9CLOT]	GTPases - translation elongation factors	information storage and processing	Translation, ribosomal structure and biogenesis	Firmicutes	Clostridia	Clostridiales	heterogeneous	heterogeneous	heterogeneous	7.22957	7.44668	0.227717	0.0701318	0.483677	0.929569	-0.217108	0.217108	non-differential
518059549	fructose-1,6-bisphosphate aldolase, class II [Sedimentibacter sp. B4]	#N/A	#N/A	#N/A	#N/A	#N/A	#N/A	#N/A	#N/A	#N/A	9.14992	8.16636	0.416097	0.328303	0.153232	0.896267	0.983559	-0.983559	non-differential
A0A0K9N9G8	Argininosuccinate synthase OS=Dorea sp. D27 GN=argG PE=3 SV=1 - [A0A0K9N9G8_9FIRM]	Argininosuccinate synthase	metabolism	Amino acid transport and metabolism	Firmicutes	Clostridia	Clostridiales	heterogeneous	heterogeneous	heterogeneous	6.59772	Ident	1.93372				Ident	Ident	Ident
W0U2X3	60 kDa chaperonin OS=Ruminococcus bicirculans GN=groEL PE=3 SV=1 - [W0U2X3_9FIRM]	#N/A	#N/A	#N/A	#N/A	#N/A	#N/A	#N/A	#N/A	#N/A	5.30074	5.46481	0.542989	0.258694	0.199491	0.896267	-0.164071	0.164071	non-differential
A0A011A3A4	Ribose 5-phosphate isomerase RpiB OS=Clostridium sp. ASBs410 GN=K413DRAFT_2019 PE=4 SV=1 - [A0A011A3A4_9CLOT]	Ribose 5-phosphate isomerase RpiB	metabolism	Carbohydrate transport and metabolism	heterogeneous	heterogeneous	heterogeneous	heterogeneous	heterogeneous	heterogeneous	Ident	Ident					Ident	Ident	Ident
R5TFH8	Elongation factor Tu OS=Clostridium sp. CAG:1219 GN=tuf PE=3 SV=1 - [R5TFH8_9CLOT]	GTPases - translation elongation factors	information storage and processing	Translation, ribosomal structure and biogenesis	heterogeneous	heterogeneous	heterogeneous	heterogeneous	heterogeneous	heterogeneous	12.2924	12.329	0.453994	0.572383	0.954493	0.999034	-0.03665	0.03665	non-differential
A0A0A7FZN2	Stage 0 sporulation protein A homolog OS=Clostridium baratii str. Sullivan GN=spo0A PE=4 SV=1^Atr|A0A0F3FLV0 - [A0A0A7FZN2_9CLOT]	-	-	-	Firmicutes	Clostridia	Clostridiales	heterogeneous	heterogeneous	heterogeneous	8.96988	8.82673	0.0181925	0.0933083	0.858054	0.982913	0.143149	-0.143149	non-differential
A0A0F0CDC8	Uncharacterized protein OS=Clostridium sp. FS41 GN=CLFS41_37420 PE=4 SV=1^Atr|A0A0J9BV74^Atr|G5HQ35 - [A0A0F0CDC8_9CLOT]	Uncharacterized conserved protein	poorly characterized	Function unknown	Firmicutes	Clostridia	Clostridiales	heterogeneous	heterogeneous	heterogeneous	Ident	n.a.					Unique for d7	Unique for d7	Ident
A0A0A2FDL9	Aspartate 1-decarboxylase OS=Porphyromonas sp. COT-290 OH860 GN=panD PE=3 SV=1 - [A0A0A2FDL9_9PORP]	Aspartate 1-decarboxylase	metabolism	Coenzyme transport and metabolism	heterogeneous	heterogeneous	heterogeneous	heterogeneous	heterogeneous	heterogeneous	Ident	Ident					Ident	Ident	Ident
K0AU49	Glutamate dehydrogenase OS=Clostridium acidurici (strain ATCC 7906 / CIP 104303 / DSM 604 / NCIMB 10678 / BCRC 14475 / NCCB 46094 / 9a) GN=gdh PE=3 SV=1 - [K0AU49_CLOA9]	Glutamate dehydrogenase/leucine dehydrogenase	metabolism	Amino acid transport and metabolism	heterogeneous	heterogeneous	heterogeneous	heterogeneous	heterogeneous	heterogeneous	8.74362	8.97796	0.551878	0.269431	0.521046	0.929569	-0.234339	0.234339	non-differential
A0A084JD54	50S ribosomal protein L25 OS=[Clostridium] celerecrescens GN=rplY PE=3 SV=1 - [A0A084JD54_9FIRM]	Ribosomal protein L25 (general stress protein Ctc)	information storage and processing	Translation, ribosomal structure and biogenesis	Firmicutes	Clostridia	Clostridiales	heterogeneous	heterogeneous	heterogeneous	Ident	Ident					Ident	Ident	Ident
D4KVW3	Tryptophan synthase beta chain OS=Roseburia intestinalis XB6B4 GN=trpB PE=3 SV=1^Atr|R6AYX8^Atr|D4KQ55^Atr|C7G9Y7 - [D4KVW3_9FIRM]	Predicted alternative tryptophan synthase beta-subunit (paralog of TrpB)	poorly characterized	General function prediction only	heterogeneous	heterogeneous	heterogeneous	heterogeneous	heterogeneous	heterogeneous	6.66881	7.53236	1.65979	1.44212	0.625958	0.937808	-0.863552	0.863552	non-differential
N9W2B0	MreB/Mrl family cell shape determining protein OS=Hungatella hathewayi 12489931 GN=HMPREF1093_02000 PE=4 SV=1 - [N9W2B0_9CLOT]	Actin-like ATPase involved in cell morphogenesis	cellular processes and signaling	Cell cycle control, cell division, chromosome partitioning	heterogeneous	heterogeneous	heterogeneous	heterogeneous	heterogeneous	heterogeneous	Ident	Ident					Ident	Ident	Ident
C9KQE1	Uncharacterized protein OS=Mitsuokella multacida DSM 20544 GN=MITSMUL_05456 PE=4 SV=1 - [C9KQE1_9FIRM]	Glutamate synthase domain 1	metabolism	Amino acid transport and metabolism	heterogeneous	heterogeneous	heterogeneous	heterogeneous	heterogeneous	heterogeneous	9.43127	8.975	0.193144	0.131687	0.253015	0.896267	0.456264	-0.456264	non-differential
C9KKZ6	Adenosylhomocysteinase OS=Mitsuokella multacida DSM 20544 GN=ahcY PE=3 SV=1 - [C9KKZ6_9FIRM]	-	-	-	heterogeneous	heterogeneous	heterogeneous	heterogeneous	heterogeneous	heterogeneous	6.67078	7.10738	0.556544	0.249876	0.494612	0.929569	-0.436599	0.436599	non-differential
A0A0D8I532	Elongation factor Tu OS=Clostridium aceticum GN=tuf2 PE=3 SV=1 - [A0A0D8I532_9CLOT]	GTPases - translation elongation factors	information storage and processing	Translation, ribosomal structure and biogenesis	Firmicutes	Clostridia	Clostridiales	heterogeneous	heterogeneous	heterogeneous	7.73439	7.80004	0.373486	0.503136	0.773661	0.965245	-0.0656584	0.0656584	non-differential
I9B0E1	PDZ/DHR/GLGF domain protein OS=Pelosinus fermentans B4 GN=FB4_3120 PE=4 SV=1 - [I9B0E1_9FIRM]	Trypsin-like serine proteases, typically periplasmic, contain C-terminal PDZ domain	cellular processes and signaling	Posttranslational modification, protein turnover, chaperones	Firmicutes	Negativicutes	Selenomonadales	Sporomusaceae	Pelosinus	Pelosinus fermentans	2.64777	2.67785	0.897499	1.55268	0.998189	1	-0.0300827	0.0300827	non-differential
F5J356	Glyceraldehyde-3-phosphate dehydrogenase OS=Dysgonomonas gadei ATCC BAA-286 GN=HMPREF9455_03773 PE=3 SV=1 - [F5J356_9PORP]	Glyceraldehyde-3-phosphate dehydrogenase/erythrose-4-phosphate dehydrogenase	metabolism	Carbohydrate transport and metabolism	heterogeneous	heterogeneous	heterogeneous	heterogeneous	heterogeneous	heterogeneous	7.86688	8.30457	2.96235	1.89282	0.756339	0.962047	-0.437693	0.437693	non-differential
S0FQG3	DNA-directed RNA polymerase subunit beta' OS=[Clostridium] termitidis CT1112 GN=rpoC PE=3 SV=1 - [S0FQG3_9FIRM]	#N/A	#N/A	#N/A	#N/A	#N/A	#N/A	#N/A	#N/A	#N/A	9.59656	9.01333	0.212282	0.322735	0.0641809	0.769345	0.583238	-0.583238	non-differential
N9VQ56	Uncharacterized protein OS=Hungatella hathewayi 12489931 GN=HMPREF1093_04554 PE=4 SV=1 - [N9VQ56_9CLOT]	ABC-type oligopeptide transport system, periplasmic component	metabolism	Amino acid transport and metabolism	Firmicutes	Clostridia	Clostridiales	heterogeneous	heterogeneous	heterogeneous	Ident	n.a.					Unique for d7	Unique for d7	Ident
R8W1J9	Tryptophan synthase OS=Butyricicoccus pullicaecorum 1.2 GN=HMPREF1526_01433 PE=3 SV=1 - [R8W1J9_9CLOT]	Predicted alternative tryptophan synthase beta-subunit (paralog of TrpB)	poorly characterized	General function prediction only	Firmicutes	Clostridia	Clostridiales	heterogeneous	heterogeneous	heterogeneous	6.95808	7.1287	0.242911	0.404016	0.825119	0.978652	-0.170621	0.170621	non-differential
A0A078KV03	Reverse rubrerythrin-1 OS=[Clostridium] cellulosi GN=rbr3A PE=4 SV=1 - [A0A078KV03_9FIRM]	Rubrerythrin	metabolism	Energy production and conversion	Firmicutes	Clostridia	Clostridiales	heterogeneous	heterogeneous	heterogeneous	8.25686	7.65899	0.326879	0.270362	0.109898	0.862739	0.597868	-0.597868	non-differential
H2DJ53	Glyceraldehyde-3-phosphate dehydrogenase (Fragment) OS=Staphylococcus pseudintermedius PE=3 SV=1 - [H2DJ53_STAPS]	Glyceraldehyde-3-phosphate dehydrogenase/erythrose-4-phosphate dehydrogenase	metabolism	Carbohydrate transport and metabolism	heterogeneous	heterogeneous	heterogeneous	heterogeneous	heterogeneous	heterogeneous	11.391	11.718	0.964331	0.519601	0.652108	0.937858	-0.327042	0.327042	non-differential
T0ID62	Uncharacterized protein OS=Dehalobacter sp. UNSWDHB GN=UNSWDHB_56 PE=3 SV=1^Atr|K4LH23 - [T0ID62_9FIRM]	rRNA methylases	information storage and processing	Translation, ribosomal structure and biogenesis	Firmicutes	heterogeneous	heterogeneous	heterogeneous	heterogeneous	heterogeneous	6.91086	6.82714	0.124472	0.22179	0.201551	0.896267	0.0837205	-0.0837205	non-differential
R6AGP8	Phosphoribosylaminoimidazole-succinocarboxamide synthase OS=Clostridium sp. CAG:138 GN=purC PE=3 SV=1 - [R6AGP8_9CLOT]	Phosphoribosylaminoimidazolesuccinocarboxamide (SAICAR) synthase	metabolism	Nucleotide transport and metabolism	heterogeneous	heterogeneous	heterogeneous	heterogeneous	heterogeneous	heterogeneous	Ident	Ident					Ident	Ident	Ident
A0A084JGM8	Uncharacterized protein OS=[Clostridium] celerecrescens GN=IO98_19245 PE=4 SV=1 - [A0A084JGM8_9FIRM]	Predicted signal transduction protein containing EAL and modified HD-GYP domains	cellular processes and signaling	Signal transduction mechanisms	Firmicutes	Clostridia	Clostridiales	heterogeneous	heterogeneous	heterogeneous	Ident	Ident					Ident	Ident	Ident
A0A101GVL6	Transcriptional regulator, GntR family OS=Desulfotomaculum sp. 46_80 GN=XD84_0949 PE=4 SV=1 - [A0A101GVL6_9FIRM]	Transcriptional regulators	information storage and processing	Transcription	Firmicutes	heterogeneous	heterogeneous	heterogeneous	heterogeneous	heterogeneous	5.74129	Ident	1.47637				Ident	Ident	Ident
A0A075KFA1	Trp operon repressor family protein OS=Pelosinus sp. UFO1 GN=UFO1_1368 PE=4 SV=1 - [A0A075KFA1_9FIRM]	Uncharacterized protein conserved in bacteria	poorly characterized	Function unknown	Firmicutes	Negativicutes	Selenomonadales	Sporomusaceae	Pelosinus	Pelosinus sp. UFO1	n.a.	Ident					Unique for d14	Unique for d14	Ident
653151336	ATP synthase subunit beta [Anaerovorax odorimutans]	#N/A	#N/A	#N/A	#N/A	#N/A	#N/A	#N/A	#N/A	#N/A	6.81478	7.06056	0.178504	0.307143	0.749583	0.959928	-0.245776	0.245776	non-differential
I9B028	Stage IV sporulation protein A OS=Pelosinus fermentans B4 GN=FB4_3316 PE=4 SV=1 - [I9B028_9FIRM]	-	-	-	Firmicutes	heterogeneous	heterogeneous	heterogeneous	heterogeneous	heterogeneous	9.74513	9.79374	0.570357	0.619733	0.921391	0.991778	-0.0486069	0.0486069	non-differential
A4J1G3	Electron transfer flavoprotein, alpha subunit OS=Desulfotomaculum reducens (strain MI-1) GN=Dred_0368 PE=4 SV=1 - [A4J1G3_DESRM]	Electron transfer flavoprotein, alpha subunit	metabolism	Energy production and conversion	Firmicutes	heterogeneous	heterogeneous	heterogeneous	heterogeneous	heterogeneous	8.56156	8.45051	0.69201	0.689372	0.976024	0.999034	0.111054	-0.111054	non-differential
A0A098B2X6	Iron dependent repressor OS=Desulfitobacterium hafniense GN=AT727_09735 PE=4 SV=1^Atr|Q24U89 - [A0A098B2X6_DESHA]	Mn-dependent transcriptional regulator	information storage and processing	Transcription	Firmicutes	heterogeneous	heterogeneous	heterogeneous	heterogeneous	heterogeneous	2.71143	2.1535	0.493887	0.317734	0.130265	0.876977	0.557921	-0.557921	non-differential
F7JQ31	Uncharacterized protein OS=Lachnospiraceae bacterium 1_4_56FAA GN=HMPREF0988_02471 PE=4 SV=1 - [F7JQ31_9FIRM]	Nucleoside-diphosphate-sugar pyrophosphorylase involved in lipopolysaccharide biosynthesis/translation initiation factor 2B, gamma/epsilon subunits (eIF-2Bgamma/eIF-2Bepsilon)	cellular processes and signaling	Cell wall/membrane/envelope biogenesis	Firmicutes	Clostridia	Clostridiales	heterogeneous	heterogeneous	heterogeneous	Ident	n.a.					Unique for d7	Unique for d7	Ident
R5LV25	Dihydroxyacetone kinase DhaK subunit OS=Clostridium sp. CAG:149 GN=BN500_00784 PE=4 SV=1^Atr|D6DGV7 - [R5LV25_9CLOT]	Dihydroxyacetone kinase	metabolism	Carbohydrate transport and metabolism	Firmicutes	heterogeneous	heterogeneous	heterogeneous	heterogeneous	heterogeneous	6.3726	6.83138	1.16748	0.815391	0.98815	0.999034	-0.458786	0.458786	non-differential
I9NXE8	Histidine--tRNA ligase OS=Pelosinus fermentans JBW45 GN=hisS PE=3 SV=1 - [I9NXE8_9FIRM]	Histidyl-tRNA synthetase	information storage and processing	Translation, ribosomal structure and biogenesis	Firmicutes	heterogeneous	heterogeneous	heterogeneous	heterogeneous	heterogeneous	6.66014	6.68949	0.23837	0.775853	0.907951	0.991778	-0.0293583	0.0293583	non-differential
A0A0B3WLW2	60 kDa chaperonin OS=Terrisporobacter othiniensis GN=groL PE=3 SV=1 - [A0A0B3WLW2_9FIRM]	#N/A	#N/A	#N/A	#N/A	#N/A	#N/A	#N/A	#N/A	#N/A	12.113	12.2066	0.167145	0.334206	0.818726	0.976745	-0.0935601	0.0935601	non-differential
R5AHL7	Protein RecA OS=Clostridium sp. CAG:1024 GN=recA PE=3 SV=1 - [R5AHL7_9CLOT]	#N/A	#N/A	#N/A	#N/A	#N/A	#N/A	#N/A	#N/A	#N/A	4.84908	5.84914	0.777765	0.0507353	0.0405738	0.769345	-1.00006	1.00006	1.00006
R1AXU5	Elongation factor G OS=Caldisalinibacter kiritimatiensis GN=fusA PE=3 SV=1 - [R1AXU5_9CLOT]	Translation elongation factors (GTPases)	information storage and processing	Translation, ribosomal structure and biogenesis	heterogeneous	heterogeneous	heterogeneous	heterogeneous	heterogeneous	heterogeneous	10.7674	10.6743	0.111753	0.319904	0.267084	0.896267	0.0930702	-0.0930702	non-differential
A0A0N0NWM2	Elongation factor Ts OS=Peptoclostridium difficile GN=tsf PE=3 SV=1 - [A0A0N0NWM2_PEPDI]	Translation elongation factor Ts	information storage and processing	Translation, ribosomal structure and biogenesis	Firmicutes	heterogeneous	heterogeneous	heterogeneous	heterogeneous	heterogeneous	Ident	4.34042		0.374184			Ident	Ident	Ident
R5E920	50S ribosomal protein L21 OS=Clostridium sp. CAG:590 GN=rplU PE=3 SV=1 - [R5E920_9CLOT]	Ribosomal protein L21	information storage and processing	Translation, ribosomal structure and biogenesis	Firmicutes	Clostridia	Clostridiales	heterogeneous	heterogeneous	heterogeneous	Ident	n.a.					Unique for d7	Unique for d7	Ident
A0A0F2PAE0	S-adenosylmethionine synthase OS=Peptococcaceae bacterium BRH_c8a GN=metK PE=3 SV=1 - [A0A0F2PAE0_9FIRM]	#N/A	#N/A	#N/A	#N/A	#N/A	#N/A	#N/A	#N/A	#N/A	9.12891	9.09985	0.103018	0.224197	0.609818	0.929569	0.0290569	-0.0290569	non-differential
F6CKG0	30S ribosomal protein S11 OS=Desulfotomaculum kuznetsovii (strain DSM 6115 / VKM B-1805 / 17) GN=rpsK PE=3 SV=1 - [F6CKG0_DESK7]	Ribosomal protein S11	information storage and processing	Translation, ribosomal structure and biogenesis	Firmicutes	Clostridia	Clostridiales	Peptococcaceae	Desulfotomaculum	Desulfotomaculum kuznetsovii	7.7815	n.a.	0.565944				Unique for d7	Unique for d7	non-differential
J5GQ18	Putative ribosomal protein L18 OS=Lachnoanaerobaculum sp. ICM7 GN=HMPREF1140_1702 PE=4 SV=1 - [J5GQ18_9FIRM]	-	-	-	heterogeneous	heterogeneous	heterogeneous	heterogeneous	heterogeneous	heterogeneous	10.7603	9.00843	0.673938	1.30692	0.151135	0.896267	1.7519	-1.7519	non-differential
A0A0U5NQC3	Thioredoxin reductase OS=Clostridium sp. C105KSO15 GN=trxB_1 PE=4 SV=1 - [A0A0U5NQC3_9CLOT]	Thioredoxin reductase	cellular processes and signaling	Posttranslational modification, protein turnover, chaperones	Firmicutes	Clostridia	Clostridiales	heterogeneous	heterogeneous	heterogeneous	Ident	Ident					Ident	Ident	Ident
W6N388	50S ribosomal protein L22 OS=Clostridium tyrobutyricum DIVETGP GN=rplV PE=3 SV=1 - [W6N388_CLOTY]	Ribosomal protein L22	information storage and processing	Translation, ribosomal structure and biogenesis	Firmicutes	Clostridia	Clostridiales	Clostridiaceae	Clostridium	Clostridium tyrobutyricum	Ident	n.a.					Unique for d7	Unique for d7	Ident
A0A0B3BIU3	Elongation factor Ts OS=Thermoanaerobacter sp. YS13 GN=tsf PE=3 SV=1 - [A0A0B3BIU3_9THEO]	Translation elongation factor Ts	information storage and processing	Translation, ribosomal structure and biogenesis	heterogeneous	heterogeneous	heterogeneous	heterogeneous	heterogeneous	heterogeneous	8.63854	8.1512	0.134745	0.181155	0.15127	0.896267	0.487337	-0.487337	non-differential
A0A084JLG3	Imidazoleglycerol-phosphate dehydratase OS=[Clostridium] celerecrescens GN=hisB PE=3 SV=1 - [A0A084JLG3_9FIRM]	Imidazoleglycerol-phosphate dehydratase	metabolism	Amino acid transport and metabolism	Firmicutes	Clostridia	Clostridiales	heterogeneous	heterogeneous	heterogeneous	Ident	Ident					Ident	Ident	Ident
B0NKK8	Uncharacterized protein OS=[Clostridium] scindens ATCC 35704 GN=CLOSCI_04050 PE=4 SV=1^Atr|F7KRC8 - [B0NKK8_CLOSV]	-	-	-	Firmicutes	Clostridia	Clostridiales	heterogeneous	heterogeneous	heterogeneous	Ident	4.70295		0.770594			Ident	Ident	Ident
A0A0L6ZE75	Glutamate dehydrogenase OS=Clostridium homopropionicum DSM 5847 GN=gdhA PE=3 SV=1 - [A0A0L6ZE75_9CLOT]	Glutamate dehydrogenase/leucine dehydrogenase	metabolism	Amino acid transport and metabolism	heterogeneous	heterogeneous	heterogeneous	heterogeneous	heterogeneous	heterogeneous	8.91392	8.80469	0.15393	0.343119	0.695983	0.945183	0.109233	-0.109233	non-differential
A0A011AYB0	Aspartate carbamoyltransferase OS=Clostridium sp. ASBs410 GN=pyrB PE=3 SV=1 - [A0A011AYB0_9CLOT]	Aspartate carbamoyltransferase, catalytic chain	metabolism	Nucleotide transport and metabolism	heterogeneous	heterogeneous	heterogeneous	heterogeneous	heterogeneous	heterogeneous	Ident	Ident					Ident	Ident	Ident
I8U253	Alanine dehydrogenase OS=Pelosinus fermentans JBW45 GN=JBW_04616 PE=3 SV=1 - [I8U253_9FIRM]	Alanine dehydrogenase	metabolism	Amino acid transport and metabolism	Firmicutes	heterogeneous	heterogeneous	heterogeneous	heterogeneous	heterogeneous	9.22401	9.14143	0.125356	0.161563	0.565145	0.929569	0.0825745	-0.0825745	non-differential
R6ZZ60	Pyruvate-flavodoxin oxidoreductase OS=Roseburia sp. CAG:309 GN=BN600_02007 PE=4 SV=1 - [R6ZZ60_9FIRM]	Pyruvate:ferredoxin oxidoreductase and related 2-oxoacid:ferredoxin oxidoreductases, beta subunit	metabolism	Energy production and conversion	Firmicutes	Clostridia	Clostridiales	Lachnospiraceae	Roseburia	Roseburia sp. CAG:309	Ident	3.35327		0.134599			Ident	Ident	Ident
R5TKG8	ATP/GTP binding protein OS=Clostridium sp. CAG:762 GN=BN775_00905 PE=4 SV=1 - [R5TKG8_9CLOT]	Predicted ATPase or kinase	poorly characterized	General function prediction only	Firmicutes	Clostridia	Clostridiales	Clostridiaceae	Clostridium	Clostridium sp. CAG:762	Ident	Ident					Ident	Ident	Ident
A9WH14	Response regulator receiver OS=Chloroflexus aurantiacus (strain ATCC 29366 / DSM 635 / J-10-fl) GN=Caur_0876 PE=4 SV=1 - [A9WH14_CHLAA]	Response regulators consisting of a CheY-like receiver domain and a winged-helix DNA-binding domain	cellular processes and signaling	Signal transduction mechanisms	Chloroflexi	Chloroflexia	Chloroflexales	Chloroflexaceae	Chloroflexus	heterogeneous	n.a.	Ident					Unique for d14	Unique for d14	Ident
A0A140L4Y2	Inosine-5'-monophosphate dehydrogenase OS=Thermotalea metallivorans GN=guaB PE=3 SV=1 - [A0A140L4Y2_9CLOT]	IMP dehydrogenase/GMP reductase	metabolism	Nucleotide transport and metabolism	heterogeneous	heterogeneous	heterogeneous	heterogeneous	heterogeneous	heterogeneous	8.15365	8.29586	0.432045	0.694535	0.926178	0.991778	-0.142219	0.142219	non-differential
A0A0C1UKI2	50S ribosomal protein L14 OS=Clostridium argentinense CDC 2741 GN=rplN PE=3 SV=1 - [A0A0C1UKI2_9CLOT]	Ribosomal protein L14	information storage and processing	Translation, ribosomal structure and biogenesis	heterogeneous	heterogeneous	heterogeneous	heterogeneous	heterogeneous	heterogeneous	8.3583	9.15627	0.891398	0.0335707	0.408726	0.929569	-0.797963	0.797963	non-differential
A0A084JH00	Selenide, water dikinase OS=[Clostridium] celerecrescens GN=selD PE=3 SV=1 - [A0A084JH00_9FIRM]	Selenophosphate synthase	metabolism	Amino acid transport and metabolism	Firmicutes	Clostridia	Clostridiales	heterogeneous	heterogeneous	heterogeneous	Ident	Ident					Ident	Ident	Ident
J4K9N7	Putative lactoylglutathione lyase OS=Peptostreptococcaceae bacterium AS15 GN=HMPREF1142_1108 PE=4 SV=1 - [J4K9N7_9FIRM]	Lactoylglutathione lyase and related lyases	metabolism	Amino acid transport and metabolism	Firmicutes	Clostridia	Clostridiales	heterogeneous	heterogeneous	heterogeneous	n.a.	Ident					Unique for d14	Unique for d14	Ident
A0A075K7J0	50S ribosomal protein L7/L12 OS=Pelosinus sp. UFO1 GN=rplL PE=3 SV=1 - [A0A075K7J0_9FIRM]	Ribosomal protein L7/L12	information storage and processing	Translation, ribosomal structure and biogenesis	Firmicutes	heterogeneous	heterogeneous	heterogeneous	heterogeneous	heterogeneous	Ident	n.a.					Unique for d7	Unique for d7	Ident
A0A0U5PFD7	Uncharacterized protein OS=Clostridium sp. C105KSO15 GN=BN3590_04433 PE=4 SV=1^Atr|A0A084JB89 - [A0A0U5PFD7_9CLOT]	Predicted metal-binding protein related to the C-terminal domain of SecA	poorly characterized	General function prediction only	Firmicutes	Clostridia	Clostridiales	Clostridiaceae	Clostridium	Clostridium sp. C105KSO15	n.a.	Ident					Unique for d14	Unique for d14	Ident
A0A099S4T0	Elongation factor Tu (Fragment) OS=Clostridium sp. HMP27 GN=tuf PE=3 SV=1 - [A0A099S4T0_9CLOT]	GTPases - translation elongation factors	information storage and processing	Translation, ribosomal structure and biogenesis	heterogeneous	heterogeneous	heterogeneous	heterogeneous	heterogeneous	heterogeneous	8.40678	8.59378	0.467963	1.03071	0.705844	0.945183	-0.187002	0.187002	non-differential
A0A101HC17	S-adenosylmethionine synthase OS=Clostridiales bacterium 38_11 GN=metK PE=3 SV=1 - [A0A101HC17_9FIRM]	#N/A	#N/A	#N/A	#N/A	#N/A	#N/A	#N/A	#N/A	#N/A	7.17628	7.60217	0.436161	0.0749984	0.196652	0.896267	-0.425896	0.425896	non-differential
C9KLD0	Recombination protein RecR OS=Mitsuokella multacida DSM 20544 GN=recR PE=3 SV=1 - [C9KLD0_9FIRM]	Recombinational DNA repair protein (RecF pathway)	information storage and processing	Replication, recombination and repair	Firmicutes	Negativicutes	Selenomonadales	Selenomonadaceae	Mitsuokella	heterogeneous	n.a.	Ident					Unique for d14	Unique for d14	Ident
I9NQH0	Pyruvate-flavodoxin oxidoreductase OS=Pelosinus fermentans JBW45 GN=JBW_02936 PE=3 SV=1 - [I9NQH0_9FIRM]	-	-	-	heterogeneous	heterogeneous	heterogeneous	heterogeneous	heterogeneous	heterogeneous	12.2376	12.3755	0.107488	0.0712753	0.58551	0.929569	-0.137939	0.137939	non-differential
D4IYW0	ABC-type uncharacterized transport system, ATPase component OS=Butyrivibrio fibrisolvens 16/4 GN=CIY_00520 PE=4 SV=1 - [D4IYW0_BUTFI]	ABC-type uncharacterized transport system, ATPase component	poorly characterized	General function prediction only	Firmicutes	Clostridia	Clostridiales	heterogeneous	heterogeneous	heterogeneous	4.87178	4.26548	0.166531	0.590904	0.171076	0.896267	0.606304	-0.606304	non-differential
A4J5F0	Electron transfer flavoprotein beta-subunit OS=Desulfotomaculum reducens (strain MI-1) GN=Dred_1778 PE=4 SV=1 - [A4J5F0_DESRM]	Electron transfer flavoprotein, beta subunit	metabolism	Energy production and conversion	Firmicutes	Clostridia	Clostridiales	Peptococcaceae	Desulfotomaculum	Desulfotomaculum reducens	8.23447	8.14909	0.204581	0.240782	0.237215	0.896267	0.0853735	-0.0853735	non-differential
A0A084JPE2	Isopropanol dehydrogenase OS=[Clostridium] celerecrescens GN=IO98_05385 PE=3 SV=1 - [A0A084JPE2_9FIRM]	Threonine dehydrogenase and related Zn-dependent dehydrogenases	metabolism	Amino acid transport and metabolism	Firmicutes	Clostridia	Clostridiales	heterogeneous	heterogeneous	heterogeneous	Ident	Ident					Ident	Ident	Ident
I9NJE0	30S ribosomal protein S13 OS=Pelosinus fermentans JBW45 GN=rpsM PE=3 SV=1^Atr|I8RFN7 - [I9NJE0_9FIRM]	Ribosomal protein S13	information storage and processing	Translation, ribosomal structure and biogenesis	Firmicutes	Negativicutes	Selenomonadales	Sporomusaceae	Pelosinus	Pelosinus fermentans	Ident	Ident					Ident	Ident	Ident
A0A075KBU3	Enoyl-(Acyl-carrier-protein) reductase II OS=Pelosinus sp. UFO1 GN=UFO1_2063 PE=4 SV=1 - [A0A075KBU3_9FIRM]	Dioxygenases related to 2-nitropropane dioxygenase	poorly characterized	General function prediction only	Firmicutes	heterogeneous	heterogeneous	heterogeneous	heterogeneous	heterogeneous	7.14609	7.43919	0.506248	0.405433	0.580696	0.929569	-0.293101	0.293101	non-differential
C0FQX8	Chaperone protein DnaK OS=Roseburia inulinivorans DSM 16841 GN=dnaK PE=2 SV=1 - [C0FQX8_9FIRM]	#N/A	#N/A	#N/A	#N/A	#N/A	#N/A	#N/A	#N/A	#N/A	5.86744	Ident	0.307854				Ident	Ident	Ident
A8MLD3	DNA-directed RNA polymerase subunit beta' OS=Alkaliphilus oremlandii (strain OhILAs) GN=rpoC PE=3 SV=1 - [RPOC_ALKOO]	#N/A	#N/A	#N/A	#N/A	#N/A	#N/A	#N/A	#N/A	#N/A	9.59656	9.01333	0.212282	0.322735	0.0641809	0.769345	0.583238	-0.583238	non-differential
A0A098AZX4	Protein FixB OS=Desulfitobacterium hafniense GN=DPCES_1795 PE=4 SV=1^Atr|Q24X25^Atr|G9XMD6^Atr|B8FX80 - [A0A098AZX4_DESHA]	Electron transfer flavoprotein, alpha subunit	metabolism	Energy production and conversion	Firmicutes	Clostridia	Clostridiales	Peptococcaceae	Desulfitobacterium	heterogeneous	4.20852	6.45385	0.504187	0.493598	0.0171211	0.72735	-2.24532	2.24532	2.24532
C9KQE2	4Fe-4S binding domain protein OS=Mitsuokella multacida DSM 20544 GN=MITSMUL_05457 PE=3 SV=1 - [C9KQE2_9FIRM]	#N/A	#N/A	#N/A	#N/A	#N/A	#N/A	#N/A	#N/A	#N/A	6.25194	5.62571	0.694969	1.74599	0.678525	0.944171	0.626231	-0.626231	non-differential
I4D342	Delta-1-pyrroline-5-carboxylate dehydrogenase OS=Desulfosporosinus acidiphilus (strain DSM 22704 / JCM 16185 / SJ4) GN=Desaci_1184 PE=3 SV=1 - [I4D342_DESAJ]	NAD-dependent aldehyde dehydrogenases	metabolism	Energy production and conversion	Firmicutes	heterogeneous	heterogeneous	heterogeneous	heterogeneous	heterogeneous	4.72295	4.64025	0.844998	0.339957	0.775216	0.965245	0.0827029	-0.0827029	non-differential
A0A084JC82	Transcription termination/antitermination protein NusA OS=[Clostridium] celerecrescens GN=nusA PE=3 SV=1 - [A0A084JC82_9FIRM]	Transcription elongation factor	information storage and processing	Transcription	Firmicutes	Clostridia	Clostridiales	heterogeneous	heterogeneous	heterogeneous	Ident	Ident					Ident	Ident	Ident
I8TZW5	Delta-aminolevulinic acid dehydratase OS=Pelosinus fermentans JBW45 GN=JBW_04485 PE=3 SV=1 - [I8TZW5_9FIRM]	Delta-aminolevulinic acid dehydratase	metabolism	Coenzyme transport and metabolism	heterogeneous	heterogeneous	heterogeneous	heterogeneous	heterogeneous	heterogeneous	7.0389	6.91719	0.109996	0.0395873	0.737031	0.956401	0.121716	-0.121716	non-differential
I9B395	CTP synthase OS=Pelosinus fermentans B4 GN=pyrG PE=3 SV=1 - [I9B395_9FIRM]	CTP synthase (UTP-ammonia lyase)	metabolism	Nucleotide transport and metabolism	heterogeneous	heterogeneous	heterogeneous	heterogeneous	heterogeneous	heterogeneous	6.3556	6.10812	0.138904	1.22532	0.979574	0.999034	0.247476	-0.247476	non-differential
D5HDX6	Pyruvate, phosphate dikinase OS=Coprococcus sp. ART55/1 GN=CCU_15430 PE=4 SV=1 - [D5HDX6_9FIRM]	#N/A	#N/A	#N/A	#N/A	#N/A	#N/A	#N/A	#N/A	#N/A	7.89456	7.68617	1.15811	1.60887	0.953614	0.999034	0.20839	-0.20839	non-differential
A0A098BY95	Glyceraldehyde-3-phosphate dehydrogenase OS=Fermentimonas caenicola GN=ING2E5B_0878 PE=3 SV=1 - [A0A098BY95_9PORP]	Glyceraldehyde-3-phosphate dehydrogenase/erythrose-4-phosphate dehydrogenase	metabolism	Carbohydrate transport and metabolism	heterogeneous	heterogeneous	heterogeneous	heterogeneous	heterogeneous	heterogeneous	Ident	10.3912		1.33958			Ident	Ident	Ident
C0EE18	DNA-directed RNA polymerase subunit beta' OS=[Clostridium] methylpentosum DSM 5476 GN=rpoC PE=3 SV=1 - [C0EE18_9FIRM]	#N/A	#N/A	#N/A	#N/A	#N/A	#N/A	#N/A	#N/A	#N/A	9.47311	8.73654	0.184592	0.48854	0.0709858	0.79504	0.736568	-0.736568	non-differential
A0A084JDW0	Cell division protein SepF OS=[Clostridium] celerecrescens GN=sepF PE=3 SV=1 - [A0A084JDW0_9FIRM]	Uncharacterized protein conserved in bacteria	poorly characterized	Function unknown	Firmicutes	Clostridia	Clostridiales	heterogeneous	heterogeneous	heterogeneous	Ident	n.a.					Unique for d7	Unique for d7	Ident
R5ZLW8	Enolase OS=Clostridium sp. CAG:568 GN=BN713_00907 PE=4 SV=1 - [R5ZLW8_9CLOT]	Enolase	metabolism	Carbohydrate transport and metabolism	Firmicutes	Clostridia	Clostridiales	Clostridiaceae	Clostridium	Clostridium sp. CAG:568	Ident	n.a.					Unique for d7	Unique for d7	Ident
A0A084JKN5	Acetyl-CoA carboxyl transferase OS=[Clostridium] celerecrescens GN=IO98_14545 PE=3 SV=1 - [A0A084JKN5_9FIRM]	Acetyl-CoA carboxylase beta subunit	metabolism	Lipid transport and metabolism	Firmicutes	Clostridia	Clostridiales	heterogeneous	heterogeneous	heterogeneous	Ident	Ident					Ident	Ident	Ident
A0A010Z6Z0	Galactokinase OS=Clostridium sp. ASBs410 GN=K413DRAFT_5182 PE=3 SV=1 - [A0A010Z6Z0_9CLOT]	Galactokinase	metabolism	Carbohydrate transport and metabolism	Firmicutes	Clostridia	Clostridiales	heterogeneous	heterogeneous	heterogeneous	Ident	Ident					Ident	Ident	Ident
G8LUB9	Putative Ser protein kinase OS=Clostridium clariflavum (strain DSM 19732 / NBRC 101661 / EBR45) GN=Clocl_3016 PE=4 SV=1 - [G8LUB9_CLOCD]	Putative Ser protein kinase	cellular processes and signaling	Signal transduction mechanisms	Firmicutes	heterogeneous	heterogeneous	heterogeneous	heterogeneous	heterogeneous	8.18938	8.41961	0.754995	0.471189	0.73812	0.956401	-0.230229	0.230229	non-differential
G8LY93	Glyceraldehyde-3-phosphate dehydrogenase OS=Clostridium clariflavum (strain DSM 19732 / NBRC 101661 / EBR45) GN=Clocl_1152 PE=3 SV=1 - [G8LY93_CLOCD]	Glyceraldehyde-3-phosphate dehydrogenase/erythrose-4-phosphate dehydrogenase	metabolism	Carbohydrate transport and metabolism	heterogeneous	heterogeneous	heterogeneous	heterogeneous	heterogeneous	heterogeneous	3.85324	5.93845	1.39518	0.126271	0.0720816	0.795137	-2.08521	2.08521	non-differential
A3DBL8	Riboflavin biosynthesis protein RibBA OS=Clostridium thermocellum (strain ATCC 27405 / DSM 1237 / NBRC 103400 / NCIMB 10682 / NRRL B-4536 / VPI 7372) GN=ribBA PE=3 SV=1 - [A3DBL8_CLOTH]	3,4-dihydroxy-2-butanone 4-phosphate synthase	metabolism	Coenzyme transport and metabolism	Firmicutes	Clostridia	Clostridiales	Ruminococcaceae	Ruminiclostridium	Ruminiclostridium thermocellum	Ident	Ident					Ident	Ident	Ident
W6RTZ7	6,7-dimethyl-8-ribityllumazine synthase OS=Clostridium bornimense GN=ribH PE=3 SV=1 - [W6RTZ7_9CLOT]	Riboflavin synthase beta-chain	metabolism	Coenzyme transport and metabolism	Firmicutes	Clostridia	Clostridiales	Clostridiaceae	Clostridium	Clostridium bornimense	4.07477	4.14424	0.390171	0.329363	0.853624	0.982913	-0.0694728	0.0694728	non-differential
A0A133MNE2	60 kDa chaperonin OS=Clostridium perfringens GN=HMPREF3222_03029 PE=3 SV=1 - [A0A133MNE2_CLOPF]	Chaperonin GroEL (HSP60 family)	cellular processes and signaling	Posttranslational modification, protein turnover, chaperones	Firmicutes	Clostridia	Clostridiales	heterogeneous	heterogeneous	heterogeneous	5.04305	5.11653	2.27109	1.9131	0.974823	0.999034	-0.0734807	0.0734807	non-differential
A0A098B3S5	Electron transfer flavoprotein subunit beta OS=Desulfitobacterium hafniense GN=DPCES_3632 PE=4 SV=1^Atr|Q24S31^Atr|G9XW34^Atr|B8FWN8 - [A0A098B3S5_DESHA]	Electron transfer flavoprotein, beta subunit	metabolism	Energy production and conversion	Firmicutes	Clostridia	Clostridiales	Peptococcaceae	Desulfitobacterium	heterogeneous	5.15911	Ident	0.267305				Ident	Ident	Ident
A0A0F2JE80	Methylmalonyl-CoA epimerase OS=Desulfosporosinus sp. I2 GN=UF75_2375 PE=4 SV=1 - [A0A0F2JE80_9FIRM]	Lactoylglutathione lyase and related lyases	metabolism	Amino acid transport and metabolism	Firmicutes	Clostridia	Clostridiales	Peptococcaceae	Desulfosporosinus	Desulfosporosinus sp. I2	8.71098	9.57653	0.868212	0.167744	0.472023	0.929569	-0.865543	0.865543	non-differential
A0A075KBV6	Uncharacterized protein OS=Pelosinus sp. UFO1 GN=UFO1_2078 PE=4 SV=1 - [A0A075KBV6_9FIRM]	-	-	-	Firmicutes	Negativicutes	Selenomonadales	Sporomusaceae	Pelosinus	Pelosinus sp. UFO1	Ident	n.a.					Unique for d7	Unique for d7	Ident
A0A084JH70	Hydrolase OS=[Clostridium] celerecrescens GN=IO98_18940 PE=4 SV=1 - [A0A084JH70_9FIRM]	Predicted hydrolase (HD superfamily)	poorly characterized	General function prediction only	Firmicutes	Clostridia	Clostridiales	heterogeneous	heterogeneous	heterogeneous	Ident	Ident					Ident	Ident	Ident
G7LXP3	60 kDa chaperonin OS=Clostridium sp. DL-VIII GN=groL PE=3 SV=1 - [G7LXP3_9CLOT]	#N/A	#N/A	#N/A	#N/A	#N/A	#N/A	#N/A	#N/A	#N/A	3.84377	4.35668	0.936919	1.88189	0.552771	0.929569	-0.512915	0.512915	non-differential
I8U096	Cell division protein FtsZ OS=Pelosinus fermentans JBW45 GN=ftsZ PE=3 SV=1^Atr|I9AZ16 - [I8U096_9FIRM]	Cell division GTPase	cellular processes and signaling	Cell cycle control, cell division, chromosome partitioning	Firmicutes	heterogeneous	heterogeneous	heterogeneous	heterogeneous	heterogeneous	8.1094	7.08989	0.0803841	1.07924	0.285014	0.896267	1.01951	-1.01951	non-differential
I8RKQ8	Glutamate mutase epsilon subunit OS=Pelosinus fermentans B4 GN=glmE PE=3 SV=1 - [I8RKQ8_9FIRM]	Glutamate mutase epsilon subunit	metabolism	Amino acid transport and metabolism	Firmicutes	heterogeneous	heterogeneous	heterogeneous	heterogeneous	heterogeneous	6.94094	6.7633	0.168706	0.0739874	0.754877	0.961747	0.177638	-0.177638	non-differential
R8W1H3	DNA-directed RNA polymerase subunit beta' OS=Butyricicoccus pullicaecorum 1.2 GN=rpoC PE=3 SV=1 - [R8W1H3_9CLOT]	#N/A	#N/A	#N/A	#N/A	#N/A	#N/A	#N/A	#N/A	#N/A	9.38043	8.82686	0.305519	0.332849	0.0641249	0.769345	0.553572	-0.553572	non-differential
A0A0A7X3Y5	Glyceraldehyde-3-phosphate dehydrogenase OS=Treponema pallidum subsp. endemicum str. Bosnia A GN=gap PE=3 SV=1 - [A0A0A7X3Y5_TREPL]	Glyceraldehyde-3-phosphate dehydrogenase/erythrose-4-phosphate dehydrogenase	metabolism	Carbohydrate transport and metabolism	heterogeneous	heterogeneous	heterogeneous	heterogeneous	heterogeneous	heterogeneous	10.447	11.2296	0.299535	0.233692	0.0658708	0.777311	-0.782671	0.782671	non-differential
653150337	molecular chaperone GroEL [Anaerovorax odorimutans]	#N/A	#N/A	#N/A	#N/A	#N/A	#N/A	#N/A	#N/A	#N/A	12.6314	12.6645	0.0602325	0.0854479	0.30615	0.896267	-0.0331589	0.0331589	non-differential
A0A096BFM6	Flagellin OS=Caloranaerobacter azorensis H53214 GN=Y919_08860 PE=3 SV=1 - [A0A096BFM6_9CLOT]	Flagellin and related hook-associated proteins	cellular processes and signaling	Cell motility	Firmicutes	heterogeneous	heterogeneous	heterogeneous	heterogeneous	heterogeneous	10.5892	11.0911	0.297768	0.23558	0.308409	0.896267	-0.501908	0.501908	non-differential
A0A075KG78	Uncharacterized protein OS=Pelosinus sp. UFO1 GN=UFO1_3179 PE=4 SV=1 - [A0A075KG78_9FIRM]	ABC-type branched-chain amino acid transport systems, periplasmic component	metabolism	Amino acid transport and metabolism	Firmicutes	Negativicutes	Selenomonadales	Sporomusaceae	Pelosinus	heterogeneous	9.22838	8.9747	0.115037	0.294714	0.918143	0.991778	0.25368	-0.25368	non-differential
A0A075KJ54	Uncharacterized protein OS=Pelosinus sp. UFO1 GN=UFO1_4515 PE=4 SV=1 - [A0A075KJ54_9FIRM]	ABC-type branched-chain amino acid transport systems, periplasmic component	metabolism	Amino acid transport and metabolism	Firmicutes	Negativicutes	Selenomonadales	Sporomusaceae	Pelosinus	heterogeneous	9.73355	9.46492	0.140172	0.109745	0.503735	0.929569	0.268633	-0.268633	non-differential
B6WYH4	Putative pyridoxal 5'-phosphate synthase, glutaminase subunit Pdx2 (Fragment) OS=Desulfovibrio piger ATCC 29098 GN=DESPIG_03160 PE=4 SV=1 - [B6WYH4_9DELT]	Predicted glutamine amidotransferase involved in pyridoxine biosynthesis	metabolism	Coenzyme transport and metabolism	heterogeneous	heterogeneous	heterogeneous	heterogeneous	heterogeneous	heterogeneous	Ident	Ident					Ident	Ident	Ident
A0A099I8H1	Ketol-acid reductoisomerase OS=Clostridium innocuum GN=ilvC PE=3 SV=1^Atr|E4LUV1^Atr|T4NNL0^Atr|N9WP12 - [A0A099I8H1_CLOIN]	Ketol-acid reductoisomerase	metabolism	Amino acid transport and metabolism	Firmicutes	heterogeneous	heterogeneous	heterogeneous	heterogeneous	heterogeneous	4.15561	n.a.	0.802983				Unique for d7	Unique for d7	non-differential
R6GGV3	GTP-binding protein TypA OS=Clostridium sp. CAG:557 GN=BN706_01087 PE=4 SV=1 - [R6GGV3_9CLOT]	Predicted membrane GTPase involved in stress response	cellular processes and signaling	Signal transduction mechanisms	heterogeneous	heterogeneous	heterogeneous	heterogeneous	heterogeneous	heterogeneous	7.8794	7.93221	0.155388	0.092495	0.598957	0.929569	-0.0528107	0.0528107	non-differential
B0AAC4	Probable transaldolase OS=Intestinibacter bartlettii DSM 16795 GN=tal PE=3 SV=1 - [B0AAC4_9FIRM]	Transaldolase	metabolism	Carbohydrate transport and metabolism	heterogeneous	heterogeneous	heterogeneous	heterogeneous	heterogeneous	heterogeneous	Ident	Ident					Ident	Ident	Ident
A0A075KDE4	ATP-dependent protease subunit HslV OS=Pelosinus sp. UFO1 GN=hslV PE=3 SV=1 - [A0A075KDE4_9FIRM]	ATP-dependent protease HslVU (ClpYQ), peptidase subunit	cellular processes and signaling	Posttranslational modification, protein turnover, chaperones	Firmicutes	Negativicutes	Selenomonadales	Sporomusaceae	Pelosinus	Pelosinus sp. UFO1	2.16341	1.83294	0.229867	0.0853884	0.125516	0.867902	0.330471	-0.330471	non-differential
I8RF62	Uncharacterized protein OS=Pelosinus fermentans B4 GN=FB4_3582 PE=4 SV=1 - [I8RF62_9FIRM]	Uncharacterized stress-induced protein	poorly characterized	Function unknown	Firmicutes	heterogeneous	heterogeneous	heterogeneous	heterogeneous	heterogeneous	5.93929	5.5659	0.23708	1.05944	0.82534	0.978652	0.373387	-0.373387	non-differential
A0A0F4XFC7	Uncharacterized protein OS=Pseudomonas kilonensis GN=VP02_26975 PE=4 SV=1 - [A0A0F4XFC7_9PSED]	-	-	-	Proteobacteria	Gammaproteobacteria	Pseudomonadales	Pseudomonadaceae	Pseudomonas	heterogeneous	Ident	Ident					Ident	Ident	Ident
A0A0C2SLB0	Acetyl-CoA acetyltransferase OS=Clostridium botulinum GN=ADT22_01215 PE=4 SV=1^Atr|C5URU2 - [A0A0C2SLB0_CLOBO]	Acetyl-CoA acetyltransferase	metabolism	Lipid transport and metabolism	heterogeneous	heterogeneous	heterogeneous	heterogeneous	heterogeneous	heterogeneous	6.59546	6.61633	0.308995	0.291564	0.661999	0.937858	-0.0208676	0.0208676	non-differential
A0A099S686	Uridylate kinase OS=Clostridium sp. HMP27 GN=pyrH PE=3 SV=1 - [A0A099S686_9CLOT]	Uridylate kinase	metabolism	Nucleotide transport and metabolism	Firmicutes	heterogeneous	heterogeneous	heterogeneous	heterogeneous	heterogeneous	3.6464	3.77526	0.283318	0.245292	0.659271	0.937858	-0.128863	0.128863	non-differential
S0FJB9	Protein RecA OS=[Clostridium] termitidis CT1112 GN=recA PE=3 SV=1 - [S0FJB9_9FIRM]	#N/A	#N/A	#N/A	#N/A	#N/A	#N/A	#N/A	#N/A	#N/A	4.05317	4.31165	0.0204489	0.259282	0.0491249	0.769345	-0.258473	0.258473	0.258473
A0A0B3W5S2	Phosphate propanoyltransferase OS=Terrisporobacter othiniensis GN=QX51_05995 PE=3 SV=1 - [A0A0B3W5S2_9FIRM]	Propanediol utilization protein	metabolism	Secondary metabolites biosynthesis, transport and catabolism	Firmicutes	Clostridia	Clostridiales	Peptostreptococcaceae	Terrisporobacter	Terrisporobacter othiniensis	n.a.	4.61836		0.182499			Unique for d14	Unique for d14	non-differential
Q8CQ81	Elongation factor Tu OS=Staphylococcus epidermidis (strain ATCC 12228) GN=tuf PE=3 SV=1^Asw|Q5HRK4^Atr|A0A0N0LYN4^Atr|A0A0E2MVA5 - [EFTU_STAES]	#N/A	#N/A	#N/A	#N/A	#N/A	#N/A	#N/A	#N/A	#N/A	9.56415	9.78576	0.123647	0.349745	0.186031	0.896267	-0.221616	0.221616	non-differential
I8RK32	Lactate utilization protein B/C OS=Pelosinus fermentans B4 GN=FB4_2082 PE=4 SV=1 - [I8RK32_9FIRM]	Uncharacterized conserved protein containing a ferredoxin-like domain	metabolism	Energy production and conversion	Firmicutes	heterogeneous	heterogeneous	heterogeneous	heterogeneous	heterogeneous	10.4981	10.3312	0.129818	0.217799	0.663047	0.937858	0.166851	-0.166851	non-differential
A0A0U5P2Q7	Ribonuclease J OS=Clostridium sp. C105KSO15 GN=rnjA PE=3 SV=1 - [A0A0U5P2Q7_9CLOT]	Predicted hydrolase of the metallo-beta-lactamase superfamily	poorly characterized	General function prediction only	heterogeneous	heterogeneous	heterogeneous	heterogeneous	heterogeneous	heterogeneous	Ident	Ident					Ident	Ident	Ident
G4KTP7	Uncharacterized protein OS=Oscillibacter valericigenes (strain DSM 18026 / NBRC 101213 / Sjm18-20) GN=OBV_31030 PE=4 SV=1 - [G4KTP7_OSCVS]	Mannose-6-phosphate isomerase	metabolism	Carbohydrate transport and metabolism	Firmicutes	Clostridia	Clostridiales	Oscillospiraceae	Oscillibacter	Oscillibacter valericigenes	7.89366	7.53532	0.23729	0.170672	0.00424436	0.373503	0.358346	-0.358346	-0.358346
A0A075KDC7	CheC, phosphatase, inhibitor of MCP methylation / FliN fusion protein OS=Pelosinus sp. UFO1 GN=UFO1_2568 PE=4 SV=1 - [A0A075KDC7_9FIRM]	-	-	-	heterogeneous	heterogeneous	heterogeneous	heterogeneous	heterogeneous	heterogeneous	n.a.	1.55317		1.35098	0.0636026	0.769345	Unique for d14	Unique for d14	non-differential
A0A086YN04	30S ribosomal protein S11 OS=Peptococcaceae bacterium SCADC1_2_3 GN=rpsK PE=3 SV=1 - [A0A086YN04_9FIRM]	Ribosomal protein S11	information storage and processing	Translation, ribosomal structure and biogenesis	Firmicutes	heterogeneous	heterogeneous	heterogeneous	heterogeneous	heterogeneous	Ident	Ident					Ident	Ident	Ident
A0A075KDX8	O-acetylhomoserine/O-acetylserine sulfhydrylase OS=Pelosinus sp. UFO1 GN=UFO1_2721 PE=3 SV=1 - [A0A075KDX8_9FIRM]	O-acetylhomoserine sulfhydrylase	metabolism	Amino acid transport and metabolism	Firmicutes	heterogeneous	heterogeneous	heterogeneous	heterogeneous	heterogeneous	8.3416	8.24701	0.0990853	0.0623171	0.57951	0.929569	0.094595	-0.094595	non-differential
A0A0J1F743	Uracil phosphoribosyltransferase OS=Peptococcaceae bacterium CEB3 GN=upp PE=3 SV=1 - [A0A0J1F743_9FIRM]	Uracil phosphoribosyltransferase	metabolism	Nucleotide transport and metabolism	Firmicutes	Clostridia	heterogeneous	heterogeneous	heterogeneous	heterogeneous	5.0017	4.93068	0.568755	0.229548	0.732926	0.955618	0.071013	-0.071013	non-differential
I9DH62	Methylthioribose-1-phosphate isomerase OS=Pelosinus fermentans JBW45 GN=mtnA PE=3 SV=1 - [I9DH62_9FIRM]	Predicted translation initiation factor 2B subunit, eIF-2B alpha/beta/delta family	information storage and processing	Translation, ribosomal structure and biogenesis	heterogeneous	heterogeneous	heterogeneous	heterogeneous	heterogeneous	heterogeneous	Ident	5.85896		0.246257			Ident	Ident	Ident
A0A140LEJ8	Fructose-bisphosphate aldolase OS=Thermotalea metallivorans GN=fba PE=3 SV=1 - [A0A140LEJ8_9CLOT]	Fructose/tagatose bisphosphate aldolase	metabolism	Carbohydrate transport and metabolism	heterogeneous	heterogeneous	heterogeneous	heterogeneous	heterogeneous	heterogeneous	6.01427	5.33481	0.215108	0.353851	0.0899458	0.839494	0.679458	-0.679458	non-differential
A0A011UG76	Glutamate dehydrogenase OS=Ruminococcus albus SY3 GN=RASY3_07575 PE=3 SV=1 - [A0A011UG76_RUMAL]	Glutamate dehydrogenase/leucine dehydrogenase	metabolism	Amino acid transport and metabolism	heterogeneous	heterogeneous	heterogeneous	heterogeneous	heterogeneous	heterogeneous	4.29654	5.60894	1.8645	0.443751	0.451972	0.929569	-1.3124	1.3124	non-differential
R6P387	ABC transporter ATP-binding protein OS=Clostridium leptum CAG:27 GN=BN578_02386 PE=4 SV=1^Atr|A7VWD1 - [R6P387_9CLOT]	ABC-type polar amino acid transport system, ATPase component	metabolism	Amino acid transport and metabolism	heterogeneous	heterogeneous	heterogeneous	heterogeneous	heterogeneous	heterogeneous	7.85364	7.60114	0.0662491	0.0241801	0.0132091	0.612053	0.252495	-0.252495	-0.252495
T0DQN0	Ribonuclease Y OS=Paeniclostridium sordellii ATCC 9714 GN=rny PE=3 SV=1 - [T0DQN0_CLOSO]	-	-	-	heterogeneous	heterogeneous	heterogeneous	heterogeneous	heterogeneous	heterogeneous	Ident	Ident					Ident	Ident	Ident
B0PFZ7	50S ribosomal protein L1 OS=Anaerotruncus colihominis DSM 17241 GN=rplA PE=3 SV=1 - [B0PFZ7_9FIRM]	Ribosomal protein L1	information storage and processing	Translation, ribosomal structure and biogenesis	Firmicutes	Clostridia	Clostridiales	heterogeneous	heterogeneous	heterogeneous	6.50452	7.42664	1.2587	0.374643	0.276663	0.896267	-0.922124	0.922124	non-differential
D5X9U2	Elongation factor Tu OS=Thermincola potens (strain JR) GN=tuf PE=3 SV=1^Atr|A0A0L6W1N8 - [D5X9U2_THEPJ]	GTPases - translation elongation factors	information storage and processing	Translation, ribosomal structure and biogenesis	Firmicutes	Clostridia	Clostridiales	Peptococcaceae	Thermincola	Thermincola potens	Ident	n.a.					Unique for d7	Unique for d7	Ident
A0A075KED6	Succinate CoA transferase OS=Pelosinus sp. UFO1 GN=UFO1_2963 PE=4 SV=1 - [A0A075KED6_9FIRM]	Acetyl-CoA hydrolase	metabolism	Energy production and conversion	heterogeneous	heterogeneous	heterogeneous	heterogeneous	heterogeneous	heterogeneous	6.25789	6.43551	0.630241	0.0796938	0.601091	0.929569	-0.177624	0.177624	non-differential
A0A0J1F999	Argininosuccinate synthase OS=Peptococcaceae bacterium CEB3 GN=argG PE=3 SV=1 - [A0A0J1F999_9FIRM]	#N/A	#N/A	#N/A	#N/A	#N/A	#N/A	#N/A	#N/A	#N/A	5.42693	Ident	1.31883				Ident	Ident	Ident
R5FW80	Elongation factor Tu OS=Faecalibacterium sp. CAG:1138 GN=tuf PE=3 SV=1 - [R5FW80_9FIRM]	GTPases - translation elongation factors	information storage and processing	Translation, ribosomal structure and biogenesis	Firmicutes	Clostridia	Clostridiales	Ruminococcaceae	Faecalibacterium	Faecalibacterium sp. CAG:1138	Ident	n.a.					Unique for d7	Unique for d7	Ident
A0A084JMU0	Enolase OS=[Clostridium] celerecrescens GN=eno PE=3 SV=1 - [A0A084JMU0_9FIRM]	Enolase	metabolism	Carbohydrate transport and metabolism	heterogeneous	heterogeneous	heterogeneous	heterogeneous	heterogeneous	heterogeneous	10.1427	9.65241	0.122526	0.834602	0.639673	0.937858	0.49027	-0.49027	non-differential
A0A161WTI3	Enolase OS=Clostridium magnum DSM 2767 GN=eno PE=4 SV=1 - [A0A161WTI3_9CLOT]	Enolase	metabolism	Carbohydrate transport and metabolism	heterogeneous	heterogeneous	heterogeneous	heterogeneous	heterogeneous	heterogeneous	5.84646	4.31771	2.61643	1.33773	0.523027	0.929569	1.52875	-1.52875	non-differential
B9DYY5	60 kDa chaperonin OS=Clostridium kluyveri (strain NBRC 12016) GN=groL PE=3 SV=1^Asw|A5N5D7 - [CH60_CLOK1]	#N/A	#N/A	#N/A	#N/A	#N/A	#N/A	#N/A	#N/A	#N/A	4.34922	5.57159	1.09561	0.973287	0.185477	0.896267	-1.22237	1.22237	non-differential
A0A010ZAU3	Glucose-1-phosphate adenylyltransferase, GlgD subunit OS=Clostridium sp. ASBs410 GN=K413DRAFT_1110 PE=3 SV=1 - [A0A010ZAU3_9CLOT]	ADP-glucose pyrophosphorylase	metabolism	Carbohydrate transport and metabolism	Firmicutes	Clostridia	Clostridiales	heterogeneous	heterogeneous	heterogeneous	Ident	Ident					Ident	Ident	Ident
A0A010ZGK3	Sugar kinase, ribokinase OS=Clostridium sp. ASBs410 GN=K413DRAFT_3083 PE=4 SV=1 - [A0A010ZGK3_9CLOT]	Sugar kinases, ribokinase family	metabolism	Carbohydrate transport and metabolism	Firmicutes	Clostridia	Clostridiales	Clostridiaceae	heterogeneous	heterogeneous	n.a.	Ident					Unique for d14	Unique for d14	Ident
A0A011AFL1	Molecular chaperone of HSP90 family OS=Clostridium sp. ASBs410 GN=K413DRAFT_5194 PE=4 SV=1 - [A0A011AFL1_9CLOT]	Molecular chaperone, HSP90 family	cellular processes and signaling	Posttranslational modification, protein turnover, chaperones	heterogeneous	heterogeneous	heterogeneous	heterogeneous	heterogeneous	heterogeneous	Ident	Ident					Ident	Ident	Ident
A0A0X8V8G8	50S ribosomal protein L21 OS=[Clostridium] propionicum DSM 1682 GN=rplU PE=3 SV=1 - [A0A0X8V8G8_CLOPR]	Ribosomal protein L21	information storage and processing	Translation, ribosomal structure and biogenesis	heterogeneous	heterogeneous	heterogeneous	heterogeneous	heterogeneous	heterogeneous	8.8197	7.31412	0.844513	0.583751	0.0790007	0.811074	1.50558	-1.50558	non-differential
C7M4X2	Elongation factor Tu OS=Capnocytophaga ochracea (strain ATCC 27872 / DSM 7271 / JCM 12966 / NCTC 12371 / VPI 2845) GN=tuf PE=3 SV=1 - [C7M4X2_CAPOD]	GTPases - translation elongation factors	information storage and processing	Translation, ribosomal structure and biogenesis	heterogeneous	heterogeneous	heterogeneous	heterogeneous	heterogeneous	heterogeneous	12.2788	12.502	0.329115	0.486622	0.279062	0.896267	-0.223224	0.223224	non-differential
R1CU03	60 kDa chaperonin OS=Caldisalinibacter kiritimatiensis GN=groL PE=3 SV=1 - [R1CU03_9CLOT]	#N/A	#N/A	#N/A	#N/A	#N/A	#N/A	#N/A	#N/A	#N/A	11.1744	11.4124	0.53443	0.0837736	0.594361	0.929569	-0.237953	0.237953	non-differential
A0A0B3BQ27	Glycerol kinase OS=Thermoanaerobacter sp. YS13 GN=glpK PE=3 SV=1 - [A0A0B3BQ27_9THEO]	Glycerol kinase	metabolism	Energy production and conversion	heterogeneous	heterogeneous	heterogeneous	heterogeneous	heterogeneous	heterogeneous	9.07082	8.78587	0.38019	0.154851	0.544506	0.929569	0.284951	-0.284951	non-differential
P0C1T4	DNA-directed RNA polymerase subunit beta' (Fragment) OS=Staphylococcus aureus GN=rpoC PE=3 SV=1 - [RPOC_STAAU]	DNA-directed RNA polymerase, beta' subunit/160 kD subunit	information storage and processing	Transcription	heterogeneous	heterogeneous	heterogeneous	heterogeneous	heterogeneous	heterogeneous	9.27044	8.62875	0.189571	0.550398	0.188932	0.896267	0.641689	-0.641689	non-differential
W7UWA8	Elongation factor G OS=Ruminococcus flavefaciens 007c GN=fusA PE=3 SV=1 - [W7UWA8_RUMFL]	#N/A	#N/A	#N/A	#N/A	#N/A	#N/A	#N/A	#N/A	#N/A	10.0505	9.82358	0.264487	0.0770836	0.708325	0.945183	0.226909	-0.226909	non-differential
A0A0L6W449	Nitrogen regulatory protein P-II OS=Thermincola ferriacetica GN=Tfer_1474 PE=3 SV=1^Atr|D5XCE6 - [A0A0L6W449_9FIRM]	Nitrogen regulatory protein PII	metabolism	Amino acid transport and metabolism	Firmicutes	heterogeneous	heterogeneous	heterogeneous	heterogeneous	heterogeneous	8.24884	8.15123	0.214034	0.117764	0.958841	0.999034	0.0976068	-0.0976068	non-differential
A0A0P8YZG3	Glyceraldehyde-3-phosphate dehydrogenase OS=Oxobacter pfennigii GN=gap PE=3 SV=1 - [A0A0P8YZG3_9CLOT]	Glyceraldehyde-3-phosphate dehydrogenase/erythrose-4-phosphate dehydrogenase	metabolism	Carbohydrate transport and metabolism	heterogeneous	heterogeneous	heterogeneous	heterogeneous	heterogeneous	heterogeneous	10.9444	11.4088	0.306283	0.177444	0.313653	0.896267	-0.464398	0.464398	non-differential
U3HGX9	Serine hydroxymethyltransferase (Fragment) OS=Pseudomonas alcaligenes OT 69 GN=L682_29740 PE=3 SV=1 - [U3HGX9_PSEAC]	Glycine/serine hydroxymethyltransferase	metabolism	Amino acid transport and metabolism	heterogeneous	heterogeneous	heterogeneous	heterogeneous	heterogeneous	heterogeneous	10.5536	10.3981	0.654825	0.451797	0.609128	0.929569	0.155499	-0.155499	non-differential
A0A0A8W7G4	60 kDa chaperonin OS=Clostridium sordellii GN=groL PE=3 SV=1^Atr|A0A0J0TU01 - [A0A0A8W7G4_CLOSO]	#N/A	#N/A	#N/A	#N/A	#N/A	#N/A	#N/A	#N/A	#N/A	12.347	12.4913	0.0613997	0.0995369	0.58551	0.929569	-0.144357	0.144357	non-differential
R5MI81	50S ribosomal protein L1 OS=Eubacterium sp. CAG:180 GN=rplA PE=3 SV=1 - [R5MI81_9FIRM]	Ribosomal protein L1	information storage and processing	Translation, ribosomal structure and biogenesis	Firmicutes	Clostridia	Clostridiales	Eubacteriaceae	Eubacterium	Eubacterium sp. CAG:180	7.11312	Ident	0.750609				Ident	Ident	Ident
F6DNZ3	Periplasmic serine protease OS=Desulfotomaculum ruminis (strain ATCC 23193 / DSM 2154 / NCIB 8452 / DL) GN=Desru_2479 PE=4 SV=1 - [F6DNZ3_DESRL]	Periplasmic serine proteases (ClpP class)	cellular processes and signaling	Posttranslational modification, protein turnover, chaperones	Firmicutes	Clostridia	Clostridiales	Peptococcaceae	Desulfotomaculum	Desulfotomaculum ruminis	3.57245	3.38509	0.182599	0.00369654	0.174813	0.896267	0.187359	-0.187359	non-differential
R6C6F1	30S ribosomal protein S3 OS=Ruminococcus sp. CAG:579 GN=rpsC PE=3 SV=1 - [R6C6F1_9FIRM]	Ribosomal protein S3	information storage and processing	Translation, ribosomal structure and biogenesis	heterogeneous	heterogeneous	heterogeneous	heterogeneous	heterogeneous	heterogeneous	11.9326	10.8926	0.456268	1.26875	0.215493	0.896267	1.04005	-1.04005	non-differential
I8REX7	Phospho-2-dehydro-3-deoxyheptonate aldolase OS=Pelosinus fermentans B4 GN=FB4_4026 PE=4 SV=1 - [I8REX7_9FIRM]	3-deoxy-D-arabino-heptulosonate 7-phosphate (DAHP) synthase	metabolism	Amino acid transport and metabolism	Firmicutes	heterogeneous	heterogeneous	heterogeneous	heterogeneous	heterogeneous	7.5378	7.41441	0.401905	0.295776	0.670785	0.942312	0.123392	-0.123392	non-differential
A0A075KFL8	Redox-sensing transcriptional repressor Rex OS=Pelosinus sp. UFO1 GN=rex PE=3 SV=1 - [A0A075KFL8_9FIRM]	AT-rich DNA-binding protein	poorly characterized	General function prediction only	Firmicutes	Negativicutes	Selenomonadales	heterogeneous	heterogeneous	heterogeneous	5.27327	Ident	1.13981				Ident	Ident	Ident
A0A078KQD2	30S ribosomal protein S10 OS=[Clostridium] cellulosi GN=rpsJ PE=3 SV=1 - [A0A078KQD2_9FIRM]	Ribosomal protein S10	information storage and processing	Translation, ribosomal structure and biogenesis	Firmicutes	Clostridia	Clostridiales	heterogeneous	heterogeneous	heterogeneous	Ident	5.74755		0.0192394			Ident	Ident	Ident
A0A011ABQ2	IMP cyclohydrolase-like protein OS=Clostridium sp. ASBs410 GN=K413DRAFT_3819 PE=4 SV=1 - [A0A011ABQ2_9CLOT]	Archaeal IMP cyclohydrolase	metabolism	Nucleotide transport and metabolism	Firmicutes	Clostridia	Clostridiales	heterogeneous	heterogeneous	heterogeneous	Ident	Ident					Ident	Ident	Ident
U2QMB8	Pyruvate, phosphate dikinase OS=Oscillibacter sp. KLE 1745 GN=HMPREF1546_03992 PE=4 SV=1 - [U2QMB8_9FIRM]	#N/A	#N/A	#N/A	#N/A	#N/A	#N/A	#N/A	#N/A	#N/A	9.20655	9.82789	0.854507	0.8829	0.597034	0.929569	-0.621337	0.621337	non-differential
C4Z0Z9	Hydroxylamine reductase OS=Eubacterium eligens (strain ATCC 27750 / VPI C15-48) GN=hcp PE=3 SV=1 - [C4Z0Z9_EUBE2]	6Fe-6S prismane cluster-containing protein	metabolism	Energy production and conversion	Firmicutes	Clostridia	Clostridiales	heterogeneous	heterogeneous	heterogeneous	4.28384	5.01307	0.906759	0.838875	0.456266	0.929569	-0.729234	0.729234	non-differential
A0A011AU71	HPr kinase/phosphorylase OS=Clostridium sp. ASBs410 GN=hprK PE=3 SV=1 - [A0A011AU71_9CLOT]	Serine kinase of the HPr protein, regulates carbohydrate metabolism	cellular processes and signaling	Signal transduction mechanisms	Firmicutes	Clostridia	Clostridiales	heterogeneous	heterogeneous	heterogeneous	Ident	Ident					Ident	Ident	Ident
A0A150FQD4	Protein RecA OS=[Clostridium] paradoxum JW-YL-7 = DSM 7308 GN=JWYL7_0902 PE=3 SV=1 - [A0A150FQD4_CLOPD]	#N/A	#N/A	#N/A	#N/A	#N/A	#N/A	#N/A	#N/A	#N/A	4.59962	4.00352	0.771024	0.20497	0.457525	0.929569	0.596102	-0.596102	non-differential
A0A140L0D6	Putative K(+)-stimulated pyrophosphate-energized sodium pump OS=Thermotalea metallivorans GN=hppA1 PE=3 SV=1 - [A0A140L0D6_9CLOT]	Inorganic pyrophosphatase	metabolism	Energy production and conversion	heterogeneous	heterogeneous	heterogeneous	heterogeneous	heterogeneous	heterogeneous	9.55433	9.44193	0.404888	0.327211	0.897871	0.989425	0.1124	-0.1124	non-differential
A0A0B3WP18	NADH dehydrogenase OS=Terrisporobacter othiniensis GN=QX51_14840 PE=4 SV=1 - [A0A0B3WP18_9FIRM]	NADH:ubiquinone oxidoreductase 24 kD subunit	metabolism	Energy production and conversion	Firmicutes	Clostridia	Clostridiales	Peptostreptococcaceae	Terrisporobacter	Terrisporobacter othiniensis	3.21983	3.56705	0.0286569	0.166392	0.257933	0.896267	-0.347215	0.347215	non-differential
R5E623	Tryptophan synthase OS=Ruminococcus sp. CAG:108 GN=BN462_01144 PE=3 SV=1 - [R5E623_9FIRM]	#N/A	#N/A	#N/A	#N/A	#N/A	#N/A	#N/A	#N/A	#N/A	6.08895	7.11429	1.30788	1.15248	0.654621	0.937858	-1.02535	1.02535	non-differential
A0A0H5SJ01	Tryptophan synthase beta chain OS=Herbinix hemicellulosilytica GN=trpB2 PE=3 SV=1 - [A0A0H5SJ01_9FIRM]	Predicted alternative tryptophan synthase beta-subunit (paralog of TrpB)	poorly characterized	General function prediction only	Firmicutes	Clostridia	Clostridiales	heterogeneous	heterogeneous	heterogeneous	7.40316	7.98458	0.499598	0.38969	0.388918	0.929569	-0.581423	0.581423	non-differential
A0A084JGM5	Chemotaxis protein CheC OS=[Clostridium] celerecrescens GN=IO98_19230 PE=4 SV=1 - [A0A084JGM5_9FIRM]	Chemotaxis protein CheC, inhibitor of MCP methylation	cellular processes and signaling	Cell motility	Firmicutes	Clostridia	Clostridiales	Lachnospiraceae	Lachnoclostridium	[Clostridium] celerecrescens	Ident	n.a.					Unique for d7	Unique for d7	Ident
U5MZY2	Tyrosine--tRNA ligase OS=Clostridium saccharobutylicum DSM 13864 GN=tyrS PE=3 SV=1 - [U5MZY2_CLOSA]	Tyrosyl-tRNA synthetase	information storage and processing	Translation, ribosomal structure and biogenesis	Firmicutes	heterogeneous	heterogeneous	heterogeneous	heterogeneous	heterogeneous	5.0731	5.14275	0.0756217	0.194024	0.841727	0.982913	-0.0696452	0.0696452	non-differential
U2UKD5	4Fe-4S binding domain protein OS=Mitsuokella sp. oral taxon 131 str. W9106 GN=HMPREF1985_00100 PE=3 SV=1 - [U2UKD5_9FIRM]	Glutamate synthase domain 2	metabolism	Amino acid transport and metabolism	Firmicutes	Negativicutes	Selenomonadales	Selenomonadaceae	Mitsuokella	Mitsuokella sp. oral taxon 131	8.88806	8.78207	0.278148	0.491215	0.577737	0.929569	0.105993	-0.105993	non-differential
F6CNT3	Glycerol kinase OS=Desulfotomaculum kuznetsovii (strain DSM 6115 / VKM B-1805 / 17) GN=glpK PE=3 SV=1 - [F6CNT3_DESK7]	Glycerol kinase	metabolism	Energy production and conversion	heterogeneous	heterogeneous	heterogeneous	heterogeneous	heterogeneous	heterogeneous	8.64681	8.90563	0.246864	0.288927	0.594226	0.929569	-0.258821	0.258821	non-differential
A0A0M2U7U5	Uncharacterized protein OS=Clostridiales bacterium PH28_bin88 GN=SY88_11395 PE=4 SV=1 - [A0A0M2U7U5_9FIRM]	Transcriptional antiterminator	information storage and processing	Transcription	Firmicutes	Clostridia	Clostridiales	unclassified	unclassified	Clostridiales bacterium PH28_bin88	8.41335	8.35839	0.275992	0.0612105	0.609191	0.929569	0.0549583	-0.0549583	non-differential
R5IZU8	Electron transport complex subunit G OS=Peptostreptococcus anaerobius CAG:621 GN=BN738_01671 PE=3 SV=1^Atr|A0A135YXI2^Atr|D3MUC4 - [R5IZU8_9FIRM]	Predicted NADH:ubiquinone oxidoreductase, subunit RnfG	metabolism	Energy production and conversion	Firmicutes	Clostridia	Clostridiales	Peptostreptococcaceae	Peptostreptococcus	Peptostreptococcus anaerobius CAG:621	Ident	n.a.					Unique for d7	Unique for d7	Ident
A0A0M6WT77	ATP synthase subunit alpha OS=Roseburia inulinivorans GN=atpA PE=3 SV=1^Atr|R5HSN8^Atr|C0G016 - [A0A0M6WT77_9FIRM]	F0F1-type ATP synthase, alpha subunit	metabolism	Energy production and conversion	heterogeneous	heterogeneous	heterogeneous	heterogeneous	heterogeneous	heterogeneous	8.59417	8.8867	0.366565	0.049606	0.443575	0.929569	-0.292524	0.292524	non-differential
A0A0C1UHU7	Acetate kinase OS=Clostridium argentinense CDC 2741 GN=ackA PE=3 SV=1 - [A0A0C1UHU7_9CLOT]	Acetate kinase	metabolism	Energy production and conversion	heterogeneous	heterogeneous	heterogeneous	heterogeneous	heterogeneous	heterogeneous	8.91825	9.02392	0.528342	0.108629	0.829134	0.980059	-0.105673	0.105673	non-differential
A0A075KLU1	UPF0345 protein UFO1_3715 OS=Pelosinus sp. UFO1 GN=UFO1_3715 PE=3 SV=1 - [A0A075KLU1_9FIRM]	Uncharacterized protein conserved in bacteria	poorly characterized	Function unknown	Firmicutes	Negativicutes	Selenomonadales	Sporomusaceae	Pelosinus	Pelosinus sp. UFO1	9.15261	Ident	0.255863				Ident	Ident	Ident
G2FNQ0	Stage IV sporulation protein A OS=Desulfosporosinus sp. OT GN=spoIVA PE=4 SV=1 - [G2FNQ0_9FIRM]	-	-	-	Firmicutes	Clostridia	Clostridiales	heterogeneous	heterogeneous	heterogeneous	9.50795	9.43885	0.582537	0.735943	0.776402	0.965245	0.069105	-0.069105	non-differential
A0A0F2PFM2	Acyl-CoA dehydrogenase OS=Peptococcaceae bacterium BRH_c8a GN=VR67_06055 PE=3 SV=1 - [A0A0F2PFM2_9FIRM]	Acyl-CoA dehydrogenases	metabolism	Lipid transport and metabolism	Firmicutes	Clostridia	Clostridiales	heterogeneous	heterogeneous	heterogeneous	6.29977	6.54632	0.0601327	0.373329	0.283267	0.896267	-0.24655	0.24655	non-differential
A0A0B3BTK9	Methylmalonyl-CoA mutase OS=Thermoanaerobacter sp. YS13 GN=THYS13_08310 PE=4 SV=1 - [A0A0B3BTK9_9THEO]	Methylmalonyl-CoA mutase, N-terminal domain/subunit	metabolism	Lipid transport and metabolism	Firmicutes	Clostridia	heterogeneous	heterogeneous	heterogeneous	heterogeneous	7.94679	8.39545	0.392136	0.309331	0.314339	0.896267	-0.448661	0.448661	non-differential
A0A024E728	Extradiol ring-cleavage dioxygenase III subunit B OS=Pseudomonas mandelii JR-1 GN=OU5_1538 PE=4 SV=1 - [A0A024E728_9PSED]	Uncharacterized conserved protein	poorly characterized	Function unknown	Proteobacteria	Gammaproteobacteria	Pseudomonadales	Pseudomonadaceae	Pseudomonas	heterogeneous	Ident	n.a.					Unique for d7	Unique for d7	Ident
A0A137SV01	DNA-directed RNA polymerase subunit OS=Clostridiales bacterium KA00134 GN=HMPREF3189_00992 PE=3 SV=1 - [A0A137SV01_9FIRM]	DNA-directed RNA polymerase, beta' subunit/160 kD subunit	information storage and processing	Transcription	heterogeneous	heterogeneous	heterogeneous	heterogeneous	heterogeneous	heterogeneous	9.56362	9.15017	0.257876	0.425019	0.505588	0.929569	0.413449	-0.413449	non-differential
R7R032	Chaperone protein DnaK OS=Roseburia sp. CAG:182 GN=dnaK PE=2 SV=1 - [R7R032_9FIRM]	#N/A	#N/A	#N/A	#N/A	#N/A	#N/A	#N/A	#N/A	#N/A	6.11683	Ident	0.410752				Ident	Ident	Ident
A0A011ABK7	ABC-type uncharacterized transport system, ATPase component OS=Clostridium sp. ASBs410 GN=K413DRAFT_3772 PE=4 SV=1 - [A0A011ABK7_9CLOT]	ABC-type uncharacterized transport system, ATPase component	poorly characterized	General function prediction only	heterogeneous	heterogeneous	heterogeneous	heterogeneous	heterogeneous	heterogeneous	Ident	Ident					Ident	Ident	Ident
A0A084JP74	O-acetylhomoserine aminocarboxypropyltransferase OS=[Clostridium] celerecrescens GN=IO98_08485 PE=3 SV=1 - [A0A084JP74_9FIRM]	O-acetylhomoserine sulfhydrylase	metabolism	Amino acid transport and metabolism	Firmicutes	Clostridia	Clostridiales	heterogeneous	heterogeneous	heterogeneous	Ident	Ident					Ident	Ident	Ident
A0A084JNZ3	Peptidase M24 OS=[Clostridium] celerecrescens GN=IO98_07945 PE=4 SV=1 - [A0A084JNZ3_9FIRM]	Xaa-Pro aminopeptidase	metabolism	Amino acid transport and metabolism	Firmicutes	Clostridia	Clostridiales	heterogeneous	heterogeneous	heterogeneous	Ident	Ident					Ident	Ident	Ident
R9M7T2	60 kDa chaperonin OS=Anaerotruncus sp. G3(2012) GN=groL PE=3 SV=1 - [R9M7T2_9FIRM]	#N/A	#N/A	#N/A	#N/A	#N/A	#N/A	#N/A	#N/A	#N/A	3.8782	3.83944	0.201436	0.224981	0.234818	0.896267	0.0387543	-0.0387543	non-differential
I9NJ46	30S ribosomal protein S17 OS=Pelosinus fermentans JBW45 GN=rpsQ PE=3 SV=1^Atr|I9AUB1 - [I9NJ46_9FIRM]	Ribosomal protein S17	information storage and processing	Translation, ribosomal structure and biogenesis	Firmicutes	Negativicutes	Selenomonadales	Sporomusaceae	Pelosinus	Pelosinus fermentans	Ident	n.a.					Unique for d7	Unique for d7	Ident
A0A0R3JZ11	Chemotaxis protein CheY OS=Caloramator mitchellensis GN=cheY_2 PE=4 SV=1 - [A0A0R3JZ11_9CLOT]	Response regulator containing a CheY-like receiver domain and an HTH DNA-binding domain	cellular processes and signaling	Signal transduction mechanisms	Firmicutes	Clostridia	Clostridiales	heterogeneous	heterogeneous	heterogeneous	Ident	Ident					Ident	Ident	Ident
K8EAK4	Dihydroorotate dehydrogenase, electron transfer subunit, iron-sulfur cluster binding domain OS=Desulfotomaculum hydrothermale Lam5 = DSM 18033 GN=DESHY_40213 PE=4 SV=1 - [K8EAK4_9FIRM]	2-polyprenylphenol hydroxylase and related flavodoxin oxidoreductases	metabolism	Coenzyme transport and metabolism	Firmicutes	Clostridia	Clostridiales	Peptococcaceae	Desulfotomaculum	heterogeneous	n.a.	Ident					Unique for d14	Unique for d14	Ident
A0A011A258	Transcriptional regulator, GntR family OS=Clostridium sp. ASBs410 GN=K413DRAFT_1660 PE=4 SV=1 - [A0A011A258_9CLOT]	Transcriptional regulators	information storage and processing	Transcription	Firmicutes	Clostridia	Clostridiales	heterogeneous	heterogeneous	heterogeneous	Ident	Ident					Ident	Ident	Ident
A8RKB4	ATP-dependent Clp protease ATP-binding subunit ClpX OS=Clostridium bolteae (strain ATCC BAA-613 / WAL 16351) GN=clpX PE=3 SV=1 - [A8RKB4_CLOBW]	ATP-dependent protease Clp, ATPase subunit	cellular processes and signaling	Posttranslational modification, protein turnover, chaperones	heterogeneous	heterogeneous	heterogeneous	heterogeneous	heterogeneous	heterogeneous	7.92529	7.79512	0.520591	0.371246	0.871746	0.982913	0.130175	-0.130175	non-differential
A0A075K740	Transcription elongation factor GreA OS=Pelosinus sp. UFO1 GN=greA PE=3 SV=1 - [A0A075K740_9FIRM]	Transcription elongation factor	information storage and processing	Transcription	Firmicutes	Negativicutes	Selenomonadales	Sporomusaceae	Pelosinus	heterogeneous	9.24469	n.a.	0.326433				Unique for d7	Unique for d7	non-differential
A0A0S8JSA2	Elongation factor Tu OS=Bacteroides sp. SM23_62 GN=tuf PE=3 SV=1^Atr|A0A0S8KNC9 - [A0A0S8JSA2_9BACE]	GTPases - translation elongation factors	information storage and processing	Translation, ribosomal structure and biogenesis	Bacteroidetes	Bacteroidia	Bacteroidales	Bacteroidaceae	Bacteroides	Bacteroides sp. SM23_62	11.5695	11.5146	0.159392	0.0723544	0.486133	0.929569	0.0548704	-0.0548704	non-differential
I9B3R9	PrkA AAA domain protein OS=Pelosinus fermentans B4 GN=FB4_0038 PE=4 SV=1 - [I9B3R9_9FIRM]	Putative Ser protein kinase	cellular processes and signaling	Signal transduction mechanisms	heterogeneous	heterogeneous	heterogeneous	heterogeneous	heterogeneous	heterogeneous	8.01536	8.35144	0.922365	0.522699	0.807232	0.976745	-0.336081	0.336081	non-differential
A0A084JCE8	Threonine--tRNA ligase OS=[Clostridium] celerecrescens GN=thrS PE=3 SV=1 - [A0A084JCE8_9FIRM]	Threonyl-tRNA synthetase	information storage and processing	Translation, ribosomal structure and biogenesis	Firmicutes	Clostridia	Clostridiales	heterogeneous	heterogeneous	heterogeneous	Ident	Ident					Ident	Ident	Ident
A0A084JKE1	Orotate phosphoribosyltransferase OS=[Clostridium] celerecrescens GN=pyrE PE=3 SV=1 - [A0A084JKE1_9FIRM]	Orotate phosphoribosyltransferase	metabolism	Nucleotide transport and metabolism	Firmicutes	Clostridia	Clostridiales	heterogeneous	heterogeneous	heterogeneous	n.a.	Ident					Unique for d14	Unique for d14	Ident
A0A069RKJ1	S-adenosylmethionine synthase OS=[Clostridium] litorale DSM 5388 GN=metK PE=3 SV=1 - [A0A069RKJ1_CLOLI]	#N/A	#N/A	#N/A	#N/A	#N/A	#N/A	#N/A	#N/A	#N/A	9.104	9.10084	0.107793	0.11648	0.609818	0.929569	0.00315884	-0.00315884	non-differential
A0A017RY09	Acetate kinase OS=Fervidicella metallireducens AeB GN=ackA PE=3 SV=1 - [A0A017RY09_9CLOT]	#N/A	#N/A	#N/A	#N/A	#N/A	#N/A	#N/A	#N/A	#N/A	7.5801	7.27471	0.431056	0.294198	0.503666	0.929569	0.305391	-0.305391	non-differential
A0A140L4F0	Glutamine synthetase OS=Thermotalea metallivorans GN=glnA_2 PE=3 SV=1 - [A0A140L4F0_9CLOT]	Glutamine synthetase	metabolism	Amino acid transport and metabolism	Firmicutes	Clostridia	Clostridiales	Clostridiaceae	Thermotalea	Thermotalea metallivorans	4.15272	4.05321	0.458538	0.341598	0.804088	0.976745	0.0995163	-0.0995163	non-differential
T0PQ30	Uncharacterized protein OS=Clostridium sp. BL8 GN=M918_18960 PE=4 SV=1 - [T0PQ30_9CLOT]	-	-	-	Firmicutes	Clostridia	Clostridiales	heterogeneous	heterogeneous	heterogeneous	Ident	n.a.					Unique for d7	Unique for d7	Ident
B0TBG0	Ornithine carbamoyltransferase OS=Heliobacterium modesticaldum (strain ATCC 51547 / Ice1) GN=argF PE=3 SV=1 - [B0TBG0_HELMI]	Ornithine carbamoyltransferase	metabolism	Amino acid transport and metabolism	Firmicutes	Clostridia	Clostridiales	Heliobacteriaceae	Heliobacterium	Heliobacterium modesticaldum	n.a.	Ident					Unique for d14	Unique for d14	Ident
A0A0K8J838	60 kDa chaperonin OS=Herbinix sp. SD1D GN=groL PE=3 SV=1 - [A0A0K8J838_9FIRM]	#N/A	#N/A	#N/A	#N/A	#N/A	#N/A	#N/A	#N/A	#N/A	6.6977	7.23769	0.848462	0.225709	0.353208	0.915749	-0.539994	0.539994	non-differential
A0A060MGK3	Elongation factor Ts OS=Staphylococcus xylosus GN=tsf PE=3 SV=1 - [A0A060MGK3_STAXY]	Translation elongation factor Ts	information storage and processing	Translation, ribosomal structure and biogenesis	heterogeneous	heterogeneous	heterogeneous	heterogeneous	heterogeneous	heterogeneous	7.63997	7.79145	0.667972	0.309316	0.744917	0.958586	-0.151477	0.151477	non-differential
653151038	response regulator [Anaerovorax odorimutans]	#N/A	#N/A	#N/A	#N/A	#N/A	#N/A	#N/A	#N/A	#N/A	n.a.	Ident					Unique for d14	Unique for d14	Ident
B8DQ67	Response regulator receiver protein OS=Desulfovibrio vulgaris (strain Miyazaki F / DSM 19637) GN=DvMF_1988 PE=4 SV=1 - [B8DQ67_DESVM]	Response regulator containing CheY-like receiver, AAA-type ATPase, and DNA-binding domains	cellular processes and signaling	Signal transduction mechanisms	heterogeneous	heterogeneous	heterogeneous	heterogeneous	heterogeneous	heterogeneous	Ident	n.a.					Unique for d7	Unique for d7	Ident
A0A0U5HV46	sn-glycerol-3-phosphate-binding periplasmic protein UgpB OS=Clostridium sp. C105KSO15 GN=ugpB_3 PE=4 SV=1 - [A0A0U5HV46_9CLOT]	ABC-type sugar transport system, periplasmic component	metabolism	Carbohydrate transport and metabolism	Firmicutes	Clostridia	Clostridiales	heterogeneous	heterogeneous	heterogeneous	Ident	Ident					Ident	Ident	Ident
A0A140L7P6	Ribose-phosphate pyrophosphokinase OS=Thermotalea metallivorans GN=prs PE=3 SV=1 - [A0A140L7P6_9CLOT]	Phosphoribosylpyrophosphate synthetase	metabolism	Nucleotide transport and metabolism	Firmicutes	Clostridia	Clostridiales	heterogeneous	heterogeneous	heterogeneous	3.9402	3.82608	0.108635	0.345878	0.273001	0.896267	0.114128	-0.114128	non-differential
A0A140LEB3	Thioredoxin reductase OS=Thermotalea metallivorans GN=trxB_1 PE=3 SV=1 - [A0A140LEB3_9CLOT]	Thioredoxin reductase	cellular processes and signaling	Posttranslational modification, protein turnover, chaperones	Firmicutes	Clostridia	Clostridiales	heterogeneous	heterogeneous	heterogeneous	Ident	Ident					Ident	Ident	Ident
A0A084JK56	Leucine--tRNA ligase OS=[Clostridium] celerecrescens GN=leuS PE=3 SV=1 - [A0A084JK56_9FIRM]	Leucyl-tRNA synthetase	information storage and processing	Translation, ribosomal structure and biogenesis	heterogeneous	heterogeneous	heterogeneous	heterogeneous	heterogeneous	heterogeneous	Ident	Ident					Ident	Ident	Ident
I9DGZ7	Polyribonucleotide nucleotidyltransferase OS=Pelosinus fermentans JBW45 GN=pnp PE=3 SV=1 - [I9DGZ7_9FIRM]	Polyribonucleotide nucleotidyltransferase (polynucleotide phosphorylase)	information storage and processing	Translation, ribosomal structure and biogenesis	heterogeneous	heterogeneous	heterogeneous	heterogeneous	heterogeneous	heterogeneous	7.81221	8.14084	0.661046	0.700227	0.601893	0.929569	-0.328628	0.328628	non-differential
I8TRT4	ABC-type transporter, periplasmic subunit OS=Pelosinus fermentans JBW45 GN=JBW_00286 PE=4 SV=1 - [I8TRT4_9FIRM]	ABC-type dipeptide transport system, periplasmic component	metabolism	Amino acid transport and metabolism	heterogeneous	heterogeneous	heterogeneous	heterogeneous	heterogeneous	heterogeneous	8.26086	8.35016	0.651766	0.478378	0.974679	0.999034	-0.0892968	0.0892968	non-differential
A0A0B3VYU2	Serine--tRNA ligase OS=Terrisporobacter othiniensis GN=serS PE=3 SV=1 - [A0A0B3VYU2_9FIRM]	Seryl-tRNA synthetase	information storage and processing	Translation, ribosomal structure and biogenesis	Firmicutes	Clostridia	heterogeneous	heterogeneous	heterogeneous	heterogeneous	Ident	Ident					Ident	Ident	Ident
R5ZCT4	30S ribosomal protein S8 OS=Clostridium sp. CAG:568 GN=rpsH PE=3 SV=1 - [R5ZCT4_9CLOT]	Ribosomal protein S8	information storage and processing	Translation, ribosomal structure and biogenesis	Firmicutes	Clostridia	Clostridiales	Clostridiaceae	Clostridium	Clostridium sp. CAG:568	8.75566	8.36815	0.30032	0.290315	0.475674	0.929569	0.387505	-0.387505	non-differential
A0A084JPG7	Glutaconyl-CoA decarboxylase subunit beta OS=[Clostridium] celerecrescens GN=IO98_05515 PE=4 SV=1 - [A0A084JPG7_9FIRM]	Na+-transporting methylmalonyl-CoA/oxaloacetate decarboxylase, beta subunit	metabolism	Energy production and conversion	Firmicutes	Clostridia	Clostridiales	heterogeneous	heterogeneous	heterogeneous	Ident	Ident					Ident	Ident	Ident
A0A0F2PAZ3	60 kDa chaperonin OS=Peptococcaceae bacterium BRH_c8a GN=groEL PE=3 SV=1 - [A0A0F2PAZ3_9FIRM]	Chaperonin GroEL (HSP60 family)	cellular processes and signaling	Posttranslational modification, protein turnover, chaperones	heterogeneous	heterogeneous	heterogeneous	heterogeneous	heterogeneous	heterogeneous	12.6041	12.6645	0.0434775	0.0854479	0.30615	0.896267	-0.0604103	0.0604103	non-differential
A0A084JRR8	Cysteine desulfurase IscS OS=[Clostridium] celerecrescens GN=iscS PE=3 SV=1 - [A0A084JRR8_9FIRM]	Cysteine sulfinate desulfinase/cysteine desulfurase and related enzymes	metabolism	Amino acid transport and metabolism	Firmicutes	Clostridia	Clostridiales	heterogeneous	heterogeneous	heterogeneous	Ident	Ident					Ident	Ident	Ident
A0A075KA38	Uncharacterized protein OS=Pelosinus sp. UFO1 GN=UFO1_1440 PE=4 SV=1 - [A0A075KA38_9FIRM]	Uncharacterized Fe-S center protein	poorly characterized	General function prediction only	heterogeneous	heterogeneous	heterogeneous	heterogeneous	heterogeneous	heterogeneous	6.49679	Ident	0.46011				Ident	Ident	Ident
A0A0M2UC66	30S ribosomal protein S4 OS=Clostridiales bacterium PH28_bin88 GN=rpsD PE=3 SV=1 - [A0A0M2UC66_9FIRM]	Ribosomal protein S4 and related proteins	information storage and processing	Translation, ribosomal structure and biogenesis	heterogeneous	heterogeneous	heterogeneous	heterogeneous	heterogeneous	heterogeneous	10.5379	9.57181	0.82789	0.412679	0.33544	0.903119	0.966101	-0.966101	non-differential
A0A101HBC1	30S ribosomal protein S2 OS=Clostridiales bacterium 38_11 GN=rpsB PE=3 SV=1 - [A0A101HBC1_9FIRM]	Ribosomal protein S2	information storage and processing	Translation, ribosomal structure and biogenesis	heterogeneous	heterogeneous	heterogeneous	heterogeneous	heterogeneous	heterogeneous	Ident	4.43282		0.248335			Ident	Ident	Ident
A6TWP6	Methylmalonyl-CoA mutase, large subunit OS=Alkaliphilus metalliredigens (strain QYMF) GN=Amet_4542 PE=4 SV=1 - [A6TWP6_ALKMQ]	Methylmalonyl-CoA mutase, N-terminal domain/subunit	metabolism	Lipid transport and metabolism	Firmicutes	Clostridia	Clostridiales	Clostridiaceae	Alkaliphilus	Alkaliphilus metalliredigens	2.87581	Ident	0.318975				Ident	Ident	Ident
H1PNF0	ATP-dependent Clp protease ATP-binding subunit ClpX OS=Eubacterium infirmum F0142 GN=clpX PE=3 SV=1 - [H1PNF0_9FIRM]	ATP-dependent protease Clp, ATPase subunit	cellular processes and signaling	Posttranslational modification, protein turnover, chaperones	heterogeneous	heterogeneous	heterogeneous	heterogeneous	heterogeneous	heterogeneous	7.73406	7.90668	0.35907	0.47527	0.459359	0.929569	-0.172614	0.172614	non-differential
B0A6A3	DNA-directed RNA polymerase subunit beta' OS=Intestinibacter bartlettii DSM 16795 GN=rpoC PE=3 SV=1^Atr|W1UUK8 - [B0A6A3_9FIRM]	#N/A	#N/A	#N/A	#N/A	#N/A	#N/A	#N/A	#N/A	#N/A	9.59544	9.00495	0.213833	0.320415	0.0641809	0.769345	0.590486	-0.590486	non-differential
A0A140KZF6	Argininosuccinate synthase OS=Thermotalea metallivorans GN=argG PE=3 SV=1 - [A0A140KZF6_9CLOT]	Argininosuccinate synthase	metabolism	Amino acid transport and metabolism	Firmicutes	Clostridia	Clostridiales	Clostridiaceae	Thermotalea	Thermotalea metallivorans	Ident	Ident					Ident	Ident	Ident
K0E4D5	Acetate kinase (Fragment) OS=Staphylococcus pseudintermedius PE=3 SV=1 - [K0E4D5_STAPS]	Acetate kinase	metabolism	Energy production and conversion	Firmicutes	Bacilli	Bacillales	Staphylococcaceae	Staphylococcus	heterogeneous	4.10282	3.88465	1.25275	0.695662	0.978236	0.999034	0.218168	-0.218168	non-differential
R6F9K7	Uncharacterized protein OS=Lachnospiraceae bacterium CAG:215 GN=BN538_01482 PE=4 SV=1 - [R6F9K7_9FIRM]	ABC-type amino acid transport/signal transduction systems, periplasmic component/domain	metabolism	Amino acid transport and metabolism	Firmicutes	Clostridia	Clostridiales	heterogeneous	heterogeneous	heterogeneous	7.40869	7.9429	0.238957	0.214321	0.0804672	0.813687	-0.534207	0.534207	non-differential
A0A075K7K8	50S ribosomal protein L24 OS=Pelosinus sp. UFO1 GN=rplX PE=3 SV=1 - [A0A075K7K8_9FIRM]	Ribosomal protein L24	information storage and processing	Translation, ribosomal structure and biogenesis	Firmicutes	Negativicutes	Selenomonadales	Sporomusaceae	Pelosinus	heterogeneous	7.37459	n.a.	0.412991				Unique for d7	Unique for d7	non-differential
A0A0B3VJ49	Site-determining protein OS=Terrisporobacter othiniensis GN=QX51_12515 PE=3 SV=1 - [A0A0B3VJ49_9FIRM]	Septum formation inhibitor-activating ATPase	cellular processes and signaling	Cell cycle control, cell division, chromosome partitioning	heterogeneous	heterogeneous	heterogeneous	heterogeneous	heterogeneous	heterogeneous	5.7633	5.4289	0.0664802	0.412064	0.378966	0.929569	0.334397	-0.334397	non-differential
A0A0F2Q3J9	Serine protease OS=Clostridiaceae bacterium BRH_c20a GN=VR72_12115 PE=4 SV=1 - [A0A0F2Q3J9_9CLOT]	#N/A	#N/A	#N/A	#N/A	#N/A	#N/A	#N/A	#N/A	#N/A	8.18938	8.41961	0.754995	0.471189	0.73812	0.956401	-0.230229	0.230229	non-differential
A0A0B3VXD2	Acetate kinase OS=Terrisporobacter othiniensis GN=ackA PE=3 SV=1 - [A0A0B3VXD2_9FIRM]	Acetate kinase	metabolism	Energy production and conversion	heterogeneous	heterogeneous	heterogeneous	heterogeneous	heterogeneous	heterogeneous	5.63901	Ident	1.51141				Ident	Ident	Ident
A0A084JFW6	Cytidylate kinase OS=[Clostridium] celerecrescens GN=IO98_20480 PE=4 SV=1 - [A0A084JFW6_9FIRM]	Cytidylate kinase	metabolism	Nucleotide transport and metabolism	Firmicutes	Clostridia	Clostridiales	heterogeneous	heterogeneous	heterogeneous	Ident	n.a.					Unique for d7	Unique for d7	Ident
F0YUW1	Glycerol kinase OS=Clostridium sp. D5 GN=glpK PE=3 SV=1 - [F0YUW1_9CLOT]	#N/A	#N/A	#N/A	#N/A	#N/A	#N/A	#N/A	#N/A	#N/A	Ident	7.21859		0.427485			Ident	Ident	Ident
R6N6R2	Rubredoxin OS=Clostridium leptum CAG:27 GN=BN578_02040 PE=4 SV=1^Atr|A7VPR6 - [R6N6R2_9CLOT]	Rubrerythrin	metabolism	Energy production and conversion	Firmicutes	Clostridia	Clostridiales	Clostridiaceae	Clostridium	heterogeneous	3.73344	3.77885	0.390892	0.0265638	0.422217	0.929569	-0.0454134	0.0454134	non-differential
A0A150FMU2	50S ribosomal protein L10 OS=[Clostridium] paradoxum JW-YL-7 = DSM 7308 GN=JWYL7_0044 PE=3 SV=1 - [A0A150FMU2_CLOPD]	Ribosomal protein L10	information storage and processing	Translation, ribosomal structure and biogenesis	Firmicutes	Clostridia	Clostridiales	Peptostreptococcaceae	Peptoclostridium	[Clostridium] paradoxum	Ident	Ident					Ident	Ident	Ident
C0GEV9	Site-determining protein OS=Dethiobacter alkaliphilus AHT 1 GN=DealDRAFT_1018 PE=3 SV=1 - [C0GEV9_9FIRM]	Septum formation inhibitor-activating ATPase	cellular processes and signaling	Cell cycle control, cell division, chromosome partitioning	heterogeneous	heterogeneous	heterogeneous	heterogeneous	heterogeneous	heterogeneous	7.38002	7.21659	0.244833	0.136641	0.289733	0.896267	0.163429	-0.163429	non-differential
F6B5Q9	50S ribosomal protein L18 OS=Desulfotomaculum nigrificans (strain DSM 14880 / VKM B-2319 / CO-1-SRB) GN=rplR PE=3 SV=1 - [F6B5Q9_DESCC]	Ribosomal protein L18	information storage and processing	Translation, ribosomal structure and biogenesis	Firmicutes	Clostridia	Clostridiales	Peptococcaceae	Desulfotomaculum	heterogeneous	Ident	n.a.					Unique for d7	Unique for d7	Ident
A0A075KHX0	Serine hydroxymethyltransferase OS=Pelosinus sp. UFO1 GN=glyA PE=3 SV=1 - [A0A075KHX0_9FIRM]	Glycine/serine hydroxymethyltransferase	metabolism	Amino acid transport and metabolism	heterogeneous	heterogeneous	heterogeneous	heterogeneous	heterogeneous	heterogeneous	2.73451	Ident	0.0549027				Ident	Ident	Ident
A0A0H3J7Q8	Flavin reductase domain protein FMN-binding protein OS=Clostridium pasteurianum DSM 525 = ATCC 6013 GN=CLPA_c09350 PE=4 SV=1 - [A0A0H3J7Q8_CLOPA]	Conserved protein/domain typically associated with flavoprotein oxygenases, DIM6/NTAB family	poorly characterized	General function prediction only	Firmicutes	heterogeneous	heterogeneous	heterogeneous	heterogeneous	heterogeneous	3.30648	3.16781	0.649932	0.293225	0.387732	0.929569	0.138673	-0.138673	non-differential
A0A075KID5	Ribose 5-phosphate isomerase B OS=Pelosinus sp. UFO1 GN=UFO1_4283 PE=4 SV=1 - [A0A075KID5_9FIRM]	Ribose 5-phosphate isomerase RpiB	metabolism	Carbohydrate transport and metabolism	Firmicutes	Negativicutes	Selenomonadales	Sporomusaceae	Pelosinus	Pelosinus sp. UFO1	Ident	5.58648		0.0656581			Ident	Ident	Ident
F6DN49	NADH dehydrogenase (Quinone) OS=Desulfotomaculum ruminis (strain ATCC 23193 / DSM 2154 / NCIB 8452 / DL) GN=Desru_2397 PE=4 SV=1 - [F6DN49_DESRL]	NADH:ubiquinone oxidoreductase, NADH-binding (51 kD) subunit	metabolism	Energy production and conversion	heterogeneous	heterogeneous	heterogeneous	heterogeneous	heterogeneous	heterogeneous	3.95077	3.56012	0.194181	0.463478	0.192733	0.896267	0.390645	-0.390645	non-differential
W8TCF3	DNA-directed RNA polymerase subunit beta' OS=Eubacterium acidaminophilum DSM 3953 GN=rpoC PE=3 SV=1 - [W8TCF3_EUBAC]	#N/A	#N/A	#N/A	#N/A	#N/A	#N/A	#N/A	#N/A	#N/A	9.59544	9.00495	0.213833	0.320415	0.0641809	0.769345	0.590486	-0.590486	non-differential
D3AE15	Uncharacterized protein OS=Hungatella hathewayi DSM 13479 GN=CLOSTHATH_01844 PE=4 SV=1 - [D3AE15_9CLOT]	dTDP-glucose pyrophosphorylase	cellular processes and signaling	Cell wall/membrane/envelope biogenesis	heterogeneous	heterogeneous	heterogeneous	heterogeneous	heterogeneous	heterogeneous	n.a.	Ident					Unique for d14	Unique for d14	Ident
653149640	glutamate dehydrogenase [Anaerovorax odorimutans]	#N/A	#N/A	#N/A	#N/A	#N/A	#N/A	#N/A	#N/A	#N/A	8.64222	9.3046	0.682851	0.363292	0.243077	0.896267	-0.662381	0.662381	non-differential
D9TN72	50S ribosomal protein L19 OS=Thermoanaerobacterium thermosaccharolyticum (strain ATCC 7956 / DSM 571 / NCIB 9385 / NCA 3814) GN=rplS PE=3 SV=1 - [D9TN72_THETC]	Ribosomal protein L19	information storage and processing	Translation, ribosomal structure and biogenesis	heterogeneous	heterogeneous	heterogeneous	heterogeneous	heterogeneous	heterogeneous	10.4826	10.367	0.13805	0.1223	0.178348	0.896267	0.115652	-0.115652	non-differential
A0A136WBS5	Glutamate dehydrogenase OS=[Clostridium] neopropionicum GN=gdh PE=3 SV=1 - [A0A136WBS5_9FIRM]	Glutamate dehydrogenase/leucine dehydrogenase	metabolism	Amino acid transport and metabolism	heterogeneous	heterogeneous	heterogeneous	heterogeneous	heterogeneous	heterogeneous	6.7835	6.50163	0.651088	0.368025	0.90507	0.991778	0.281871	-0.281871	non-differential
E3PTX6	DNA-directed RNA polymerase subunit beta' OS=Clostridium sticklandii (strain ATCC 12662 / DSM 519 / JCM 1433 / NCIB 10654) GN=rpoC PE=3 SV=1 - [E3PTX6_CLOSD]	#N/A	#N/A	#N/A	#N/A	#N/A	#N/A	#N/A	#N/A	#N/A	9.47311	8.91556	0.184592	0.539357	0.0709858	0.79504	0.557553	-0.557553	non-differential
R5FHF3	50S ribosomal protein L9 OS=Faecalibacterium sp. CAG:1138 GN=rplI PE=3 SV=1 - [R5FHF3_9FIRM]	Ribosomal protein L9	information storage and processing	Translation, ribosomal structure and biogenesis	Firmicutes	Clostridia	Clostridiales	Ruminococcaceae	Faecalibacterium	Faecalibacterium sp. CAG:1138	n.a.	6.13853		1.24257	0.0593464	0.769345	Unique for d14	Unique for d14	non-differential
U2N338	Pyruvate-flavodoxin oxidoreductase OS=Clostridium intestinale URNW GN=CINTURNW_3041 PE=3 SV=1 - [U2N338_9CLOT]	-	-	-	heterogeneous	heterogeneous	heterogeneous	heterogeneous	heterogeneous	heterogeneous	11.797	11.9478	0.114603	0.0333748	0.456875	0.929569	-0.150724	0.150724	non-differential
A0A0U5NPF7	Shikimate kinase OS=Clostridium sp. C105KSO15 GN=aroK_1 PE=3 SV=1 - [A0A0U5NPF7_9CLOT]	Shikimate kinase	metabolism	Amino acid transport and metabolism	Firmicutes	Clostridia	Clostridiales	heterogeneous	heterogeneous	heterogeneous	n.a.	Ident					Unique for d14	Unique for d14	Ident
A0A101W5P2	Inosine-5'-monophosphate dehydrogenase OS=Gracilibacter sp. BRH_c7a GN=guaB PE=3 SV=1 - [A0A101W5P2_9FIRM]	IMP dehydrogenase/GMP reductase	metabolism	Nucleotide transport and metabolism	heterogeneous	heterogeneous	heterogeneous	heterogeneous	heterogeneous	heterogeneous	9.48596	9.65434	0.307818	0.450545	0.287858	0.896267	-0.168386	0.168386	non-differential
A0A011ASP0	50S ribosomal protein L15 OS=Clostridium sp. ASBs410 GN=rplO PE=3 SV=1 - [A0A011ASP0_9CLOT]	Ribosomal protein L15	information storage and processing	Translation, ribosomal structure and biogenesis	Firmicutes	Clostridia	Clostridiales	heterogeneous	heterogeneous	heterogeneous	Ident	n.a.					Unique for d7	Unique for d7	Ident
A5D5K8	ATPase with chaperone activity, ATP-binding subunit OS=Pelotomaculum thermopropionicum (strain DSM 13744 / JCM 10971 / SI) GN=ClpA PE=3 SV=1 - [A5D5K8_PELTS]	ATPases with chaperone activity, ATP-binding subunit	cellular processes and signaling	Posttranslational modification, protein turnover, chaperones	heterogeneous	heterogeneous	heterogeneous	heterogeneous	heterogeneous	heterogeneous	7.53706	7.4688	0.370619	0.110038	0.970514	0.999034	0.0682576	-0.0682576	non-differential
A0A0U5JKA0	Amino-acid carrier protein AlsT OS=Clostridium sp. C105KSO15 GN=alsT_2 PE=3 SV=1 - [A0A0U5JKA0_9CLOT]	Na+/alanine symporter	metabolism	Amino acid transport and metabolism	Firmicutes	Clostridia	Clostridiales	heterogeneous	heterogeneous	heterogeneous	Ident	Ident					Ident	Ident	Ident
E7GGS1	Glutamate dehydrogenase OS=[Clostridium] symbiosum WAL-14163 GN=HMPREF9474_00114 PE=3 SV=1^Atr|U2D2C5 - [E7GGS1_CLOSY]	Glutamate dehydrogenase/leucine dehydrogenase	metabolism	Amino acid transport and metabolism	heterogeneous	heterogeneous	heterogeneous	heterogeneous	heterogeneous	heterogeneous	5.47926	5.5182	0.0636274	0.345227	0.397107	0.929569	-0.0389388	0.0389388	non-differential
A0A098AWT0	Basic membrane protein OS=Desulfitobacterium hafniense GN=AT727_07850 PE=4 SV=1^Atr|Q24YD2^Atr|B8FSS9 - [A0A098AWT0_DESHA]	Uncharacterized ABC-type transport system, periplasmic component/surface lipoprotein	poorly characterized	General function prediction only	Firmicutes	Clostridia	Clostridiales	Peptococcaceae	Desulfitobacterium	heterogeneous	Ident	1.68955		0.842106			Ident	Ident	Ident
M8DED9	Translation elongation factor EF-G (Fragment) OS=Thermoanaerobacter thermohydrosulfuricus WC1 GN=TthWC1_2088 PE=3 SV=1 - [M8DED9_THETY]	#N/A	#N/A	#N/A	#N/A	#N/A	#N/A	#N/A	#N/A	#N/A	8.29631	9.20062	0.189166	0.286435	0.00709486	0.466365	-0.904313	0.904313	0.904313
F6B5X6	Inosine-5'-monophosphate dehydrogenase OS=Desulfotomaculum nigrificans (strain DSM 14880 / VKM B-2319 / CO-1-SRB) GN=guaB PE=3 SV=1 - [F6B5X6_DESCC]	IMP dehydrogenase/GMP reductase	metabolism	Nucleotide transport and metabolism	heterogeneous	heterogeneous	heterogeneous	heterogeneous	heterogeneous	heterogeneous	9.51796	9.58898	0.114481	0.259013	0.186031	0.896267	-0.0710186	0.0710186	non-differential
B1I1I3	30S ribosomal protein S12 OS=Desulforudis audaxviator (strain MP104C) GN=rpsL PE=3 SV=1 - [RS12_DESAP]	Ribosomal protein S12	information storage and processing	Translation, ribosomal structure and biogenesis	Firmicutes	Clostridia	Clostridiales	Peptococcaceae	heterogeneous	heterogeneous	9.52606	8.98158	1.20764	0.445965	0.315838	0.896267	0.544485	-0.544485	non-differential
A0A143XP19	Glutamine synthetase OS=Clostridiales bacterium CHKCI001 GN=glnA_1 PE=3 SV=1 - [A0A143XP19_9FIRM]	Uncharacterized protein related to glutamine synthetase	poorly characterized	General function prediction only	heterogeneous	heterogeneous	heterogeneous	heterogeneous	heterogeneous	heterogeneous	9.27176	9.37214	0.513688	0.17053	0.847241	0.982913	-0.100385	0.100385	non-differential
I8U518	2-nitropropane dioxygenase NPD OS=Pelosinus fermentans JBW45 GN=JBW_02120 PE=4 SV=1 - [I8U518_9FIRM]	Dioxygenases related to 2-nitropropane dioxygenase	poorly characterized	General function prediction only	Firmicutes	heterogeneous	heterogeneous	heterogeneous	heterogeneous	heterogeneous	8.64851	8.44038	0.610711	0.255899	0.964601	0.999034	0.208132	-0.208132	non-differential
A0A075KI29	Uncharacterized protein OS=Pelosinus sp. UFO1 GN=UFO1_4346 PE=4 SV=1 - [A0A075KI29_9FIRM]	Uncharacterized FAD-dependent dehydrogenases	poorly characterized	General function prediction only	Firmicutes	heterogeneous	heterogeneous	heterogeneous	heterogeneous	heterogeneous	5.53649	6.17441	1.23647	0.200168	0.575147	0.929569	-0.637928	0.637928	non-differential
R6NXV3	60 kDa chaperonin OS=Eubacterium sp. CAG:202 GN=groL PE=3 SV=1 - [R6NXV3_9FIRM]	#N/A	#N/A	#N/A	#N/A	#N/A	#N/A	#N/A	#N/A	#N/A	4.43967	5.3506	1.25328	0.255082	0.281765	0.896267	-0.910934	0.910934	non-differential
A0A075KFG1	Gamma-glutamyl phosphate reductase OS=Pelosinus sp. UFO1 GN=proA PE=3 SV=1 - [A0A075KFG1_9FIRM]	Gamma-glutamyl phosphate reductase	metabolism	Amino acid transport and metabolism	Firmicutes	heterogeneous	heterogeneous	heterogeneous	heterogeneous	heterogeneous	4.45939	4.8593	0.141069	0.45843	0.377797	0.929569	-0.399908	0.399908	non-differential
L7WSX9	Glucose-6-phosphate isomerase OS=Staphylococcus warneri (strain SG1) GN=pgi PE=4 SV=1 - [L7WSX9_STAWS]	Glucose-6-phosphate isomerase	metabolism	Carbohydrate transport and metabolism	heterogeneous	heterogeneous	heterogeneous	heterogeneous	heterogeneous	heterogeneous	Ident	5.45024		0.319055			Ident	Ident	Ident
A0A137SXD9	GTP-binding protein YchF OS=Clostridiales bacterium KA00134 GN=HMPREF3189_00105 PE=3 SV=1 - [A0A137SXD9_9FIRM]	Predicted GTPase, probable translation factor	information storage and processing	Translation, ribosomal structure and biogenesis	heterogeneous	heterogeneous	heterogeneous	heterogeneous	heterogeneous	heterogeneous	7.05444	Ident	0.0371235				Ident	Ident	Ident
F3B133	50S ribosomal protein L9 OS=Lachnospiraceae oral taxon 107 str. F0167 GN=rplI PE=3 SV=1 - [F3B133_9FIRM]	Ribosomal protein L9	information storage and processing	Translation, ribosomal structure and biogenesis	Firmicutes	Clostridia	Clostridiales	Lachnospiraceae	heterogeneous	heterogeneous	Ident	6.16273		1.2585			Ident	Ident	Ident
R1CW42	ATP-dependent 6-phosphofructokinase OS=Caldisalinibacter kiritimatiensis GN=pfkA PE=3 SV=1 - [R1CW42_9CLOT]	6-phosphofructokinase	metabolism	Carbohydrate transport and metabolism	Firmicutes	Clostridia	heterogeneous	heterogeneous	heterogeneous	heterogeneous	Ident	n.a.					Unique for d7	Unique for d7	Ident
A0A099WQ25	50S ribosomal protein L18 OS=Porphyromonas cangingivalis GN=rplR PE=3 SV=1 - [A0A099WQ25_PORCN]	Ribosomal protein L18	information storage and processing	Translation, ribosomal structure and biogenesis	Bacteroidetes	Bacteroidia	Bacteroidales	Porphyromonadaceae	Porphyromonas	Porphyromonas cangingivalis	9.73864	Ident	0.550884				Ident	Ident	Ident
F2JN67	Putative serine protein kinase, PrkA OS=Cellulosilyticum lentocellum (strain ATCC 49066 / DSM 5427 / NCIMB 11756 / RHM5) GN=Clole_1798 PE=4 SV=1 - [F2JN67_CELLD]	Putative Ser protein kinase	cellular processes and signaling	Signal transduction mechanisms	Firmicutes	heterogeneous	heterogeneous	heterogeneous	heterogeneous	heterogeneous	7.54827	8.05686	1.11204	0.535937	0.678968	0.944171	-0.508585	0.508585	non-differential
I9AW41	Cysteine synthase OS=Pelosinus fermentans B4 GN=FB4_4483 PE=3 SV=1 - [I9AW41_9FIRM]	Cysteine synthase	metabolism	Amino acid transport and metabolism	Firmicutes	Negativicutes	Selenomonadales	Sporomusaceae	Pelosinus	Pelosinus fermentans	5.87512	5.88216	0.013616	0.364275	0.526435	0.929569	-0.00703602	0.00703602	non-differential
A0A011A1D4	Response regulator containing a CheY-like receiver domain and an HTH DNA-binding domain OS=Clostridium sp. ASBs410 GN=K413DRAFT_0003 PE=4 SV=1 - [A0A011A1D4_9CLOT]	Response regulator containing a CheY-like receiver domain and an HTH DNA-binding domain	cellular processes and signaling	Signal transduction mechanisms	Firmicutes	Clostridia	Clostridiales	heterogeneous	heterogeneous	heterogeneous	Ident	Ident					Ident	Ident	Ident
A0A031JFC3	ATP synthase subunit beta OS=Sphingomonas paucimobilis GN=atpD PE=3 SV=1 - [A0A031JFC3_SPHPI]	#N/A	#N/A	#N/A	#N/A	#N/A	#N/A	#N/A	#N/A	#N/A	4.13671	4.24692	0.588196	0.519077	0.753554	0.961747	-0.110204	0.110204	non-differential
B0TAR8	Dihydroxyacetone kinase, dhak subunit OS=Heliobacterium modesticaldum (strain ATCC 51547 / Ice1) GN=dhaK PE=4 SV=1 - [B0TAR8_HELMI]	Dihydroxyacetone kinase	metabolism	Carbohydrate transport and metabolism	heterogeneous	heterogeneous	heterogeneous	heterogeneous	heterogeneous	heterogeneous	5.9344	5.56551	0.357097	0.639258	0.487421	0.929569	0.368891	-0.368891	non-differential
I9AU14	Beta-lactamase domain protein OS=Pelosinus fermentans B4 GN=FB4_0948 PE=4 SV=1 - [I9AU14_9FIRM]	Metal-dependent hydrolases of the beta-lactamase superfamily II	poorly characterized	General function prediction only	Firmicutes	Negativicutes	Selenomonadales	Sporomusaceae	Pelosinus	Pelosinus fermentans	Ident	n.a.					Unique for d7	Unique for d7	Ident
A0A0U5NSP8	Methyl-accepting chemotaxis protein IV OS=Clostridium sp. C105KSO15 GN=tap_1 PE=4 SV=1 - [A0A0U5NSP8_9CLOT]	Methyl-accepting chemotaxis protein	cellular processes and signaling	Cell motility	Firmicutes	Clostridia	Clostridiales	heterogeneous	heterogeneous	heterogeneous	Ident	Ident					Ident	Ident	Ident
A0A075KIY1	Single-stranded nucleic acid binding R3H domain-containing protein OS=Pelosinus sp. UFO1 GN=UFO1_4486 PE=4 SV=1 - [A0A075KIY1_9FIRM]	Predicted RNA-binding protein	poorly characterized	General function prediction only	Firmicutes	Negativicutes	Selenomonadales	heterogeneous	heterogeneous	heterogeneous	Ident	3.43662		0.0471824			Ident	Ident	Ident
D2DJA9	CPN60 (Fragment) OS=Staphylococcus sp. N169 GN=cpn60 PE=4 SV=1 - [D2DJA9_9STAP]	Chaperonin GroEL (HSP60 family)	cellular processes and signaling	Posttranslational modification, protein turnover, chaperones	Firmicutes	Bacilli	Bacillales	Staphylococcaceae	Staphylococcus	Staphylococcus sp. N169	Ident	n.a.					Unique for d7	Unique for d7	Ident
A0A0F2PYH0	RNA polymerase sigma factor OS=Peptococcaceae bacterium BRH_c4b GN=VR69_00515 PE=3 SV=1 - [A0A0F2PYH0_9FIRM]	DNA-directed RNA polymerase specialized sigma subunit	information storage and processing	Transcription	Firmicutes	Clostridia	Clostridiales	Peptococcaceae	unclassified	Peptococcaceae bacterium BRH_c4b	Ident	2.83135		0.183747			Ident	Ident	Ident
518059722	aminotransferase class I/II [Sedimentibacter sp. B4]	#N/A	#N/A	#N/A	#N/A	#N/A	#N/A	#N/A	#N/A	#N/A	4.28712	n.a.	0.407276				Unique for d7	Unique for d7	non-differential
R6P184	60 kDa chaperonin OS=Clostridium leptum CAG:27 GN=groL PE=3 SV=1^Atr|A7VU25 - [R6P184_9CLOT]	#N/A	#N/A	#N/A	#N/A	#N/A	#N/A	#N/A	#N/A	#N/A	4.28623	5.05443	1.08946	0.154828	0.305818	0.896267	-0.768204	0.768204	non-differential
W4V4U6	D-3-phosphoglycerate dehydrogenase OS=[Clostridium] straminisolvens JCM 21531 GN=JCM21531_1873 PE=3 SV=1 - [W4V4U6_9FIRM]	Phosphoglycerate dehydrogenase and related dehydrogenases	metabolism	Coenzyme transport and metabolism	heterogeneous	heterogeneous	heterogeneous	heterogeneous	heterogeneous	heterogeneous	n.a.	Ident					Unique for d14	Unique for d14	Ident
A0A140L5S7	Leucine-specific-binding protein OS=Thermotalea metallivorans GN=livK PE=4 SV=1 - [A0A140L5S7_9CLOT]	ABC-type branched-chain amino acid transport systems, periplasmic component	metabolism	Amino acid transport and metabolism	Firmicutes	heterogeneous	heterogeneous	heterogeneous	heterogeneous	heterogeneous	5.71214	5.53248	0.869185	1.09759	0.74261	0.958586	0.179662	-0.179662	non-differential
G8LYY2	Argininosuccinate synthase OS=Clostridium clariflavum (strain DSM 19732 / NBRC 101661 / EBR45) GN=argG PE=3 SV=1 - [G8LYY2_CLOCD]	#N/A	#N/A	#N/A	#N/A	#N/A	#N/A	#N/A	#N/A	#N/A	6.70364	6.27897	0.632362	0.0843748	0.859296	0.982913	0.424669	-0.424669	non-differential
A0A0A2E9T7	Aspartate 1-decarboxylase OS=Porphyromonas macacae GN=panD PE=3 SV=1 - [A0A0A2E9T7_9PORP]	Aspartate 1-decarboxylase	metabolism	Coenzyme transport and metabolism	heterogeneous	heterogeneous	heterogeneous	heterogeneous	heterogeneous	heterogeneous	Ident	n.a.					Unique for d7	Unique for d7	Ident
A0A098B640	Hsp20/alpha crystallin protein OS=Desulfitobacterium hafniense GN=DPCES_3944 PE=3 SV=1 - [A0A098B640_DESHA]	Molecular chaperone (small heat shock protein)	cellular processes and signaling	Posttranslational modification, protein turnover, chaperones	Firmicutes	Clostridia	Clostridiales	Peptococcaceae	Desulfitobacterium	Desulfitobacterium hafniense	n.a.	Ident					Unique for d14	Unique for d14	Ident
C8VW22	Asparagine--tRNA ligase OS=Desulfotomaculum acetoxidans (strain ATCC 49208 / DSM 771 / VKM B-1644) GN=asnS PE=3 SV=1 - [C8VW22_DESAS]	Aspartyl/asparaginyl-tRNA synthetases	information storage and processing	Translation, ribosomal structure and biogenesis	Firmicutes	Clostridia	Clostridiales	heterogeneous	heterogeneous	heterogeneous	3.80682	2.91167	1.15903	0.311079	0.224542	0.896267	0.895144	-0.895144	non-differential
A0A0B3W7A4	Molybdopterin oxidoreductase OS=Terrisporobacter othiniensis GN=QX51_03675 PE=4 SV=1 - [A0A0B3W7A4_9FIRM]	NADPH-dependent glutamate synthase beta chain and related oxidoreductases	metabolism	Amino acid transport and metabolism	Firmicutes	Clostridia	Clostridiales	heterogeneous	heterogeneous	heterogeneous	3.09635	2.75995	0.708043	1.0375	0.459443	0.929569	0.336407	-0.336407	non-differential
A0A0B7H073	Acetate kinase OS=Treponema phagedenis GN=ackA PE=3 SV=1 - [A0A0B7H073_TREPH]	Acetate kinase	metabolism	Energy production and conversion	heterogeneous	heterogeneous	heterogeneous	heterogeneous	heterogeneous	heterogeneous	3.50834	4.65591	0.327682	1.39933	0.172032	0.896267	-1.14756	1.14756	non-differential
R5GW95	Inosine-5'-monophosphate dehydrogenase OS=Eubacterium sp. CAG:786 GN=guaB PE=3 SV=1 - [R5GW95_9FIRM]	IMP dehydrogenase/GMP reductase	metabolism	Nucleotide transport and metabolism	heterogeneous	heterogeneous	heterogeneous	heterogeneous	heterogeneous	heterogeneous	5.89572	7.3505	0.11036	1.80792	0.182301	0.896267	-1.45477	1.45477	non-differential
A0A0B3WLZ5	S-adenosylmethionine synthase OS=Terrisporobacter othiniensis GN=QX51_18650 PE=3 SV=1 - [A0A0B3WLZ5_9FIRM]	S-adenosylmethionine synthetase	metabolism	Coenzyme transport and metabolism	heterogeneous	heterogeneous	heterogeneous	heterogeneous	heterogeneous	heterogeneous	9.27726	9.50601	0.334731	0.179855	0.861795	0.982913	-0.228741	0.228741	non-differential
L7VMM2	High-affinity branched-chain amino acid ABC transporter ATP-binding protein LivF OS=Clostridium stercorarium subsp. stercorarium (strain ATCC 35414 / DSM 8532 / NCIMB 11754) GN=livF PE=4 SV=1 - [L7VMM2_CLOSH]	ABC-type branched-chain amino acid transport systems, ATPase component	metabolism	Amino acid transport and metabolism	Firmicutes	Clostridia	Clostridiales	heterogeneous	heterogeneous	heterogeneous	4.99317	4.6238	0.192099	0.218066	0.432467	0.929569	0.369377	-0.369377	non-differential
J2NCX5	3-oxoacyl-(Acyl-carrier-protein) synthase OS=Pseudomonas sp. GM16 GN=PMI19_00226 PE=3 SV=1 - [J2NCX5_9PSED]	3-oxoacyl-(acyl-carrier-protein) synthase	metabolism	Lipid transport and metabolism	Proteobacteria	heterogeneous	heterogeneous	heterogeneous	heterogeneous	heterogeneous	5.1683	4.94823	0.206544	0.134922	0.702183	0.945183	0.220071	-0.220071	non-differential
A0A078KJ04	Glyceraldehyde-3-phosphate dehydrogenase OS=[Clostridium] cellulosi GN=GPD1 PE=3 SV=1 - [A0A078KJ04_9FIRM]	Glyceraldehyde-3-phosphate dehydrogenase/erythrose-4-phosphate dehydrogenase	metabolism	Carbohydrate transport and metabolism	heterogeneous	heterogeneous	heterogeneous	heterogeneous	heterogeneous	heterogeneous	Ident	5.9284		0.136317			Ident	Ident	Ident
A0A0F2PRE8	Flagellin OS=Peptococcaceae bacterium BRH_c4b GN=VR69_11760 PE=3 SV=1 - [A0A0F2PRE8_9FIRM]	#N/A	#N/A	#N/A	#N/A	#N/A	#N/A	#N/A	#N/A	#N/A	n.a.	4.42476		0.167747			Unique for d14	Unique for d14	non-differential
A0A084JRK4	Pirin OS=[Clostridium] celerecrescens GN=IO98_02630 PE=3 SV=1 - [A0A084JRK4_9FIRM]	Pirin-related protein	poorly characterized	General function prediction only	Firmicutes	Clostridia	Clostridiales	heterogeneous	heterogeneous	heterogeneous	n.a.	Ident					Unique for d14	Unique for d14	Ident
A0A133ZZJ4	ABC transporter, ATP-binding protein OS=Lachnoanaerobaculum saburreum GN=HMPREF1866_00315 PE=4 SV=1 - [A0A133ZZJ4_9FIRM]	ABC-type polar amino acid transport system, ATPase component	metabolism	Amino acid transport and metabolism	Firmicutes	Clostridia	Clostridiales	heterogeneous	heterogeneous	heterogeneous	n.a.	Ident					Unique for d14	Unique for d14	Ident
A0A140L7Q3	3-hydroxybutyryl-CoA dehydrogenase OS=Thermotalea metallivorans GN=hbd_1 PE=4 SV=1 - [A0A140L7Q3_9CLOT]	3-hydroxyacyl-CoA dehydrogenase	metabolism	Lipid transport and metabolism	Firmicutes	heterogeneous	heterogeneous	heterogeneous	heterogeneous	heterogeneous	Ident	Ident					Ident	Ident	Ident
A0A0M2U9S4	Methylmalonyl-CoA carboxyltransferase OS=Clostridiales bacterium PH28_bin88 GN=SY88_03190 PE=4 SV=1 - [A0A0M2U9S4_9FIRM]	Acetyl-CoA carboxylase, carboxyltransferase component (subunits alpha and beta)	metabolism	Lipid transport and metabolism	Firmicutes	heterogeneous	heterogeneous	heterogeneous	heterogeneous	heterogeneous	4.47167	4.8001	0.193541	0.582008	0.804612	0.976745	-0.328428	0.328428	non-differential
A0A0D8IH24	Rubrerythrin OS=Clostridium aceticum GN=CACET_c06840 PE=4 SV=1 - [A0A0D8IH24_9CLOT]	Rubrerythrin	metabolism	Energy production and conversion	Firmicutes	Clostridia	Clostridiales	Clostridiaceae	heterogeneous	heterogeneous	4.35819	Ident	0.29776				Ident	Ident	Ident
T2RGU0	Electron transfer flavodomain protein OS=Paeniclostridium sordellii ATCC 9714 GN=H477_4006 PE=4 SV=1 - [T2RGU0_CLOSO]	Electron transfer flavoprotein, beta subunit	metabolism	Energy production and conversion	Firmicutes	heterogeneous	heterogeneous	heterogeneous	heterogeneous	heterogeneous	Ident	Ident					Ident	Ident	Ident
A0A084JQA7	Ferredoxin OS=[Clostridium] celerecrescens GN=IO98_05150 PE=4 SV=1 - [A0A084JQA7_9FIRM]	Iron only hydrogenase large subunit, C-terminal domain	poorly characterized	General function prediction only	Firmicutes	Clostridia	Clostridiales	heterogeneous	heterogeneous	heterogeneous	Ident	Ident					Ident	Ident	Ident
A6TU28	Putative K(+)-stimulated pyrophosphate-energized sodium pump OS=Alkaliphilus metalliredigens (strain QYMF) GN=hppA PE=3 SV=1 - [A6TU28_ALKMQ]	Inorganic pyrophosphatase	metabolism	Energy production and conversion	heterogeneous	heterogeneous	heterogeneous	heterogeneous	heterogeneous	heterogeneous	9.29983	9.19603	0.411477	0.815326	0.785858	0.970117	0.103799	-0.103799	non-differential
F0T1Q1	Enolase OS=Syntrophobotulus glycolicus (strain DSM 8271 / FlGlyR) GN=eno PE=3 SV=1 - [F0T1Q1_SYNGF]	Enolase	metabolism	Carbohydrate transport and metabolism	Firmicutes	Clostridia	heterogeneous	heterogeneous	heterogeneous	heterogeneous	7.73006	6.13683	0.731121	1.22967	0.303264	0.896267	1.59322	-1.59322	non-differential
I8U3F8	Arginine--tRNA ligase OS=Pelosinus fermentans JBW45 GN=argS PE=3 SV=1 - [I8U3F8_9FIRM]	Arginyl-tRNA synthetase	information storage and processing	Translation, ribosomal structure and biogenesis	Firmicutes	Negativicutes	Selenomonadales	heterogeneous	heterogeneous	heterogeneous	5.55642	5.56013	0.164586	0.0745263	0.691761	0.945183	-0.00370633	0.00370633	non-differential
A0A075KBA1	Protein translocase subunit SecD OS=Pelosinus sp. UFO1 GN=secD PE=3 SV=1 - [A0A075KBA1_9FIRM]	Preprotein translocase subunit SecD	cellular processes and signaling	Intracellular trafficking, secretion, and vesicular transport	Firmicutes	Negativicutes	Selenomonadales	heterogeneous	heterogeneous	heterogeneous	7.5501	7.58019	0.120628	0.34666	0.863995	0.982913	-0.0300911	0.0300911	non-differential
A0A0J1FKX3	Pyruvate-flavodoxin oxidoreductase OS=Desulfosporosinus acididurans GN=nifJ_3 PE=3 SV=1 - [A0A0J1FKX3_9FIRM]	-	-	-	heterogeneous	heterogeneous	heterogeneous	heterogeneous	heterogeneous	heterogeneous	12.0794	12.1497	0.103429	0.0604187	0.942139	0.996353	-0.0703148	0.0703148	non-differential
A0A011A2I9	Transcriptional regulator, XRE family with cupin sensor OS=Clostridium sp. ASBs410 GN=K413DRAFT_0441 PE=4 SV=1 - [A0A011A2I9_9CLOT]	Predicted transcriptional regulators	information storage and processing	Transcription	Firmicutes	Clostridia	Clostridiales	heterogeneous	heterogeneous	heterogeneous	Ident	Ident					Ident	Ident	Ident
B0P2D1	Glycerol kinase OS=Clostridium sp. SS2/1 GN=glpK PE=3 SV=1^Atr|R5ZRY4^Atr|D4MXB3^Atr|L1PZN1 - [B0P2D1_9CLOT]	Glycerol kinase	metabolism	Energy production and conversion	Firmicutes	Clostridia	Clostridiales	heterogeneous	heterogeneous	heterogeneous	2.47474	2.25584	0.444407	0.54607	0.873509	0.982913	0.218895	-0.218895	non-differential
A6TLR2	Inosine-5'-monophosphate dehydrogenase OS=Alkaliphilus metalliredigens (strain QYMF) GN=guaB PE=3 SV=1 - [A6TLR2_ALKMQ]	IMP dehydrogenase/GMP reductase	metabolism	Nucleotide transport and metabolism	heterogeneous	heterogeneous	heterogeneous	heterogeneous	heterogeneous	heterogeneous	7.42102	7.09348	0.650644	1.229	0.654274	0.937858	0.327545	-0.327545	non-differential
A0A075KID9	Peptide chain release factor 1 OS=Pelosinus sp. UFO1 GN=prfA PE=3 SV=1 - [A0A075KID9_9FIRM]	Protein chain release factor A	information storage and processing	Translation, ribosomal structure and biogenesis	heterogeneous	heterogeneous	heterogeneous	heterogeneous	heterogeneous	heterogeneous	Ident	4.10031		0.344915			Ident	Ident	Ident
A0A075KD17	50S ribosomal protein L3 OS=Pelosinus sp. UFO1 GN=rplC PE=3 SV=1 - [A0A075KD17_9FIRM]	Ribosomal protein L3	information storage and processing	Translation, ribosomal structure and biogenesis	Firmicutes	Negativicutes	Selenomonadales	Sporomusaceae	Pelosinus	heterogeneous	6.16325	5.45473	0.339754	0.0439092	0.0825575	0.813687	0.708522	-0.708522	non-differential
U2CY95	Flagellin OS=[Clostridium] symbiosum ATCC 14940 GN=CLOSYM_04302 PE=3 SV=1 - [U2CY95_CLOSY]	Flagellin and related hook-associated proteins	cellular processes and signaling	Cell motility	Firmicutes	Clostridia	Clostridiales	Lachnospiraceae	heterogeneous	heterogeneous	Ident	5.5705		1.90129			Ident	Ident	Ident
A0A011AWN4	O-acetylhomoserine sulfhydrylase OS=Clostridium sp. ASBs410 GN=K413DRAFT_3138 PE=3 SV=1 - [A0A011AWN4_9CLOT]	O-acetylhomoserine sulfhydrylase	metabolism	Amino acid transport and metabolism	Firmicutes	Clostridia	Clostridiales	heterogeneous	heterogeneous	heterogeneous	Ident	Ident					Ident	Ident	Ident
A0A0B3WW36	Glyceraldehyde-3-phosphate dehydrogenase OS=Terrisporobacter othiniensis GN=QX51_00705 PE=3 SV=1 - [A0A0B3WW36_9FIRM]	Glyceraldehyde-3-phosphate dehydrogenase/erythrose-4-phosphate dehydrogenase	metabolism	Carbohydrate transport and metabolism	Firmicutes	Clostridia	Clostridiales	Peptostreptococcaceae	Terrisporobacter	Terrisporobacter othiniensis	4.00932	n.a.	2.4968		0.0636026	0.769345	Unique for d7	Unique for d7	non-differential
R5XZ60	60 kDa chaperonin OS=Ruminococcus sp. CAG:488 GN=groL PE=3 SV=1 - [R5XZ60_9FIRM]	#N/A	#N/A	#N/A	#N/A	#N/A	#N/A	#N/A	#N/A	#N/A	6.90861	6.50777	1.12398	1.51279	0.86456	0.982913	0.400842	-0.400842	non-differential
A0A075KK87	Ribosome-binding ATPase YchF OS=Pelosinus sp. UFO1 GN=ychF PE=3 SV=1 - [A0A075KK87_9FIRM]	Predicted GTPase, probable translation factor	information storage and processing	Translation, ribosomal structure and biogenesis	heterogeneous	heterogeneous	heterogeneous	heterogeneous	heterogeneous	heterogeneous	7.6974	6.41957	0.579098	1.31952	0.250387	0.896267	1.27783	-1.27783	non-differential
I9LH57	Imidazole glycerol phosphate synthase subunit HisH OS=Pelosinus fermentans B4 GN=hisH PE=3 SV=1 - [I9LH57_9FIRM]	Glutamine amidotransferase	metabolism	Amino acid transport and metabolism	Firmicutes	Negativicutes	Selenomonadales	Sporomusaceae	Pelosinus	Pelosinus fermentans	1.86756	n.a.	0.192921				Unique for d7	Unique for d7	non-differential
I8TTK6	O-acetylhomoserine/O-acetylserine sulfhydrylase OS=Pelosinus fermentans JBW45 GN=JBW_04230 PE=3 SV=1 - [I8TTK6_9FIRM]	O-acetylhomoserine sulfhydrylase	metabolism	Amino acid transport and metabolism	Firmicutes	heterogeneous	heterogeneous	heterogeneous	heterogeneous	heterogeneous	7.79818	7.83451	0.248884	0.0776625	0.823125	0.977907	-0.0363245	0.0363245	non-differential
T4W1F0	Propionyl-CoA carboxylase, beta subunit OS=Paraclostridium bifermentans ATCC 19299 GN=C671_1068 PE=4 SV=1 - [T4W1F0_CLOBI]	Acetyl-CoA carboxylase, carboxyltransferase component (subunits alpha and beta)	metabolism	Lipid transport and metabolism	heterogeneous	heterogeneous	heterogeneous	heterogeneous	heterogeneous	heterogeneous	9.82188	9.72334	0.623057	0.0728157	0.861038	0.982913	0.0985414	-0.0985414	non-differential
A0A075KDU7	GTPase Era OS=Pelosinus sp. UFO1 GN=era PE=3 SV=1 - [A0A075KDU7_9FIRM]	GTPase	poorly characterized	General function prediction only	Firmicutes	heterogeneous	heterogeneous	heterogeneous	heterogeneous	heterogeneous	6.01003	5.88417	0.152693	0.0651365	0.170851	0.896267	0.12586	-0.12586	non-differential
A0A075KHR1	2-dehydro-3-deoxyphosphooctonate aldolase OS=Pelosinus sp. UFO1 GN=kdsA PE=3 SV=1 - [A0A075KHR1_9FIRM]	3-deoxy-D-manno-octulosonic acid (KDO) 8-phosphate synthase	cellular processes and signaling	Cell wall/membrane/envelope biogenesis	Firmicutes	Negativicutes	Selenomonadales	Sporomusaceae	Pelosinus	heterogeneous	6.75883	6.7664	0.680832	0.927388	0.677199	0.944171	-0.00756467	0.00756467	non-differential
A0A140LAJ6	NADP-reducing hydrogenase subunit HndC OS=Thermotalea metallivorans GN=hndC_1 PE=4 SV=1 - [A0A140LAJ6_9CLOT]	NADH:ubiquinone oxidoreductase, NADH-binding (51 kD) subunit	metabolism	Energy production and conversion	Firmicutes	Clostridia	Clostridiales	heterogeneous	heterogeneous	heterogeneous	3.28671	3.12485	0.548795	0.413991	0.96451	0.999034	0.16186	-0.16186	non-differential
A0A075KBN7	ATP/cobalamin adenosyltransferase OS=Pelosinus sp. UFO1 GN=UFO1_2044 PE=4 SV=1 - [A0A075KBN7_9FIRM]	Uncharacterized conserved protein	poorly characterized	Function unknown	Firmicutes	Negativicutes	Selenomonadales	Sporomusaceae	Pelosinus	heterogeneous	8.03911	7.60481	0.680978	0.419895	0.509408	0.929569	0.434303	-0.434303	non-differential
A0A0U5P666	UPF0210 protein BN3590_02842 OS=Clostridium sp. C105KSO15 GN=BN3590_02842 PE=3 SV=1^Atr|A0A084JL73 - [A0A0U5P666_9CLOT]	Uncharacterized conserved protein	poorly characterized	Function unknown	heterogeneous	heterogeneous	heterogeneous	heterogeneous	heterogeneous	heterogeneous	9.21345	9.37998	0.44841	0.147056	0.847241	0.982913	-0.166527	0.166527	non-differential
A0A069RGP6	CTP synthase OS=[Clostridium] litorale DSM 5388 GN=pyrG PE=3 SV=1 - [A0A069RGP6_CLOLI]	CTP synthase (UTP-ammonia lyase)	metabolism	Nucleotide transport and metabolism	heterogeneous	heterogeneous	heterogeneous	heterogeneous	heterogeneous	heterogeneous	4.83609	5.15857	0.107743	0.223149	0.205788	0.896267	-0.322486	0.322486	non-differential
R7RR45	Glycine reductase component B gamma subunit @ selenocysteine-containing OS=Thermobrachium celere DSM 8682 GN=TCEL_00713 PE=4 SV=1 - [R7RR45_9CLOT]	-	-	-	Firmicutes	heterogeneous	heterogeneous	heterogeneous	heterogeneous	heterogeneous	6.13477	6.35223	0.0503909	0.22751	0.223323	0.896267	-0.217453	0.217453	non-differential
B6G0B5	DNA-directed RNA polymerase subunit beta' OS=[Clostridium] hiranonis DSM 13275 GN=rpoC PE=3 SV=1 - [B6G0B5_9FIRM]	#N/A	#N/A	#N/A	#N/A	#N/A	#N/A	#N/A	#N/A	#N/A	9.59544	9.01052	0.213833	0.326399	0.0641809	0.769345	0.584917	-0.584917	non-differential
G2FPJ0	Aspartokinase OS=Desulfosporosinus sp. OT GN=DOT_1613 PE=3 SV=1 - [G2FPJ0_9FIRM]	Aspartokinases	metabolism	Amino acid transport and metabolism	Firmicutes	Clostridia	Clostridiales	Peptococcaceae	Desulfosporosinus	Desulfosporosinus sp. OT	Ident	n.a.					Unique for d7	Unique for d7	Ident
A0A075KIP3	Thioredoxin-disulfide reductase OS=Pelosinus sp. UFO1 GN=UFO1_4362 PE=4 SV=1 - [A0A075KIP3_9FIRM]	Thioredoxin reductase	cellular processes and signaling	Posttranslational modification, protein turnover, chaperones	Firmicutes	Negativicutes	Selenomonadales	Sporomusaceae	Pelosinus	heterogeneous	5.59894	Ident	0.183586				Ident	Ident	Ident
C6PSB4	Selenoprotein B, glycine/betaine/sarcosine/D-proline reductase family OS=Clostridium carboxidivorans P7 GN=CcarbDRAFT_1681 PE=4 SV=1 - [C6PSB4_9CLOT]	-	-	-	Firmicutes	heterogeneous	heterogeneous	heterogeneous	heterogeneous	heterogeneous	6.5271	6.37654	0.341936	0.203193	0.946072	0.998767	0.150558	-0.150558	non-differential
R9LB00	30S ribosomal protein S9 OS=Anaerotruncus sp. G3(2012) GN=rpsI PE=3 SV=1 - [R9LB00_9FIRM]	Ribosomal protein S9	information storage and processing	Translation, ribosomal structure and biogenesis	Firmicutes	Clostridia	Clostridiales	Ruminococcaceae	Anaerotruncus	Anaerotruncus sp. G3(2012)	6.3417	n.a.	0.700357				Unique for d7	Unique for d7	non-differential
A0A075KJ06	DNA gyrase subunit B OS=Pelosinus sp. UFO1 GN=gyrB PE=3 SV=1 - [A0A075KJ06_9FIRM]	Type IIA topoisomerase (DNA gyrase/topo II, topoisomerase IV), B subunit	information storage and processing	Replication, recombination and repair	heterogeneous	heterogeneous	heterogeneous	heterogeneous	heterogeneous	heterogeneous	4.62156	5.04579	0.00181249	0.249076	0.11929	0.862739	-0.424233	0.424233	non-differential
B0TBV1	Membrane protein, bmp family OS=Heliobacterium modesticaldum (strain ATCC 51547 / Ice1) GN=HM1_2695 PE=4 SV=1 - [B0TBV1_HELMI]	Uncharacterized ABC-type transport system, periplasmic component/surface lipoprotein	poorly characterized	General function prediction only	Firmicutes	Clostridia	Clostridiales	heterogeneous	heterogeneous	heterogeneous	8.05798	7.99519	0.749526	0.762981	0.918882	0.991778	0.0627888	-0.0627888	non-differential
R5WUV6	ABC transporter ATP-binding protein OS=Blautia sp. CAG:257 GN=BN568_00032 PE=4 SV=1 - [R5WUV6_9FIRM]	ABC-type polar amino acid transport system, ATPase component	metabolism	Amino acid transport and metabolism	Firmicutes	Clostridia	Clostridiales	Lachnospiraceae	Blautia	Blautia sp. CAG:257	n.a.	Ident					Unique for d14	Unique for d14	Ident
A6NQT2	60 kDa chaperonin OS=Pseudoflavonifractor capillosus ATCC 29799 GN=groL PE=3 SV=1 - [A6NQT2_9FIRM]	#N/A	#N/A	#N/A	#N/A	#N/A	#N/A	#N/A	#N/A	#N/A	12.113	12.2066	0.167145	0.334206	0.818726	0.976745	-0.0935601	0.0935601	non-differential
A0A0U5JI87	Methyl-accepting chemotaxis protein IV OS=Clostridium sp. C105KSO15 GN=tap_4 PE=4 SV=1 - [A0A0U5JI87_9CLOT]	Methyl-accepting chemotaxis protein	cellular processes and signaling	Cell motility	Firmicutes	Clostridia	Clostridiales	heterogeneous	heterogeneous	heterogeneous	Ident	Ident					Ident	Ident	Ident
A0A151B5W0	Pyridoxal biosynthesis lyase PdxS OS=Clostridium tepidiprofundi DSM 19306 GN=pdxS PE=3 SV=1 - [A0A151B5W0_9CLOT]	Pyridoxine biosynthesis enzyme	metabolism	Coenzyme transport and metabolism	heterogeneous	heterogeneous	heterogeneous	heterogeneous	heterogeneous	heterogeneous	10.5472	8.11214	0.0191932	2.87214	0.240493	0.896267	2.43509	-2.43509	non-differential
A0A011A759	Uncharacterized protein OS=Clostridium sp. ASBs410 GN=K413DRAFT_2125 PE=4 SV=1 - [A0A011A759_9CLOT]	-	-	-	Firmicutes	Clostridia	Clostridiales	heterogeneous	heterogeneous	heterogeneous	Ident	Ident					Ident	Ident	Ident
L1QKD5	Dehydrogenase, FMN-dependent OS=Clostridium celatum DSM 1785 GN=HMPREF0216_00805 PE=4 SV=1 - [L1QKD5_9CLOT]	L-lactate dehydrogenase (FMN-dependent) and related alpha-hydroxy acid dehydrogenases	metabolism	Energy production and conversion	Firmicutes	Clostridia	Clostridiales	heterogeneous	heterogeneous	heterogeneous	8.91191	8.74766	0.657357	0.366007	0.645902	0.937858	0.164249	-0.164249	non-differential
A0A084JER1	ABC transporter substrate-binding protein OS=[Clostridium] celerecrescens GN=IO98_21160 PE=4 SV=1 - [A0A084JER1_9FIRM]	ABC-type sugar transport system, periplasmic component	metabolism	Carbohydrate transport and metabolism	Firmicutes	Clostridia	Clostridiales	heterogeneous	heterogeneous	heterogeneous	n.a.	Ident					Unique for d14	Unique for d14	Ident
A0A084JHJ8	Chemotaxis protein OS=[Clostridium] celerecrescens GN=IO98_18335 PE=4 SV=1 - [A0A084JHJ8_9FIRM]	Methyl-accepting chemotaxis protein	cellular processes and signaling	Cell motility	Firmicutes	Clostridia	Clostridiales	heterogeneous	heterogeneous	heterogeneous	Ident	Ident					Ident	Ident	Ident
A0A017RUW4	Serine protease OS=Fervidicella metallireducens AeB GN=Q428_07570 PE=4 SV=1 - [A0A017RUW4_9CLOT]	Putative Ser protein kinase	cellular processes and signaling	Signal transduction mechanisms	Firmicutes	heterogeneous	heterogeneous	heterogeneous	heterogeneous	heterogeneous	8.061	8.39661	0.913842	0.494632	0.73812	0.956401	-0.335607	0.335607	non-differential
F6B2V3	Electron transfer flavoprotein alpha/beta-subunit OS=Desulfotomaculum nigrificans (strain DSM 14880 / VKM B-2319 / CO-1-SRB) GN=Desca_2223 PE=4 SV=1 - [F6B2V3_DESCC]	Electron transfer flavoprotein, alpha subunit	metabolism	Energy production and conversion	Firmicutes	heterogeneous	heterogeneous	heterogeneous	heterogeneous	heterogeneous	7.58166	7.71229	0.974497	0.673833	0.980013	0.999034	-0.130637	0.130637	non-differential
G8U0E4	Site-determining protein OS=Sulfobacillus acidophilus (strain ATCC 700253 / DSM 10332 / NAL) GN=Sulac_3029 PE=3 SV=1^Atr|F8I7U9 - [G8U0E4_SULAD]	Septum formation inhibitor-activating ATPase	cellular processes and signaling	Cell cycle control, cell division, chromosome partitioning	heterogeneous	heterogeneous	heterogeneous	heterogeneous	heterogeneous	heterogeneous	7.28498	6.48497	0.688924	0.654198	0.177984	0.896267	0.800015	-0.800015	non-differential
A0A0G3H6K6	Protein RecA OS=Corynebacterium testudinoris GN=recA PE=3 SV=1 - [A0A0G3H6K6_9CORY]	#N/A	#N/A	#N/A	#N/A	#N/A	#N/A	#N/A	#N/A	#N/A	5.22467	6.3791	1.1616	0.352346	0.197563	0.896267	-1.15442	1.15442	non-differential
A0A0F2QA86	Ribonuclease Y OS=Clostridiaceae bacterium BRH_c20a GN=rny PE=3 SV=1 - [A0A0F2QA86_9CLOT]	Predicted HD superfamily hydrolase	poorly characterized	General function prediction only	Firmicutes	Clostridia	Clostridiales	heterogeneous	heterogeneous	heterogeneous	5.767	5.8789	0.21617	0.0272707	0.594204	0.929569	-0.111905	0.111905	non-differential
A0A084JRB3	Spermidine/putrescine ABC transporter substrate-binding protein OS=[Clostridium] celerecrescens GN=IO98_02095 PE=4 SV=1 - [A0A084JRB3_9FIRM]	Spermidine/putrescine-binding periplasmic protein	metabolism	Amino acid transport and metabolism	Firmicutes	Clostridia	Clostridiales	heterogeneous	heterogeneous	heterogeneous	Ident	Ident					Ident	Ident	Ident
R6KW56	Glycerol kinase OS=Blautia sp. CAG:237 GN=glpK PE=3 SV=1 - [R6KW56_9FIRM]	#N/A	#N/A	#N/A	#N/A	#N/A	#N/A	#N/A	#N/A	#N/A	Ident	7.27271		0.762548			Ident	Ident	Ident
I9LC48	Carboxylase region-containing protein OS=Pelosinus fermentans B4 GN=FB4_4042 PE=4 SV=1 - [I9LC48_9FIRM]	Pyruvate/oxaloacetate carboxyltransferase	metabolism	Energy production and conversion	Firmicutes	heterogeneous	heterogeneous	heterogeneous	heterogeneous	heterogeneous	11.2742	11.0732	0.0908598	0.237873	0.441074	0.929569	0.200989	-0.200989	non-differential
R5SF69	Replicative DNA helicase OS=Clostridium sp. CAG:75 GN=BN771_00536 PE=3 SV=1 - [R5SF69_9CLOT]	Replicative DNA helicase	information storage and processing	Replication, recombination and repair	heterogeneous	heterogeneous	heterogeneous	heterogeneous	heterogeneous	heterogeneous	n.a.	4.54222		1.84836	0.0593464	0.769345	Unique for d14	Unique for d14	non-differential
C0C149	DNA-directed RNA polymerase subunit beta' OS=[Clostridium] hylemonae DSM 15053 GN=rpoC PE=3 SV=1 - [C0C149_9FIRM]	#N/A	#N/A	#N/A	#N/A	#N/A	#N/A	#N/A	#N/A	#N/A	7.10881	7.18006	1.03575	1.00224	0.964966	0.999034	-0.0712473	0.0712473	non-differential
I8RP63	ABC-type transporter, periplasmic subunit family 3 OS=Pelosinus fermentans B4 GN=FB4_1792 PE=3 SV=1 - [I8RP63_9FIRM]	ABC-type amino acid transport/signal transduction systems, periplasmic component/domain	metabolism	Amino acid transport and metabolism	Firmicutes	Negativicutes	Selenomonadales	Sporomusaceae	Pelosinus	heterogeneous	6.31751	7.03909	0.671692	0.198395	0.328145	0.896267	-0.72158	0.72158	non-differential
I4D9J0	Uncharacterized Fe-S center protein OS=Desulfosporosinus acidiphilus (strain DSM 22704 / JCM 16185 / SJ4) GN=Desaci_3583 PE=4 SV=1 - [I4D9J0_DESAJ]	Uncharacterized Fe-S center protein	poorly characterized	General function prediction only	heterogeneous	heterogeneous	heterogeneous	heterogeneous	heterogeneous	heterogeneous	6.1696	5.41829	0.969696	0.306731	0.225141	0.896267	0.751307	-0.751307	non-differential
A0A099S8Q8	Ornithine carbamoyltransferase (Fragment) OS=Clostridium sp. HMP27 GN=DP68_07755 PE=3 SV=1 - [A0A099S8Q8_9CLOT]	Ornithine carbamoyltransferase	metabolism	Amino acid transport and metabolism	Firmicutes	Clostridia	Clostridiales	Clostridiaceae	Clostridium	Clostridium sp. HMP27	Ident	Ident					Ident	Ident	Ident
A0A075KP51	DNA gyrase subunit A OS=Pelosinus sp. UFO1 GN=gyrA PE=3 SV=1 - [A0A075KP51_9FIRM]	Type IIA topoisomerase (DNA gyrase/topo II, topoisomerase IV), A subunit	information storage and processing	Replication, recombination and repair	heterogeneous	heterogeneous	heterogeneous	heterogeneous	heterogeneous	heterogeneous	6.75922	6.26279	0.0926948	0.378471	0.134196	0.893078	0.496429	-0.496429	non-differential
C9KMU3	TRAP transporter solute receptor, TAXI family OS=Mitsuokella multacida DSM 20544 GN=MITSMUL_04535 PE=4 SV=1 - [C9KMU3_9FIRM]	TRAP-type uncharacterized transport system, periplasmic component	poorly characterized	General function prediction only	Firmicutes	Negativicutes	Selenomonadales	Selenomonadaceae	Mitsuokella	Mitsuokella multacida	4.04174	3.54464	0.434453	0.380751	0.121563	0.862739	0.497096	-0.497096	non-differential
A0A084JQ69	Tyrosine--tRNA ligase OS=[Clostridium] celerecrescens GN=tyrS PE=3 SV=1 - [A0A084JQ69_9FIRM]	Tyrosyl-tRNA synthetase	information storage and processing	Translation, ribosomal structure and biogenesis	Firmicutes	Clostridia	Clostridiales	heterogeneous	heterogeneous	heterogeneous	n.a.	Ident					Unique for d14	Unique for d14	Ident
R5B321	60 kDa chaperonin OS=Clostridium sp. CAG:226 GN=groL PE=3 SV=1 - [R5B321_9CLOT]	Chaperonin GroEL (HSP60 family)	cellular processes and signaling	Posttranslational modification, protein turnover, chaperones	Firmicutes	Clostridia	Clostridiales	heterogeneous	heterogeneous	heterogeneous	12.2974	12.2059	0.117944	0.334742	0.911622	0.991778	0.0914599	-0.0914599	non-differential
A0A143XNY0	RNA polymerase sigma factor SigA OS=Clostridiales bacterium CHKCI001 GN=sigA_1 PE=3 SV=1 - [A0A143XNY0_9FIRM]	DNA-directed RNA polymerase, sigma subunit (sigma70/sigma32)	information storage and processing	Transcription	Firmicutes	heterogeneous	heterogeneous	heterogeneous	heterogeneous	heterogeneous	Ident	Ident					Ident	Ident	Ident
E0RZ25	Elongation factor Tu OS=Butyrivibrio proteoclasticus (strain ATCC 51982 / DSM 14932 / B316) GN=tufA PE=3 SV=1 - [E0RZ25_BUTPB]	GTPases - translation elongation factors	information storage and processing	Translation, ribosomal structure and biogenesis	Firmicutes	heterogeneous	heterogeneous	heterogeneous	heterogeneous	heterogeneous	7.603	6.83022	2.57666	2.18861	0.575729	0.929569	0.772774	-0.772774	non-differential
B8I7D2	Protein RecA OS=Clostridium cellulolyticum (strain ATCC 35319 / DSM 5812 / JCM 6584 / H10) GN=recA PE=3 SV=1 - [B8I7D2_CLOCE]	#N/A	#N/A	#N/A	#N/A	#N/A	#N/A	#N/A	#N/A	#N/A	5.58259	5.57175	0.165183	0.0502967	0.700984	0.945183	0.0108348	-0.0108348	non-differential
A0A0F4VPN2	Inosine-5'-monophosphate dehydrogenase OS=Clostridium sp. IBUN125C GN=guaB PE=3 SV=1^Atr|A0A0N8VX42^Atr|A0A0F4WWQ2^Atr|A0A0F4WAW9 - [A0A0F4VPN2_9CLOT]	#N/A	#N/A	#N/A	#N/A	#N/A	#N/A	#N/A	#N/A	#N/A	5.89572	7.92329	0.11036	1.98353	0.190528	0.896267	-2.02757	2.02757	non-differential
B0A7E3	Glyceraldehyde-3-phosphate dehydrogenase OS=Intestinibacter bartlettii DSM 16795 GN=gap PE=3 SV=1^Atr|R5Y1K3 - [B0A7E3_9FIRM]	Glyceraldehyde-3-phosphate dehydrogenase/erythrose-4-phosphate dehydrogenase	metabolism	Carbohydrate transport and metabolism	Firmicutes	heterogeneous	heterogeneous	heterogeneous	heterogeneous	heterogeneous	Ident	Ident					Ident	Ident	Ident
A0A098B9D5	Putative K(+)-stimulated pyrophosphate-energized sodium pump OS=Desulfitobacterium hafniense GN=hppA PE=3 SV=1 - [A0A098B9D5_DESHA]	Inorganic pyrophosphatase	metabolism	Energy production and conversion	heterogeneous	heterogeneous	heterogeneous	heterogeneous	heterogeneous	heterogeneous	9.37149	9.1455	0.171139	0.749923	0.831082	0.980059	0.225991	-0.225991	non-differential
A0A075KHX3	1-deoxy-D-xylulose-5-phosphate synthase OS=Pelosinus sp. UFO1 GN=UFO1_4077 PE=4 SV=1 - [A0A075KHX3_9FIRM]	Transketolase, C-terminal subunit	metabolism	Carbohydrate transport and metabolism	Firmicutes	heterogeneous	heterogeneous	heterogeneous	heterogeneous	heterogeneous	5.67161	5.25904	0.0544518	0.188573	0.352908	0.915749	0.412578	-0.412578	non-differential
U2SRC6	DNA-directed RNA polymerase subunit beta' OS=Mitsuokella sp. oral taxon 131 str. W9106 GN=rpoC PE=3 SV=1 - [U2SRC6_9FIRM]	-	-	-	heterogeneous	heterogeneous	heterogeneous	heterogeneous	heterogeneous	heterogeneous	7.93909	7.12075	0.0368525	0.573704	0.0722852	0.795137	0.818334	-0.818334	non-differential
C9KMW9	ATP-dependent zinc metalloprotease FtsH OS=Mitsuokella multacida DSM 20544 GN=ftsH PE=3 SV=1 - [C9KMW9_9FIRM]	ATP-dependent Zn proteases	cellular processes and signaling	Posttranslational modification, protein turnover, chaperones	heterogeneous	heterogeneous	heterogeneous	heterogeneous	heterogeneous	heterogeneous	6.85379	6.58124	0.120454	0.133762	0.289779	0.896267	0.272549	-0.272549	non-differential
A0A084JRZ7	Alkaline shock protein 23 OS=[Clostridium] celerecrescens GN=IO98_00690 PE=4 SV=1 - [A0A084JRZ7_9FIRM]	Uncharacterized protein conserved in bacteria	poorly characterized	Function unknown	Firmicutes	Clostridia	Clostridiales	heterogeneous	heterogeneous	heterogeneous	n.a.	Ident					Unique for d14	Unique for d14	Ident
A0A0L0W7Y5	Arginine repressor OS=Clostridium purinilyticum GN=argR PE=3 SV=1 - [A0A0L0W7Y5_CLOPU]	Arginine repressor	information storage and processing	Transcription	Firmicutes	Clostridia	Clostridiales	unclassified	Gottschalkia	[Clostridium] purinilyticum	8.42537	Ident	0.232811				Ident	Ident	Ident
R5SC69	Chaperone protein DnaK OS=Clostridium sp. CAG:122 GN=dnaK PE=2 SV=1 - [R5SC69_9CLOT]	#N/A	#N/A	#N/A	#N/A	#N/A	#N/A	#N/A	#N/A	#N/A	7.56899	9.05834	1.63928	1.36106	0.35911	0.91874	-1.48935	1.48935	non-differential
A0A075KEJ5	Bifunctional protein FolD OS=Pelosinus sp. UFO1 GN=folD PE=3 SV=1 - [A0A075KEJ5_9FIRM]	5,10-methylene-tetrahydrofolate dehydrogenase/Methenyl tetrahydrofolate cyclohydrolase	metabolism	Coenzyme transport and metabolism	heterogeneous	heterogeneous	heterogeneous	heterogeneous	heterogeneous	heterogeneous	6.26579	6.24033	0.692813	0.281333	0.776506	0.965245	0.0254574	-0.0254574	non-differential
R6IYP4	DNA-directed RNA polymerase subunit beta' OS=Clostridium sp. CAG:217 GN=rpoC PE=3 SV=1 - [R6IYP4_9CLOT]	#N/A	#N/A	#N/A	#N/A	#N/A	#N/A	#N/A	#N/A	#N/A	7.77207	6.76291	0.261033	0.553336	0.0237733	0.769345	1.00916	-1.00916	-1.00916
A0A117S3K5	UPF0234 protein APF76_00900 OS=Desulfitibacter sp. BRH_c19 GN=APF76_00900 PE=3 SV=1 - [A0A117S3K5_9FIRM]	Uncharacterized protein conserved in bacteria	poorly characterized	Function unknown	Firmicutes	heterogeneous	heterogeneous	heterogeneous	heterogeneous	heterogeneous	6.75539	6.15383	0.510747	0.653576	0.224968	0.896267	0.601562	-0.601562	non-differential
A0A0V8SR37	Pyruvate kinase OS=Pseudomonas sp. (strain ADP) GN=AOX63_05310 PE=3 SV=1 - [A0A0V8SR37_PSESD]	Pyruvate kinase	metabolism	Carbohydrate transport and metabolism	Proteobacteria	heterogeneous	heterogeneous	heterogeneous	heterogeneous	heterogeneous	Ident	Ident					Ident	Ident	Ident
A0A075K8I1	Diaminopimelate decarboxylase OS=Pelosinus sp. UFO1 GN=lysA PE=3 SV=1 - [A0A075K8I1_9FIRM]	Diaminopimelate decarboxylase	metabolism	Amino acid transport and metabolism	Firmicutes	Negativicutes	Selenomonadales	Sporomusaceae	Pelosinus	heterogeneous	3.34433	Ident	0.383363				Ident	Ident	Ident
A0A0U5PD75	Phenylalanine--tRNA ligase alpha subunit OS=Clostridium sp. C105KSO15 GN=pheS PE=3 SV=1 - [A0A0U5PD75_9CLOT]	Phenylalanyl-tRNA synthetase alpha subunit	information storage and processing	Translation, ribosomal structure and biogenesis	Firmicutes	Clostridia	Clostridiales	heterogeneous	heterogeneous	heterogeneous	n.a.	Ident					Unique for d14	Unique for d14	Ident
A0A010YWL4	NAD(FAD)-dependent dehydrogenase OS=Clostridium sp. ASBs410 GN=K413DRAFT_1297 PE=4 SV=1 - [A0A010YWL4_9CLOT]	Uncharacterized NAD(FAD)-dependent dehydrogenases	poorly characterized	General function prediction only	Firmicutes	Clostridia	Clostridiales	heterogeneous	heterogeneous	heterogeneous	n.a.	Ident					Unique for d14	Unique for d14	Ident
B0A7R8	60 kDa chaperonin OS=Intestinibacter bartlettii DSM 16795 GN=groL PE=3 SV=1^Atr|R5XXY5 - [B0A7R8_9FIRM]	#N/A	#N/A	#N/A	#N/A	#N/A	#N/A	#N/A	#N/A	#N/A	9.40322	11.4073	2.5376	0.495035	0.33028	0.896267	-2.00404	2.00404	non-differential
I9LKG0	UDP-N-acetylglucosamine 4,6-dehydratase OS=Pelosinus fermentans B4 GN=FB4_1773 PE=4 SV=1 - [I9LKG0_9FIRM]	Predicted nucleoside-diphosphate sugar epimerases	cellular processes and signaling	Cell wall/membrane/envelope biogenesis	Firmicutes	heterogeneous	heterogeneous	heterogeneous	heterogeneous	heterogeneous	5.15769	4.57543	0.911391	0.762999	0.731425	0.955584	0.582255	-0.582255	non-differential
A0A084JQH8	dTDP-glucose 4,6-dehydratase OS=[Clostridium] celerecrescens GN=IO98_03950 PE=3 SV=1 - [A0A084JQH8_9FIRM]	dTDP-D-glucose 4,6-dehydratase	cellular processes and signaling	Cell wall/membrane/envelope biogenesis	Firmicutes	heterogeneous	heterogeneous	heterogeneous	heterogeneous	heterogeneous	n.a.	Ident					Unique for d14	Unique for d14	Ident
C2L1C9	Elongation factor G OS=Oribacterium sinus F0268 GN=fusA PE=3 SV=1 - [C2L1C9_9FIRM]	#N/A	#N/A	#N/A	#N/A	#N/A	#N/A	#N/A	#N/A	#N/A	11.2174	10.789	0.519196	0.077435	0.515092	0.929569	0.428346	-0.428346	non-differential
A0A075K8P9	Probable transaldolase OS=Pelosinus sp. UFO1 GN=tal PE=3 SV=1 - [A0A075K8P9_9FIRM]	Transaldolase	metabolism	Carbohydrate transport and metabolism	Firmicutes	Negativicutes	Selenomonadales	Sporomusaceae	Pelosinus	Pelosinus sp. UFO1	Ident	Ident					Ident	Ident	Ident
A0A075K791	Thymidylate synthase ThyX OS=Pelosinus sp. UFO1 GN=thyX PE=3 SV=1 - [A0A075K791_9FIRM]	Predicted alternative thymidylate synthase	metabolism	Nucleotide transport and metabolism	heterogeneous	heterogeneous	heterogeneous	heterogeneous	heterogeneous	heterogeneous	6.67789	6.25353	0.150599	0.370145	0.0351675	0.769345	0.424363	-0.424363	-0.424363
A5D3U1	Putative pyruvate, phosphate dikinase regulatory protein OS=Pelotomaculum thermopropionicum (strain DSM 13744 / JCM 10971 / SI) GN=PTH_0902 PE=3 SV=1 - [A5D3U1_PELTS]	Uncharacterized protein conserved in bacteria	poorly characterized	Function unknown	Firmicutes	heterogeneous	heterogeneous	heterogeneous	heterogeneous	heterogeneous	6.71853	6.51837	0.0968351	0.284488	0.817769	0.976745	0.20016	-0.20016	non-differential
I9NNN4	Cell shape determining protein, MreB/Mrl family OS=Pelosinus fermentans JBW45 GN=JBW_00580 PE=4 SV=1 - [I9NNN4_9FIRM]	Actin-like ATPase involved in cell morphogenesis	cellular processes and signaling	Cell cycle control, cell division, chromosome partitioning	Firmicutes	heterogeneous	heterogeneous	heterogeneous	heterogeneous	heterogeneous	5.17418	5.20852	0.0896883	0.637236	0.948903	0.999034	-0.0343474	0.0343474	non-differential
I9NLH8	Carbon-monoxide dehydrogenase, catalytic subunit OS=Pelosinus fermentans JBW45 GN=JBW_04289 PE=4 SV=1 - [I9NLH8_9FIRM]	6Fe-6S prismane cluster-containing protein	metabolism	Energy production and conversion	Firmicutes	heterogeneous	heterogeneous	heterogeneous	heterogeneous	heterogeneous	5.63314	6.09233	0.309078	0.29027	0.129517	0.876731	-0.459192	0.459192	non-differential
W3AMC6	Phosphoglycerate kinase OS=Lachnospiraceae bacterium JC7 GN=pgk PE=3 SV=1 - [W3AMC6_9FIRM]	3-phosphoglycerate kinase	metabolism	Carbohydrate transport and metabolism	Firmicutes	Clostridia	Clostridiales	heterogeneous	heterogeneous	heterogeneous	8.73198	7.92263	0.232255	0.444678	0.198814	0.896267	0.809348	-0.809348	non-differential
A0A075K7N1	Argininosuccinate lyase OS=Pelosinus sp. UFO1 GN=argH PE=3 SV=1 - [A0A075K7N1_9FIRM]	Argininosuccinate lyase	metabolism	Amino acid transport and metabolism	heterogeneous	heterogeneous	heterogeneous	heterogeneous	heterogeneous	heterogeneous	6.21346	6.73964	0.526539	0.441902	0.160366	0.896267	-0.52618	0.52618	non-differential
A0A140L940	Rod shape-determining protein MreB OS=Thermotalea metallivorans GN=mreB_1 PE=4 SV=1 - [A0A140L940_9CLOT]	Actin-like ATPase involved in cell morphogenesis	cellular processes and signaling	Cell cycle control, cell division, chromosome partitioning	heterogeneous	heterogeneous	heterogeneous	heterogeneous	heterogeneous	heterogeneous	5.24904	Ident	1.07211				Ident	Ident	Ident
A0A124FZF0	Methylmalonyl-CoA mutase, N-terminal domain/subunit (Fragment) OS=Pelotomaculum thermopropionicum GN=XD97_0019 PE=4 SV=1 - [A0A124FZF0_9FIRM]	Methylmalonyl-CoA mutase, N-terminal domain/subunit	metabolism	Lipid transport and metabolism	Firmicutes	Clostridia	Clostridiales	Peptococcaceae	Pelotomaculum	Pelotomaculum thermopropionicum	7.30323	6.32007	0.632765	2.08682	0.602558	0.929569	0.983155	-0.983155	non-differential
A0A075K9Z0	Uracil phosphoribosyltransferase OS=Pelosinus sp. UFO1 GN=upp PE=3 SV=1 - [A0A075K9Z0_9FIRM]	Uracil phosphoribosyltransferase	metabolism	Nucleotide transport and metabolism	Firmicutes	Negativicutes	Selenomonadales	Sporomusaceae	Pelosinus	heterogeneous	Ident	Ident					Ident	Ident	Ident
A0A151B8C2	Acetate kinase OS=Clostridium tepidiprofundi DSM 19306 GN=ackA PE=3 SV=1 - [A0A151B8C2_9CLOT]	Acetate kinase	metabolism	Energy production and conversion	heterogeneous	heterogeneous	heterogeneous	heterogeneous	heterogeneous	heterogeneous	1.91068	3.37291	0.500846	2.28406	0.342086	0.910259	-1.46224	1.46224	non-differential
A0A084JGY9	Uracil permease OS=[Clostridium] celerecrescens GN=IO98_18500 PE=4 SV=1 - [A0A084JGY9_9FIRM]	Xanthine/uracil permeases	metabolism	Nucleotide transport and metabolism	Firmicutes	Clostridia	Clostridiales	heterogeneous	heterogeneous	heterogeneous	n.a.	Ident					Unique for d14	Unique for d14	Ident
A0A0H3J5U6	Protein PrkA OS=Clostridium pasteurianum DSM 525 = ATCC 6013 GN=prkA PE=4 SV=1 - [A0A0H3J5U6_CLOPA]	Putative Ser protein kinase	cellular processes and signaling	Signal transduction mechanisms	Firmicutes	heterogeneous	heterogeneous	heterogeneous	heterogeneous	heterogeneous	7.52422	7.89363	0.782231	0.533177	0.667223	0.941751	-0.369419	0.369419	non-differential
A0A0K2ML85	Serine protease OS=Clostridium pasteurianum NRRL B-598 GN=X276_23880 PE=4 SV=1^Atr|A0A0B5QH34 - [A0A0K2ML85_CLOPA]	#N/A	#N/A	#N/A	#N/A	#N/A	#N/A	#N/A	#N/A	#N/A	8.061	8.34846	0.913842	0.546724	0.848549	0.982913	-0.28746	0.28746	non-differential
A0A0U5PBF9	Methyl-accepting chemotaxis protein III OS=Clostridium sp. C105KSO15 GN=trg_4 PE=4 SV=1 - [A0A0U5PBF9_9CLOT]	Methyl-accepting chemotaxis protein	cellular processes and signaling	Cell motility	Firmicutes	Clostridia	Clostridiales	heterogeneous	heterogeneous	heterogeneous	Ident	Ident					Ident	Ident	Ident
K6PNU8	60 kDa chaperonin OS=Thermaerobacter subterraneus DSM 13965 GN=groL PE=3 SV=1 - [K6PNU8_9FIRM]	Chaperonin GroEL (HSP60 family)	cellular processes and signaling	Posttranslational modification, protein turnover, chaperones	heterogeneous	heterogeneous	heterogeneous	heterogeneous	heterogeneous	heterogeneous	10.9777	11.3967	0.390016	0.0791279	0.227618	0.896267	-0.418938	0.418938	non-differential
M1ZHZ1	Ribonuclease Y OS=[Clostridium] ultunense Esp GN=rny PE=3 SV=1 - [M1ZHZ1_9FIRM]	Predicted HD superfamily hydrolase	poorly characterized	General function prediction only	Firmicutes	heterogeneous	heterogeneous	heterogeneous	heterogeneous	heterogeneous	3.57548	2.71706	0.722635	0.214341	0.0985556	0.862739	0.858421	-0.858421	non-differential
R6NY93	Pyruvate phosphate dikinase OS=Eubacterium sp. CAG:202 GN=BN531_01790 PE=4 SV=1 - [R6NY93_9FIRM]	#N/A	#N/A	#N/A	#N/A	#N/A	#N/A	#N/A	#N/A	#N/A	10.0874	9.79209	0.397077	0.577783	0.869856	0.982913	0.295319	-0.295319	non-differential
I9NR25	ATPase AAA-2 domain protein OS=Pelosinus fermentans JBW45 GN=JBW_03921 PE=3 SV=1 - [I9NR25_9FIRM]	ATPases with chaperone activity, ATP-binding subunit	cellular processes and signaling	Posttranslational modification, protein turnover, chaperones	heterogeneous	heterogeneous	heterogeneous	heterogeneous	heterogeneous	heterogeneous	7.70918	7.65945	0.128151	0.128381	0.928181	0.991778	0.0497286	-0.0497286	non-differential
A0A0U5NUG6	Methionine--tRNA ligase OS=Clostridium sp. C105KSO15 GN=metG PE=3 SV=1 - [A0A0U5NUG6_9CLOT]	Methionyl-tRNA synthetase	information storage and processing	Translation, ribosomal structure and biogenesis	heterogeneous	heterogeneous	heterogeneous	heterogeneous	heterogeneous	heterogeneous	7.99263	Ident	0.492412				Ident	Ident	Ident
A3DEA3	Protein RecA OS=Clostridium thermocellum (strain ATCC 27405 / DSM 1237 / NBRC 103400 / NCIMB 10682 / NRRL B-4536 / VPI 7372) GN=recA PE=3 SV=1 - [A3DEA3_CLOTH]	#N/A	#N/A	#N/A	#N/A	#N/A	#N/A	#N/A	#N/A	#N/A	6.13028	6.15489	0.445527	0.203138	0.893627	0.989425	-0.024603	0.024603	non-differential
A0A084JJJ2	PTS glucose transporter subunit IIBC OS=[Clostridium] celerecrescens GN=IO98_16890 PE=4 SV=1 - [A0A084JJJ2_9FIRM]	Phosphotransferase system IIC components, glucose/maltose/N-acetylglucosamine-specific	metabolism	Carbohydrate transport and metabolism	Firmicutes	Clostridia	Clostridiales	heterogeneous	heterogeneous	heterogeneous	Ident	Ident					Ident	Ident	Ident
D4JAQ2	L-lactate dehydrogenase (FMN-dependent) and related alpha-hydroxy acid dehydrogenases OS=Coprococcus catus GD/7 GN=CC1_28160 PE=4 SV=1 - [D4JAQ2_9FIRM]	L-lactate dehydrogenase (FMN-dependent) and related alpha-hydroxy acid dehydrogenases	metabolism	Energy production and conversion	Firmicutes	Clostridia	Clostridiales	heterogeneous	heterogeneous	heterogeneous	9.19309	8.96788	0.193408	0.173396	0.293059	0.896267	0.225213	-0.225213	non-differential
D7WAT4	DNA-directed RNA polymerase subunit alpha OS=Corynebacterium genitalium ATCC 33030 GN=rpoA PE=3 SV=1 - [D7WAT4_9CORY]	DNA-directed RNA polymerase, alpha subunit/40 kD subunit	information storage and processing	Transcription	Actinobacteria	Actinobacteria	Corynebacteriales	Corynebacteriaceae	Corynebacterium	Corynebacterium genitalium	n.a.	Ident					Unique for d14	Unique for d14	Ident
653151030	hypothetical protein [Anaerovorax odorimutans]	#N/A	#N/A	#N/A	#N/A	#N/A	#N/A	#N/A	#N/A	#N/A	5.56294	5.69185	0.168754	0.330587	0.543477	0.929569	-0.128907	0.128907	non-differential
T0DWM2	Glycine--tRNA ligase beta subunit OS=Paeniclostridium sordellii ATCC 9714 GN=glyS PE=3 SV=1 - [T0DWM2_CLOSO]	Glycyl-tRNA synthetase, beta subunit	information storage and processing	Translation, ribosomal structure and biogenesis	Firmicutes	Clostridia	Clostridiales	heterogeneous	heterogeneous	heterogeneous	3.12156	2.97262	0.0597393	0.0683235	0.587829	0.929569	0.148941	-0.148941	non-differential
A0A0A6SB28	Glutamate dehydrogenase (Fragment) OS=Clostridium butyricum GN=OA81_21195 PE=3 SV=1 - [A0A0A6SB28_CLOBU]	Glutamate dehydrogenase/leucine dehydrogenase	metabolism	Amino acid transport and metabolism	heterogeneous	heterogeneous	heterogeneous	heterogeneous	heterogeneous	heterogeneous	9.06607	9.04755	0.252302	0.488045	0.453239	0.929569	0.0185261	-0.0185261	non-differential
A0A0B3WUL5	NADH dehydrogenase OS=Terrisporobacter othiniensis GN=QX51_03665 PE=4 SV=1 - [A0A0B3WUL5_9FIRM]	NADH:ubiquinone oxidoreductase 24 kD subunit	metabolism	Energy production and conversion	Firmicutes	Clostridia	Clostridiales	Peptostreptococcaceae	Terrisporobacter	Terrisporobacter othiniensis	Ident	6.31807		0.256272			Ident	Ident	Ident
R5RSU3	Tryptophan synthase OS=Bacteroides sp. CAG:545 GN=BN702_01926 PE=3 SV=1 - [R5RSU3_9BACE]	Predicted alternative tryptophan synthase beta-subunit (paralog of TrpB)	poorly characterized	General function prediction only	heterogeneous	heterogeneous	heterogeneous	heterogeneous	heterogeneous	heterogeneous	7.36292	7.48811	1.88492	1.40352	0.857971	0.982913	-0.125192	0.125192	non-differential
C0E8R0	Pyruvate-flavodoxin oxidoreductase OS=[Clostridium] methylpentosum DSM 5476 GN=nifJ PE=3 SV=1 - [C0E8R0_9FIRM]	#N/A	#N/A	#N/A	#N/A	#N/A	#N/A	#N/A	#N/A	#N/A	8.95803	8.92121	0.0619379	0.392792	0.896589	0.989425	0.03682	-0.03682	non-differential
A0A0F2S8N7	Dihydroxy-acid dehydratase OS=Peptococcaceae bacterium BRH_c23 GN=ilvD PE=3 SV=1 - [A0A0F2S8N7_9FIRM]	Dihydroxyacid dehydratase/phosphogluconate dehydratase	metabolism	Amino acid transport and metabolism	heterogeneous	heterogeneous	heterogeneous	heterogeneous	heterogeneous	heterogeneous	7.54388	8.27092	0.853154	0.734931	0.500756	0.929569	-0.72704	0.72704	non-differential
A0A140LAJ8	NADP-reducing hydrogenase subunit HndA OS=Thermotalea metallivorans GN=hndA_1 PE=4 SV=1 - [A0A140LAJ8_9CLOT]	NADH:ubiquinone oxidoreductase 24 kD subunit	metabolism	Energy production and conversion	Firmicutes	Clostridia	Clostridiales	Clostridiaceae	Thermotalea	Thermotalea metallivorans	n.a.	Ident					Unique for d14	Unique for d14	Ident
A0A084JSF5	ABC transporter substrate-binding protein OS=[Clostridium] celerecrescens GN=IO98_01580 PE=4 SV=1 - [A0A084JSF5_9FIRM]	ABC-type branched-chain amino acid transport systems, periplasmic component	metabolism	Amino acid transport and metabolism	Firmicutes	Clostridia	Clostridiales	heterogeneous	heterogeneous	heterogeneous	Ident	Ident					Ident	Ident	Ident
A0A075KHW6	UvrABC system protein A OS=Pelosinus sp. UFO1 GN=uvrA PE=3 SV=1 - [A0A075KHW6_9FIRM]	Excinuclease ATPase subunit	information storage and processing	Replication, recombination and repair	heterogeneous	heterogeneous	heterogeneous	heterogeneous	heterogeneous	heterogeneous	4.14648	4.13895	0.942772	0.981827	0.92554	0.991778	0.00752443	-0.00752443	non-differential
R9MWK7	Elongation factor Tu (Fragment) OS=Lachnospiraceae bacterium 10-1 GN=C819_04373 PE=4 SV=1 - [R9MWK7_9FIRM]	GTPases - translation elongation factors	information storage and processing	Translation, ribosomal structure and biogenesis	heterogeneous	heterogeneous	heterogeneous	heterogeneous	heterogeneous	heterogeneous	8.49912	9.66134	0.751691	0.986746	0.168713	0.896267	-1.16222	1.16222	non-differential
A0A166UI37	Acryloyl-CoA reductase electron transfer subunit gamma OS=Clostridium coskatii GN=acrB_1 PE=4 SV=1 - [A0A166UI37_9CLOT]	Electron transfer flavoprotein, beta subunit	metabolism	Energy production and conversion	Firmicutes	Clostridia	Clostridiales	Clostridiaceae	Clostridium	heterogeneous	7.94276	7.86604	0.0690331	0.179834	0.947713	0.999034	0.0767234	-0.0767234	non-differential
I8RLW9	Phosphoglycerate kinase OS=Pelosinus fermentans B4 GN=pgk PE=3 SV=1 - [I8RLW9_9FIRM]	3-phosphoglycerate kinase	metabolism	Carbohydrate transport and metabolism	Firmicutes	heterogeneous	heterogeneous	heterogeneous	heterogeneous	heterogeneous	9.52063	8.55168	0.0078432	0.132062	0.0315808	0.769345	0.968948	-0.968948	-0.968948
A0A0J0XL59	Argininosuccinate synthase (Fragment) OS=Paeniclostridium sordellii 8483 GN=WS9_41942 PE=4 SV=1 - [A0A0J0XL59_CLOSO]	Argininosuccinate synthase	metabolism	Amino acid transport and metabolism	Firmicutes	Clostridia	Clostridiales	Peptostreptococcaceae	heterogeneous	heterogeneous	10.9074	10.449	0.513435	0.0805368	0.620933	0.937241	0.458398	-0.458398	non-differential
R6G1M1	ATP-dependent Clp protease proteolytic subunit OS=Clostridium sp. CAG:221 GN=clpP PE=3 SV=1 - [R6G1M1_9CLOT]	Protease subunit of ATP-dependent Clp proteases	cellular processes and signaling	Posttranslational modification, protein turnover, chaperones	Firmicutes	Clostridia	Clostridiales	Clostridiaceae	Clostridium	Clostridium sp. CAG:221	7.07243	7.63165	0.876563	0.341155	0.434035	0.929569	-0.559223	0.559223	non-differential
A0A069RGB7	Tryptophan synthase alpha chain OS=[Clostridium] litorale DSM 5388 GN=trpA PE=3 SV=1 - [A0A069RGB7_CLOLI]	Tryptophan synthase alpha chain	metabolism	Amino acid transport and metabolism	Firmicutes	Clostridia	Clostridiales	Peptostreptococcaceae	Peptoclostridium	Peptoclostridium litorale	5.13024	4.61818	0.286477	0.37094	0.38321	0.929569	0.512064	-0.512064	non-differential
A0A0U5JVV2	2-dehydro-3-deoxygluconokinase OS=Clostridium sp. C105KSO15 GN=kdgK_2 PE=4 SV=1^Atr|A0A084JK81 - [A0A0U5JVV2_9CLOT]	Sugar kinases, ribokinase family	metabolism	Carbohydrate transport and metabolism	Firmicutes	Clostridia	Clostridiales	heterogeneous	heterogeneous	heterogeneous	n.a.	Ident					Unique for d14	Unique for d14	Ident
F6DL73	Cell shape determining protein, MreB/Mrl family OS=Desulfotomaculum ruminis (strain ATCC 23193 / DSM 2154 / NCIB 8452 / DL) GN=Desru_1019 PE=4 SV=1 - [F6DL73_DESRL]	Actin-like ATPase involved in cell morphogenesis	cellular processes and signaling	Cell cycle control, cell division, chromosome partitioning	Firmicutes	Clostridia	Clostridiales	heterogeneous	heterogeneous	heterogeneous	5.00002	n.a.	0.19405		0.0636026	0.769345	Unique for d7	Unique for d7	non-differential
A0A0M1IWX4	Serine acetyltransferase OS=Clostridium sp. L74 GN=ND00_14450 PE=3 SV=1 - [A0A0M1IWX4_9CLOT]	Serine acetyltransferase	metabolism	Amino acid transport and metabolism	Firmicutes	Clostridia	Clostridiales	Clostridiaceae	Clostridium	Clostridium sp. L74	5.69134	n.a.	0.107288				Unique for d7	Unique for d7	non-differential
Q9X716	Pyruvate-flavodoxin oxidoreductase OS=Clostridium pasteurianum PE=3 SV=1^Atr|A0A0H3J9L1 - [Q9X716_CLOPA]	-	-	-	heterogeneous	heterogeneous	heterogeneous	heterogeneous	heterogeneous	heterogeneous	10.7607	10.9169	0.327955	0.185057	0.50674	0.929569	-0.156206	0.156206	non-differential
A0A075K5Z3	PDZ/DHR/GLGF domain protein OS=Pelosinus sp. UFO1 GN=UFO1_0075 PE=4 SV=1 - [A0A075K5Z3_9FIRM]	Trypsin-like serine proteases, typically periplasmic, contain C-terminal PDZ domain	cellular processes and signaling	Posttranslational modification, protein turnover, chaperones	Firmicutes	Negativicutes	Selenomonadales	Sporomusaceae	Pelosinus	Pelosinus sp. UFO1	6.46065	6.36419	0.364643	0.231045	0.857039	0.982913	0.0964686	-0.0964686	non-differential
U2CYX1	Polyribonucleotide nucleotidyltransferase OS=[Clostridium] symbiosum ATCC 14940 GN=pnp PE=3 SV=1 - [U2CYX1_CLOSY]	#N/A	#N/A	#N/A	#N/A	#N/A	#N/A	#N/A	#N/A	#N/A	7.07005	7.66171	1.71252	1.70112	0.729278	0.955584	-0.59166	0.59166	non-differential
A0A143ZPW4	60 kDa chaperonin OS=Eubacteriaceae bacterium CHKCI005 GN=groL PE=3 SV=1 - [A0A143ZPW4_9FIRM]	#N/A	#N/A	#N/A	#N/A	#N/A	#N/A	#N/A	#N/A	#N/A	5.85051	5.61462	0.0878976	0.238848	0.402932	0.929569	0.235886	-0.235886	non-differential
A0A0M6WLW3	Acetate kinase OS=Roseburia inulinivorans GN=ackA PE=3 SV=1 - [A0A0M6WLW3_9FIRM]	#N/A	#N/A	#N/A	#N/A	#N/A	#N/A	#N/A	#N/A	#N/A	4.17351	Ident	0.16188				Ident	Ident	Ident
B7ASS7	Putative uncharacterized protein OS=[Bacteroides] pectinophilus ATCC 43243 GN=BACPEC_02134 PE=4 SV=1 - [B7ASS7_9FIRM]	Serine acetyltransferase	metabolism	Amino acid transport and metabolism	heterogeneous	heterogeneous	heterogeneous	heterogeneous	heterogeneous	heterogeneous	Ident	Ident					Ident	Ident	Ident
Q8GE42	Seryl-tRNA synthetase (Fragment) OS=Heliobacillus mobilis PE=3 SV=1 - [Q8GE42_HELMO]	Seryl-tRNA synthetase	information storage and processing	Translation, ribosomal structure and biogenesis	heterogeneous	heterogeneous	heterogeneous	heterogeneous	heterogeneous	heterogeneous	5.92114	5.65236	0.247103	0.280503	0.495336	0.929569	0.268785	-0.268785	non-differential
C9KQR7	Uracil phosphoribosyltransferase OS=Mitsuokella multacida DSM 20544 GN=upp PE=3 SV=1 - [C9KQR7_9FIRM]	Uracil phosphoribosyltransferase	metabolism	Nucleotide transport and metabolism	Firmicutes	Negativicutes	Selenomonadales	Selenomonadaceae	Mitsuokella	Mitsuokella multacida	n.a.	1.36939		0.297355			Unique for d14	Unique for d14	non-differential
B0A8W1	CO dehydrogenase/acetyl-CoA synthase delta subunit OS=Intestinibacter bartlettii DSM 16795 GN=CLOBAR_01265 PE=4 SV=1 - [B0A8W1_9FIRM]	CO dehydrogenase/acetyl-CoA synthase gamma subunit (corrinoid Fe-S protein)	metabolism	Energy production and conversion	Firmicutes	Clostridia	heterogeneous	heterogeneous	heterogeneous	heterogeneous	4.50934	4.80518	1.48862	0.549237	0.811457	0.976745	-0.295839	0.295839	non-differential
A0A0F0CH82	Ribose-5-phosphate isomerase B OS=Clostridium sp. FS41 GN=rpiB_1 PE=4 SV=1^Atr|A0A0J9E6R5^Atr|G5HIB8 - [A0A0F0CH82_9CLOT]	Ribose 5-phosphate isomerase RpiB	metabolism	Carbohydrate transport and metabolism	Firmicutes	Clostridia	Clostridiales	heterogeneous	heterogeneous	heterogeneous	n.a.	Ident					Unique for d14	Unique for d14	Ident
I9AUA0	50S ribosomal protein L15 OS=Pelosinus fermentans B4 GN=rplO PE=3 SV=1 - [I9AUA0_9FIRM]	Ribosomal protein L15	information storage and processing	Translation, ribosomal structure and biogenesis	Firmicutes	Negativicutes	Selenomonadales	Sporomusaceae	Pelosinus	Pelosinus fermentans	Ident	n.a.					Unique for d7	Unique for d7	Ident
I8REE1	Ketol-acid reductoisomerase OS=Pelosinus fermentans B4 GN=ilvC PE=3 SV=1 - [I8REE1_9FIRM]	Ketol-acid reductoisomerase	metabolism	Amino acid transport and metabolism	Firmicutes	heterogeneous	heterogeneous	heterogeneous	heterogeneous	heterogeneous	11.9994	12.0394	0.0620144	0.123773	0.854492	0.982913	-0.0400148	0.0400148	non-differential
E6U2V6	Protein RecA OS=Ethanoligenens harbinense (strain DSM 18485 / JCM 12961 / CGMCC 1.5033 / YUAN-3) GN=recA PE=3 SV=1 - [E6U2V6_ETHHY]	RecA/RadA recombinase	information storage and processing	Replication, recombination and repair	heterogeneous	heterogeneous	heterogeneous	heterogeneous	heterogeneous	heterogeneous	5.42724	6.18096	1.17552	0.0442928	0.291722	0.896267	-0.753723	0.753723	non-differential
A0A0D8I6C3	Selenium metabolism protein YedF OS=Clostridium aceticum GN=yedF PE=3 SV=1 - [A0A0D8I6C3_9CLOT]	Predicted redox protein, regulator of disulfide bond formation	cellular processes and signaling	Posttranslational modification, protein turnover, chaperones	Firmicutes	Clostridia	Clostridiales	Clostridiaceae	Clostridium	Clostridium aceticum	Ident	n.a.					Unique for d7	Unique for d7	Ident
B1C1H0	Spermidine/putrescine import ATP-binding protein PotA OS=[Clostridium] spiroforme DSM 1552 GN=potA PE=3 SV=1 - [B1C1H0_9FIRM]	ABC-type spermidine/putrescine transport systems, ATPase components	metabolism	Amino acid transport and metabolism	heterogeneous	heterogeneous	heterogeneous	heterogeneous	heterogeneous	heterogeneous	3.85318	3.8032	0.915086	0.946253	0.933594	0.994762	0.0499746	-0.0499746	non-differential
[truncated: 1,305 more rows]
